# Supplementary material for: Temporally integrated transcriptome analysis reveals ASFV pathology and host response dynamics
Source: Front Immunol. 2022 Dec 5;13:995998. doi: 10.3389/fimmu.2022.995998 (PMC9761332; doi:10.3389/fimmu.2022.995998)
Supplement: Supplementary Table 1 — ASFV gene counts and functional annotation. [file Table_1.xlsx]

## Sheet: Table S1 ASFV_virus_gene_counts
Geneid	2006-03-01	2006-03-02	2012-03-02	2012-03-01	2024-03-01	2024-03-02	1948-03-01	1948-03-02	2006-04-01	2006-04-02	2012-04-01	2012-04-02	2024-04-01	2024-04-02	1948-04-01	1948-04-02
A104R	45	8	71	76	203	245	327	287	27	26	229	177	381	631	1188	3074
A118R	0	0	0	4	24	12	35	46	0	0	21	10	76	114	284	775
A137R	0	0	1	1	35	20	61	88	1	0	4	0	122	48	254	419
A151R	1091	395	3413	3289	6499	5038	10164	16371	1332	1169	12151	9348	19665	15198	34924	48685
A179L	82	29	150	134	355	263	490	839	89	70	566	356	959	614	1693	2091
A224L	144	46	428	320	728	608	720	1158	189	154	1475	1191	2187	1795	2744	3775
A238L	224	109	449	451	664	563	467	686	0	0	0	0	0	0	0	0
A240L	174	84	436	411	1160	924	1222	1896	227	185	1579	1418	2956	2750	6200	11212
A859L	56	31	120	119	219	229	391	759	0	0	0	0	0	0	0	0
ASFV_G_ACD_00090	0	0	0	3	4	2	2	9	1	2	26	26	66	34	91	138
ASFV_G_ACD_00120	0	0	0	0	20	3	22	25	0	0	0	0	0	0	0	0
ASFV_G_ACD_00160	859	288	1984	1780	5245	3739	5785	8850	1016	888	7238	6000	13814	9890	22527	30434
ASFV_G_ACD_00190	0	1	6	0	6	4	0	7	0	1	0	6	11	8	18	12
ASFV_G_ACD_00210	0	0	0	0	4	0	2	3	0	0	7	2	2	5	19	22
ASFV_G_ACD_00240	0	0	2	1	7	1	3	4	0	0	2	2	0	6	6	20
ASFV_G_ACD_00270	0	0	0	1	5	2	1	14	0	0	0	0	0	0	0	0
ASFV_G_ACD_00290	214	65	436	508	1400	1100	999	2058	0	0	0	0	0	0	0	0
ASFV_G_ACD_00300	94	27	273	243	820	534	441	849	66	62	205	155	974	723	782	1095
ASFV_G_ACD_00320	134	45	509	409	906	565	1528	2966	127	80	1923	1640	2310	2153	6989	11618
ASFV_G_ACD_00330	103	36	453	422	648	518	2274	3060	94	99	927	819	1875	1887	8034	10810
ASFV_G_ACD_00350	1	0	4	7	14	25	20	37	0	0	0	0	0	0	0	0
ASFV_G_ACD_00360	0	0	2	0	6	1	6	11	1	1	11	12	22	15	41	64
ASFV_G_ACD_01020	0	0	0	0	0	0	0	0	0	0	0	0	0	0	0	0
ASFV_G_ACD_01760	0	0	0	0	0	0	0	0	0	0	0	0	0	0	0	0
ASFV_G_ACD_01940	19	2	31	14	36	25	38	56	8	2	65	40	89	102	81	167
ASFV_G_ACD_01960	8	10	33	25	71	72	60	107	2	2	5	9	2	5	10	16
B117L	0	0	3	0	0	1	1	1	0	0	12	1	12	4	18	23
B119L	0	0	0	0	0	4	0	3	0	0	0	0	0	0	7	17
B125R	0	0	0	0	2	0	0	6	1	1	7	8	14	9	41	45
B169L	0	0	3	0	2	1	6	11	4	5	23	10	34	17	52	71
B175L	15	3	18	21	72	39	66	142	0	0	1	0	4	1	10	20
B263R	3	0	0	3	0	3	2	0	59	56	327	254	480	395	656	752
B318L	6	0	1	6	6	1	9	8	0	1	5	5	7	6	13	35
B354L	3	0	0	1	19	3	33	37	2	4	38	34	52	44	131	251
B385R	0	0	1	0	5	8	13	27	3	0	0	3	16	11	65	86
B407L	32	9	54	66	149	152	176	289	0	2	7	0	5	9	42	74
B438L	17	2	12	18	35	13	22	44	3	0	15	15	18	27	64	78
B475L	2	3	18	5	32	13	64	64	14	5	43	45	102	89	220	314
B602L	1	0	5	1	13	5	15	18	2	0	32	32	64	37	225	330
B646L	1	2	2	8	9	13	28	55	0	0	18	12	72	55	191	331
B66L	0	0	0	0	0	0	0	0	7	12	55	79	104	65	163	192
B962L	3	1	4	1	7	3	15	11	1	0	16	22	29	21	78	119
C122R	3	9	21	11	14	4	15	34	58	32	350	319	566	408	1359	1709
C129R	0	0	0	2	2	5	1	14	39	36	313	269	509	396	1835	2227
C147L	0	0	0	0	0	0	6	12	52	46	416	296	591	409	1077	1326
C257L	9	1	7	6	19	11	16	39	51	47	245	195	365	264	781	963
C315R	57	18	61	82	156	168	246	426	78	74	701	609	1011	690	1572	1881
C475L	69	27	197	201	325	299	616	956	10	8	44	67	53	54	155	214
C62L	0	0	0	2	0	0	2	6	10	0	23	18	62	35	90	105
C717R	92	27	200	207	409	329	747	1223	4	6	51	37	57	45	188	231
C84L	0	0	0	0	2	1	3	0	2	0	10	10	25	47	111	243
C962R	7	0	11	11	14	22	31	43	6	2	23	29	50	58	285	342
CP123L	0	1	2	4	2	0	8	23	2	3	4	0	24	30	46	67
CP204L	0	0	2	0	0	0	9	4	2067	1907	16001	11969	26200	19043	53987	83834
CP2475L	1845	658	4264	4491	9442	6749	13028	22729	25	23	155	210	279	246	860	1171
CP312R	12	6	35	18	38	63	123	148	2009	2102	18157	12988	37446	26319	60469	78640
CP530R	1765	568	5054	4992	12804	9829	14194	27603	0	0	16	11	28	22	141	299
CP80R	4	1	14	4	53	51	33	70	20	14	98	84	239	155	296	449
D1133L	49	20	108	111	214	221	433	597	1	2	9	19	20	32	82	147
D117L	47	15	148	140	264	247	484	695	0	0	9	3	22	18	91	189
D129L	71	29	167	182	302	272	735	1161	10	6	51	44	164	101	257	432
D205R	0	0	0	0	0	0	0	0	50	52	264	218	484	396	1108	1375
D250R	64	24	148	149	313	244	564	1030	354	331	2408	1906	3251	2590	4928	5668
D339L	0	1	0	7	2	0	5	2	120	118	1114	847	1562	1279	4020	4611
D345L	0	0	2	0	4	0	0	2	116	82	684	599	1234	862	2638	3427
DP238L	123	38	189	205	411	326	578	783	351	395	2837	2081	4342	3283	7772	11503
DP71L	13	10	25	50	64	54	74	97	42	15	146	119	229	158	320	460
DP79L	0	0	0	0	1	2	0	2	20	23	162	172	270	190	556	713
DP96R	30	11	64	61	164	94	154	218	122	111	1623	1201	1731	1622	3276	4889
E111R	5	7	49	44	48	52	66	125	23	33	262	251	493	346	1169	1438
E120R	65	19	84	102	215	194	523	815	3	18	104	55	174	122	550	581
E146L	422	121	983	1113	2085	1600	2587	4487	0	0	1	2	4	3	17	34
E165R	8	4	20	27	88	58	140	223	509	383	2884	2028	6108	4486	9942	12708
E183L	0	0	0	0	1	0	4	5	0	0	1	5	13	9	42	59
E184L	0	0	0	0	0	2	9	6	0	1	7	1	71	67	208	291
E199L	0	0	7	10	13	6	15	24	0	0	4	19	30	14	64	113
E248R	223	72	478	384	867	717	1979	2841	2	4	22	19	32	45	68	106
E301R	1	0	1	3	6	10	30	27	1	0	0	5	1	4	67	76
E423R	0	0	0	0	2	2	5	19	0	0	1	2	8	18	83	130
E66L	0	0	1	2	6	4	8	23	2	12	21	30	55	57	87	98
EP1242L	80	37	193	201	225	294	894	972	142	109	612	721	713	700	3729	3439
EP152R	4	0	46	36	40	30	296	466	4	0	63	84	33	39	426	748
EP153R	12	3	18	10	35	33	71	89	0	0	0	0	0	0	0	0
EP296R	71	31	204	236	442	320	517	905	205	250	1717	1299	2800	2094	7426	8982
EP364R	0	0	0	0	5	0	5	12	52	77	424	427	811	641	2660	3135
EP402R	0	1	7	4	10	7	35	24	0	0	0	0	0	0	0	0
EP424R	66	25	160	200	365	334	747	1240	108	77	644	505	991	808	2669	3241
EP84R	0	0	0	0	2	0	1	2	0	0	0	0	11	1	12	25
F1055L	95	53	245	253	426	411	858	1126	123	178	1096	1070	1301	1063	3214	3693
F165R	0	0	2	0	10	11	18	11	6	3	14	5	19	18	41	104
F317L	2	3	6	8	12	13	20	63	5	5	22	24	53	40	124	287
F334L	418	157	1054	1093	1957	1648	2627	4118	657	543	3674	3052	5372	3955	10667	12774
F778R	406	137	602	672	871	890	2495	2703	450	419	2177	2385	2502	2442	10958	12464
G1211R	97	28	203	192	306	329	686	772	153	145	966	1033	1109	984	4803	5122
G1340L	36	26	121	124	146	130	432	430	4	6	32	27	65	60	104	145
H108R	1	1	0	1	3	1	4	4	0	0	7	11	31	16	53	58
H124R	0	0	4	5	17	10	25	23	0	0	4	3	13	8	51	58
H171R	0	0	9	3	18	15	30	42	0	0	3	0	6	10	37	83
H233R	0	2	1	4	11	6	16	34	1	3	16	14	57	55	150	208
H240R	0	0	0	0	10	1	3	0	1	4	22	14	24	28	68	126
H339R	3	1	8	4	39	23	36	54	7	1	61	40	103	119	320	373
H359L	0	2	5	11	22	26	40	63	169	125	916	815	1435	1258	5228	6398
hypothetical protein	0	0	0	0	0	0	0	0	2439	2103	15950	11731	27373	19754	36074	48024
I10L	156	73	264	204	382	328	448	761	206	181	1600	1280	3199	2247	5313	7041
I177L	180	69	346	400	809	633	860	1610	5	0	19	13	50	59	178	463
I196L	132	56	296	293	539	461	734	1201	2	1	6	6	95	61	323	978
I215L	8	0	3	6	24	19	56	57	479	595	3320	2622	5979	4618	9673	13283
I226R	838	288	2101	1986	4315	3389	6046	10426	0	4	11	12	44	38	70	107
I243L	47	10	125	125	377	440	477	663	49	37	331	322	493	373	1153	1780
I267L	66	11	138	123	291	205	697	991	148	120	1039	749	1628	1196	1931	2322
I329L	463	160	867	883	2356	1794	2813	4676	60	66	417	415	877	913	1408	7532
I73R	0	0	0	0	4	6	14	10	546	505	4968	3659	8964	6557	17825	28701
I7L	155	42	421	386	978	844	1433	2378	78	70	490	385	799	610	1683	2404
I8L	4	0	6	9	23	24	23	67	42	55	475	373	631	459	1172	1604
I9R	1	0	2	5	13	9	15	25	0	0	0	0	0	0	0	0
K145R	36	6	91	76	215	173	259	358	75	52	347	268	703	462	1304	1583
K196R	135	54	385	311	713	532	891	1299	162	181	1193	1054	2097	1438	3876	5379
K205R	621	171	1242	1340	2632	2068	4391	7302	739	680	5405	4083	7915	5491	16140	19667
K421R	2	0	9	7	26	15	46	46	7	9	17	29	56	42	149	204
K78R	5	7	28	18	36	52	104	150	10	11	70	46	122	133	419	792
KP177R	0	2	4	11	26	11	28	47	0	1	24	19	62	73	155	233
L11L	40	27	142	118	188	105	436	724	1	2	26	17	38	43	122	312
L60L	3	1	7	15	20	15	46	81	4	2	75	53	97	86	231	407
L83L	81	22	214	165	320	215	542	794	72	76	809	678	956	771	1828	3384
M1249L	107	15	200	244	445	424	1469	1937	3	2	14	11	29	13	61	118
M448R	426	196	1208	872	3345	2235	1992	3489	139	147	871	929	1366	1228	5845	6596
MGF_100-1L	77	28	216	187	370	281	455	872	1021	960	8715	7026	14763	10965	28823	41051
MGF_100-1R	19	13	83	106	219	117	117	193	33	29	232	208	471	347	652	1046
MGF_100-3L	24	12	103	100	200	162	347	477	185	195	2111	1582	3302	2670	5240	7000
MGF_110-11L	109	22	156	165	381	249	508	895	0	0	0	0	0	0	0	0
MGF_110-12L	7	2	8	27	44	40	50	73	6	3	63	32	110	82	167	309
MGF_110-13L	119	50	269	248	568	426	702	1088	0	0	0	0	0	0	0	0
MGF_110-13La	0	0	0	0	0	0	0	0	71	59	354	278	584	451	1342	1751
MGF_110-13Lb	0	0	0	0	0	0	0	0	71	33	288	255	487	424	998	1248
MGF_110-14L	80	30	164	189	329	305	491	927	99	94	875	655	1263	987	2906	3566
MGF_110-1L	121	31	188	187	537	379	594	1103	101	84	616	539	1256	930	2099	2932
MGF_110-2L	148	57	266	261	747	597	1146	1799	177	142	816	740	2283	1825	4638	7027
MGF_110-3L	1340	481	2959	3001	7266	5448	7043	12621	1332	1288	10088	7495	16276	12181	23489	32118
MGF_110-4L	321	101	811	776	2000	1405	1936	3349	358	343	2834	1943	4833	3691	7258	11392
MGF_110-5L-6L	1538	569	3596	3440	8693	6831	10943	19583	1506	1424	13182	10059	22540	16235	47937	70152
MGF_110-7L	1978	764	5060	4943	9522	7982	8121	15204	0	0	0	0	0	0	0	0
MGF_110-9L	204	49	381	413	924	783	1172	2020	221	185	1627	1227	3090	1962	4708	6120
MGF_300-1L	92	38	255	293	685	549	1037	1952	106	126	1106	731	1936	1530	4855	6287
MGF_300-2R	29	8	83	72	135	75	208	329	36	37	251	198	417	374	806	1315
MGF_300-4L	78	28	113	166	281	197	328	523	86	58	460	429	723	542	1249	1791
MGF_360-10L	73	27	143	136	358	273	699	1077	85	116	640	569	995	702	3078	4151
MGF_360-11L	26	10	44	58	142	135	303	417	34	51	314	288	401	331	1390	2087
MGF_360-12L	106	34	215	229	430	377	1103	1392	166	127	940	800	1223	1080	4455	6121
MGF_360-13L	14	4	34	28	72	30	80	128	18	21	104	123	159	128	317	487
MGF_360-14L	38	22	116	91	244	161	422	760	52	62	399	336	693	548	1687	2027
MGF_360-15R	220	93	509	430	1037	897	964	1268	272	285	1900	1586	2933	2508	4247	5944
MGF_360-16R	59	26	144	119	280	203	406	564	203	232	1393	1041	2019	1664	4102	6556
MGF_360-18R	91	48	250	187	523	341	336	521	152	157	961	903	1212	960	2325	3177
MGF_360-1La	28	11	60	46	95	109	121	221	38	30	231	193	293	212	566	832
MGF_360-1Lb	8	1	11	9	29	30	26	50	9	13	105	50	90	75	214	281
MGF_360-21R	17	7	58	38	106	75	119	154	48	57	424	334	546	483	958	1741
MGF_360-2L	6	5	13	13	36	34	32	46	0	1	34	23	74	64	191	375
MGF_360-3L	9	0	16	21	78	27	89	127	10	9	107	79	203	165	658	1364
MGF_360-4L	27	19	97	107	373	291	514	654	35	55	442	381	1133	1197	3095	5400
MGF_360-6L	49	19	147	153	366	291	437	724	64	51	457	410	985	874	1706	3244
MGF_360-8L	39	12	109	115	215	184	420	633	58	46	459	351	556	482	1716	2441
MGF_360-9L	107	38	247	257	599	513	1238	1704	127	127	944	834	1599	1084	4214	5650
MGF_505-10R	106	26	171	146	250	242	636	797	124	126	615	602	753	669	2599	3462
MGF_505-11L	1169	418	3192	3094	6894	5156	8445	14851	84	129	797	619	1232	870	2382	3366
MGF_505-1R	92	40	178	238	409	345	637	884	116	127	852	741	1169	943	2801	3287
MGF_505-2R	0	0	1	3	5	0	8	16	75	39	377	324	794	742	1215	1419
MGF_505-3R	136	70	178	221	667	611	436	516	157	163	1191	872	2095	1605	2496	3592
MGF_505-4R	33	10	64	50	172	120	129	203	39	29	265	213	390	332	542	864
MGF_505-5R	45	23	126	127	287	240	573	853	62	67	453	391	682	638	2024	3006
MGF_505-6R	85	42	162	193	545	432	868	1254	129	111	881	729	1598	1253	4043	5548
MGF_505-7R	66	22	205	162	479	361	585	1017	107	133	749	593	1542	1096	2747	3772
MGF_505-9R	45	23	87	95	341	254	709	1015	75	92	422	306	826	705	3344	4380
MGF360-19R	0	0	0	0	0	0	0	0	85	98	652	518	803	637	1392	2150
NP1450L	309	95	502	520	831	798	1749	2270	107	131	565	627	666	581	3567	4166
NP419L	64	14	112	107	169	181	431	546	231	176	1501	1255	2076	1606	5026	5909
NP868R	373	170	756	688	1404	1106	1829	2440	174	146	1140	904	1300	1102	4125	4819
O174L	8	3	15	13	45	32	107	51	25	26	184	117	492	496	487	769
O61R	9	0	2	6	3	2	37	49	0	1	3	1	14	20	70	116
P1192R	222	68	454	491	818	857	2335	3229	208	252	889	1132	1211	1348	5410	5461
Q706L	1	0	1	1	4	3	7	6	2	5	2	7	10	5	40	49
QP383R	0	0	0	5	20	18	64	86	3	0	3	5	5	5	15	42
QP509L	0	0	4	12	12	13	14	13	1	1	13	6	8	11	19	40
R298L	0	0	0	3	7	2	1	4	1	0	11	7	19	4	48	84
S183L	16	11	30	33	28	28	95	112	0	0	0	3	1	0	8	8
S273R	43	10	76	57	80	99	270	226	0	2	3	0	1	2	12	13
X69R	0	0	0	0	6	5	0	4	0	0	4	2	12	12	26	23

## Sheet: ASFV_virus_gene_cluster
cluster	gene
1	MGF_110-7L
1	CP530R
1	I226R
2	CP204L
2	CP312R
2	hypothetical protein
2	I73R
2	I215L
2	E165R
3	CP2475L
3	MGF_505-11L
3	MGF_100-1L
3	I329L
3	M448R
3	A151R
3	DP238L
3	MGF_110-3L
3	NP868R
3	D250R
3	F778R
3	NP1450L
3	MGF_110-5L-6L
3	MGF_100-3L
3	NP419L
3	K205R
3	EP296R
3	MGF_360-16R
3	F334L
3	DP96R
3	ASFV_G_ACD_00320
3	I7L
3	I10L
3	ASFV_G_ACD_00160
3	P1192R
3	ASFV_G_ACD_00300
3	I267L
3	MGF_360-18R
3	EP1242L
3	ASFV_G_ACD_00330
3	A240L
3	C315R
3	MGF_110-2L
3	MGF_110-4L
3	MGF_360-4L
3	MGF_505-10R
3	MGF_300-1L
3	F1055L
3	MGF_505-1R
3	G1211R
3	MGF_360-12L
3	I243L
3	K196R
3	MGF_505-3R
3	MGF_505-9R
3	L83L
3	A224L
3	MGF_360-6L
3	MGF_110-9L
3	MGF_505-7R
3	MGF_300-4L
3	MGF_505-6R
3	A104R
3	MGF_110-1L
3	MGF_360-9L
3	A179L
3	MGF_360-15R
3	MGF_360-10L
3	MGF_360-8L
3	MGF_110-14L
3	MGF_360-14L
3	K145R
3	MGF_505-5R
3	EP424R
4	E146L
4	ASFV_G_ACD_00290
4	E248R
4	I177L
4	A238L
4	I196L
4	MGF_110-13L
4	C717R
4	C475L
4	MGF_110-11L
4	D129L
4	D117L
4	A859L
4	D1133L
4	M1249L
4	E120R
4	G1340L
4	L11L
4	B407L
4	S273R
4	ASFV_G_ACD_01960
4	B175L
4	S183L
4	EP153R
5	H359L
5	D339L
5	D345L
5	MGF360-19R
5	EP364R
5	MGF_110-13La
5	I8L
5	MGF_505-2R
5	C147L
5	B263R
5	C122R
5	C129R
5	D205R
5	MGF_110-13Lb
5	MGF_360-21R
5	C257L
5	E111R
5	DP79L
5	O174L
5	CP80R
5	MGF_100-1R
5	MGF_360-1La
5	EP152R
5	MGF_300-2R
5	MGF_360-3L
5	MGF_360-11L
5	H339R
5	B438L
5	DP71L
5	MGF_110-12L
5	K78R
5	MGF_360-13L
5	B475L
5	MGF_505-4R
5	MGF_360-2L
5	L60L
5	MGF_360-1Lb
5	K421R
5	C962R
5	ASFV_G_ACD_01940
5	F317L
6	B66L
6	KP177R
6	A118R
6	B602L
6	B646L
6	E199L
6	H240R
6	B354L
6	E66L
6	B169L
6	ASFV_G_ACD_00090
6	CP123L
6	B962L
6	F165R
6	H233R
6	H108R
6	QP509L
6	R298L
6	H124R
6	ASFV_G_ACD_00190
6	ASFV_G_ACD_00360
6	E301R
6	O61R
6	B125R
6	A137R
6	C62L
6	B385R
6	QP383R
6	H171R
6	B318L
6	C84L
6	Q706L
6	ASFV_G_ACD_00240
6	X69R
6	B117L
6	E184L
6	E423R
6	ASFV_G_ACD_00120
6	ASFV_G_ACD_00210
6	ASFV_G_ACD_00270
6	ASFV_G_ACD_00350
6	B119L
6	E183L
6	EP402R
6	EP84R
6	I9R

## Sheet: ASFV SY18 gene annotation
Gene	Anno
MGF_110-7L	uncharacterised
CP204L	Host cell interactions
CP312R	uncharacterised
hypothetical protein	uncharacterised
CP2475L	Structural / Viral Morphology
CP530R	Structural / Viral Morphology
MGF_505-11L	MGF_505
I226R	uncharacterised
MGF_100-1L	MGF_100
I73R	uncharacterised
I215L	Other / Enzyme
I329L	TR / PSP
E146L	TR / PSP
M448R	Other / Enzyme
E165R	NA Metabolism / DNA Replication / Repair
A151R	Structural / Viral Morphology
DP238L	uncharacterised
MGF_110-3L	MGF_110
ASFV_G_ACD_00290	uncharacterised
NP868R	Other / Enzyme
D250R	Transcription / RNA modification
E248R	TR / PSP
l10L	uncharacterised
F778R	NA Metabolism / DNA Replication / Repair
NP1450L	Transcription / RNA modification
I177L	TR / PSP
MGF_110-5L-6L	MGF_110
MGF_100-3L	MGF_100
A238L	Immune Evasion
I7L	uncharacterised
NP419L	NA Metabolism / DNA Replication / Repair
K205R	uncharacterised
I196L	TR / PSP
H359L	Transcription / RNA modification
MGF_110-13L	MGF_110
D339L	Transcription / RNA modification
EP296R	NA Metabolism / DNA Replication / Repair
MGF_360-16R	MGF_360
F334L	NA Metabolism / DNA Replication / Repair
DP96R	uncharacterised
D345L	Host cell interactions
ASFV_G_ACD_00320	uncharacterised
C717R	uncharacterised
I10L	uncharacterised
C475L	Transcription / RNA modification
ASFV_G_ACD_00160	uncharacterised
P1192R	NA Metabolism / DNA Replication / Repair
MGF_110-11L	MGF_110
ASFV_G_ACD_00300	uncharacterised
D129L	uncharacterised
I267L	Structural / Viral Morphology
MGF360-19R	uncharacterised
l7L	uncharacterised
EP364R	NA Metabolism / DNA Replication / Repair
D117L	Structural / Viral Morphology
A859L	Transcription / RNA modification
D1133L	Transcription / RNA modification
M1249L	Structural / Viral Morphology
MGF_360-18R	MGF_360
MGF_110-13La	uncharacterised
MGF_505-2R	MGF_505
C147L	Transcription / RNA modification
B263R	Transcription / RNA modification
C122R	uncharacterised
l8L	uncharacterised
EP1242L	Transcription / RNA modification
E120R	NA Metabolism / DNA Replication / Repair
ASFV_G_ACD_00330	uncharacterised
C129R	Other / Enzyme
A240L	NA Metabolism / DNA Replication / Repair
MGF_110-2L	MGF_110
D205R	uncharacterised
C315R	Transcription / RNA modification
MGF_110-13Lb	uncharacterised
MGF_110-4L	MGF_110
MGF_360-4L	MGF_360
G1340L	Transcription / RNA modification
L11L	uncharacterised
MGF_505-10R	MGF_505
MGF_360-21R	MGF_360
C257L	TR / PSP
MGF_300-1L	MGF_300
B407L	uncharacterised
F1055L	Transcription / RNA modification
MGF_505-1R	MGF_505
G1211R	NA Metabolism / DNA Replication / Repair
MGF_360-12L	MGF_360
E111R	uncharacterised
I243L	Transcription / RNA modification
K196R	NA Metabolism / DNA Replication / Repair
MGF_505-3R	MGF_505
MGF_505-9R	MGF_505
S273R	Structural / Viral Morphology
A224L	Host cell interactions
DP79L	uncharacterised
L83L	uncharacterised
MGF_110-9L	MGF_110
MGF_360-6L	MGF_360
MGF_505-7R	MGF_505
O174L	NA Metabolism / DNA Replication / Repair
MGF_300-4L	MGF_300
MGF_505-6R	MGF_505
A104R	NA Metabolism / DNA Replication / Repair
MGF_110-1L	MGF_110
MGF_360-10L	MGF_360
A179L	Immune Evasion
MGF_360-15R	MGF_505
ASFV_G_ACD_01960	uncharacterised
MGF_360-9L	MGF_360
MGF_360-8L	MGF_360
B175L	Transcription / RNA modification
MGF_110-14L	MGF_110
MGF_360-14L	MGF_360
CP80R	Transcription / RNA modification
K145R	uncharacterised
MGF_100-1R	MGF_100
MGF_360-1La	MGF_360
S183L	uncharacterised
B66L	TR / PSP
EP152R	TR / PSP
MGF_300-2R	MGF_300
MGF_505-5R	MGF_505
MGF_360-3L	MGF_360
EP153R	Host cell interactions
MGF_360-11L	MGF_360
H339R	Other / Enzyme
B438L	Structural / Viral Morphology
KP177R	Structural / Viral Morphology
DP71L	Host cell interactions
MGF_110-12L	MGF_110
K78R	Structural / Viral Morphology
MGF_360-13L	MGF_360
B475L	uncharacterised
MGF_505-4R	MGF_505
A118R	uncharacterised
MGF_360-2L	MGF_360
L60L	uncharacterised
B602L	Structural / Viral Morphology
B646L	Structural / Viral Morphology
E199L	Structural / Viral Morphology
MGF_360-1Lb	MGF_360
H240R	uncharacterised
B354L	Other / Enzyme
E66L	uncharacterised
B169L	TR / PSP
EP424R	Transcription / RNA modification
ASFV_G_ACD_00090	uncharacterised
CP123L	TR / PSP
B962L	NA Metabolism / DNA Replication / Repair
K421R	uncharacterised
F165R	TR / PSP
H233R	TR / PSP
C962R	NA Metabolism / DNA Replication / Repair
ASFV_G_ACD_01940	uncharacterised
F317L	uncharacterised
H108R	TR / PSP
QP509L	NA Metabolism / DNA Replication / Repair
R298L	NA Metabolism / DNA Replication / Repair
H124R	uncharacterised
ASFV_G_ACD_00190	uncharacterised
ASFV_G_ACD_00360	uncharacterised
E301R	NA Metabolism / DNA Replication / Repair
O61R	Structural / Viral Morphology
B125R	Transcription / RNA modification
A137R	Structural / Viral Morphology
C62L	uncharacterised
B385R	Transcription / RNA modification
QP383R	Host cell interactions
H171R	uncharacterised
B318L	Other / Enzyme
C84L	TR / PSP
Q706L	Transcription / RNA modification
ASFV_G_ACD_00240	uncharacterised
X69R	TR / PSP
B117L	Structural / Viral Morphology
E184L	Structural / Viral Morphology
E423R	uncharacterised
ASFV_G_ACD_00120	uncharacterised
ASFV_G_ACD_00210	uncharacterised
ASFV_G_ACD_00270	uncharacterised
ASFV_G_ACD_00350	uncharacterised
B119L	Other / Enzyme
E183L	Structural / Viral Morphology
EP402R	Immune Evasion
EP84R	TR / PSP
I8L	uncharacterised
I9R	uncharacterised

## Sheet: ASFV HuB20 gene annotation
Gene	Anno
MGF_110-7L	uncharacterised
CP204L	Host cell interactions
CP312R	uncharacterised
hypothetical protein	uncharacterised
CP2475L	Structural / Viral Morphology
CP530R	Structural / Viral Morphology
MGF_505-11L	MGF_505
I226R	uncharacterised
MGF_100-1L	MGF_100
I73R	uncharacterised
I215L	Other / Enzyme
I329L	TR / PSP
E146L	TR / PSP
M448R	Other / Enzyme
E165R	NA Metabolism / DNA Replication / Repair
A151R	Structural / Viral Morphology
DP238L	uncharacterised
MGF_110-3L	MGF_110
ASFV_G_ACD_00290	uncharacterised
NP868R	Other / Enzyme
D250R	Transcription / RNA modification
E248R	TR / PSP
l10L	uncharacterised
F778R	NA Metabolism / DNA Replication / Repair
NP1450L	Transcription / RNA modification
I177L	TR / PSP
MGF_110-5L-6L	MGF_110
MGF_100-3L	MGF_100
A238L	Immune Evasion
I7L	uncharacterised
NP419L	NA Metabolism / DNA Replication / Repair
K205R	uncharacterised
I196L	TR / PSP
H359L	Transcription / RNA modification
MGF_110-13L	MGF_110
D339L	Transcription / RNA modification
EP296R	NA Metabolism / DNA Replication / Repair
MGF_360-16R	MGF_360
F334L	NA Metabolism / DNA Replication / Repair
DP96R	uncharacterised
D345L	Host cell interactions
ASFV_G_ACD_00320	uncharacterised
C717R	uncharacterised
I10L	uncharacterised
C475L	Transcription / RNA modification
ASFV_G_ACD_00160	uncharacterised
P1192R	NA Metabolism / DNA Replication / Repair
MGF_110-11L	MGF_110
ASFV_G_ACD_00300	uncharacterised
D129L	uncharacterised
I267L	Structural / Viral Morphology
MGF360-19R	uncharacterised
l7L	uncharacterised
EP364R	NA Metabolism / DNA Replication / Repair
D117L	Structural / Viral Morphology
A859L	Transcription / RNA modification
D1133L	Transcription / RNA modification
M1249L	Structural / Viral Morphology
MGF_360-18R	MGF_360
MGF_110-13La	uncharacterised
MGF_505-2R	MGF_505
C147L	Transcription / RNA modification
B263R	Transcription / RNA modification
C122R	uncharacterised
l8L	uncharacterised
EP1242L	Transcription / RNA modification
E120R	NA Metabolism / DNA Replication / Repair
ASFV_G_ACD_00330	uncharacterised
C129R	Other / Enzyme
A240L	NA Metabolism / DNA Replication / Repair
MGF_110-2L	MGF_110
D205R	uncharacterised
C315R	Transcription / RNA modification
MGF_110-13Lb	uncharacterised
MGF_110-4L	MGF_110
MGF_360-4L	MGF_360
G1340L	Transcription / RNA modification
L11L	uncharacterised
MGF_505-10R	MGF_505
MGF_360-21R	MGF_360
C257L	TR / PSP
MGF_300-1L	MGF_300
B407L	uncharacterised
F1055L	Transcription / RNA modification
MGF_505-1R	MGF_505
G1211R	NA Metabolism / DNA Replication / Repair
MGF_360-12L	MGF_360
E111R	uncharacterised
I243L	Transcription / RNA modification
K196R	NA Metabolism / DNA Replication / Repair
MGF_505-3R	MGF_505
MGF_505-9R	MGF_505
S273R	Structural / Viral Morphology
A224L	Host cell interactions
DP79L	uncharacterised
L83L	uncharacterised
MGF_110-9L	MGF_110
MGF_360-6L	MGF_360
MGF_505-7R	MGF_505
O174L	NA Metabolism / DNA Replication / Repair
MGF_300-4L	MGF_300
MGF_505-6R	MGF_505
A104R	NA Metabolism / DNA Replication / Repair
MGF_110-1L	MGF_110
MGF_360-10L	MGF_360
A179L	Immune Evasion
MGF_360-15R	MGF_505
ASFV_G_ACD_01960	uncharacterised
MGF_360-9L	MGF_360
MGF_360-8L	MGF_360
B175L	Transcription / RNA modification
MGF_110-14L	MGF_110
MGF_360-14L	MGF_360
CP80R	Transcription / RNA modification
K145R	uncharacterised
MGF_100-1R	MGF_100
MGF_360-1La	MGF_360
S183L	uncharacterised
B66L	TR / PSP
EP152R	TR / PSP
MGF_300-2R	MGF_300
MGF_505-5R	MGF_505
MGF_360-3L	MGF_360
EP153R	Host cell interactions
MGF_360-11L	MGF_360
H339R	Other / Enzyme
B438L	Structural / Viral Morphology
KP177R	Structural / Viral Morphology
DP71L	Host cell interactions
MGF_110-12L	MGF_110
K78R	Structural / Viral Morphology
MGF_360-13L	MGF_360
B475L	uncharacterised
MGF_505-4R	MGF_505
A118R	uncharacterised
MGF_360-2L	MGF_360
L60L	uncharacterised
B602L	Structural / Viral Morphology
B646L	Structural / Viral Morphology
E199L	Structural / Viral Morphology
MGF_360-1Lb	MGF_360
H240R	uncharacterised
B354L	Other / Enzyme
E66L	uncharacterised
B169L	TR / PSP
EP424R	Transcription / RNA modification
ASFV_G_ACD_00090	uncharacterised
CP123L	TR / PSP
B962L	NA Metabolism / DNA Replication / Repair
K421R	uncharacterised
F165R	TR / PSP
H233R	TR / PSP
C962R	NA Metabolism / DNA Replication / Repair
ASFV_G_ACD_01940	uncharacterised
F317L	uncharacterised
H108R	TR / PSP
QP509L	NA Metabolism / DNA Replication / Repair
R298L	NA Metabolism / DNA Replication / Repair
H124R	uncharacterised
ASFV_G_ACD_00190	uncharacterised
ASFV_G_ACD_00360	uncharacterised
E301R	NA Metabolism / DNA Replication / Repair
O61R	Structural / Viral Morphology
B125R	Transcription / RNA modification
A137R	Structural / Viral Morphology
C62L	uncharacterised
B385R	Transcription / RNA modification
QP383R	Host cell interactions
H171R	uncharacterised
B318L	Other / Enzyme
C84L	TR / PSP
Q706L	Transcription / RNA modification
ASFV_G_ACD_00240	uncharacterised
X69R	TR / PSP
B117L	Structural / Viral Morphology
E184L	Structural / Viral Morphology
E423R	uncharacterised
ASFV_G_ACD_00120	uncharacterised
ASFV_G_ACD_00210	uncharacterised
ASFV_G_ACD_00270	uncharacterised
ASFV_G_ACD_00350	uncharacterised
B119L	Other / Enzyme
E183L	Structural / Viral Morphology
EP402R	Immune Evasion
EP84R	TR / PSP
I8L	uncharacterised
I9R	uncharacterised

## Sheet: ASFV_genes_function summary
Anno	clu1	clu2	clu3	clu4	clu5	clu6
Host cell interactions	0	1	1	1	2	1
Immune Evasion	0	0	1	1	0	1
MGF_100	0	0	2	0	1	0
MGF_110	1	0	7	2	3	0
MGF_300	0	0	2	0	1	0
MGF_360	0	0	9	0	8	0
MGF_505	0	0	9	0	2	0
NA Metabolism / DNA Replication / Repair	0	1	9	1	3	4
Other / Enzyme	0	1	2	0	2	3
Structural / Viral Morphology	1	0	3	3	2	9
TR / PSP	0	0	1	4	2	9
Transcription / RNA modification	0	0	7	5	5	3
uncharacterised	1	3	11	7	9	16
