# Supplementary material for: Temporally integrated transcriptome analysis reveals ASFV pathology and host response dynamics
Source: Front Immunol. 2022 Dec 5;13:995998. doi: 10.3389/fimmu.2022.995998 (PMC9761332; doi:10.3389/fimmu.2022.995998)
Supplement: Supplementary Table 2 — Host gene counts and DEGs with time series. [file Table_2.xlsx]

## Sheet: ASFV_host_gene_counts
Geneid	2000-01-01	2000-01-02	2006-03-01	2006-03-02	2012-03-01	2012-03-02	2024-03-01	2024-03-02	1948-03-01	1948-03-02	2006-04-01	2006-04-02	2012-04-01	2012-04-02	2024-04-01	2024-04-02	1948-04-01	1948-04-02
ENSSSCG00025035091	0	0	0	0	0	0	0	0	0	0	0	0	0	0	0	0	0	0
ENSSSCG00025035199	38	34	36	48	27	29	42	46	36	32	44	51	40	22	30	41	45	50
ENSSSCG00025035206	0	0	0	0	0	0	0	0	0	0	0	0	0	1	0	0	2	2
ENSSSCG00025035538	146	194	211	247	228	266	275	298	385	258	188	233	214	278	238	324	303	236
ENSSSCG00025035550	1035	1716	1025	1141	1204	1051	949	1021	587	503	1099	1234	1197	1149	998	889	399	299
ENSSSCG00025036429	8263	9917	7688	7976	8426	9233	9806	9529	4032	4024	8354	9962	8671	9760	10185	9463	3030	2856
ENSSSCG00025036945	7	12	10	4	7	6	7	8	28	16	4	16	15	13	21	6	9	4
ENSSSCG00025037035	16996	22496	21486	22759	19853	21631	19673	20774	12254	10531	21188	25789	23704	27436	20477	22096	11491	10686
ENSSSCG00025037287	0	2	0	4	0	1	1	2	0	1	0	0	0	0	2	2	0	1
ENSSSCG00025037292	401	435	484	577	663	602	659	565	260	316	570	526	632	618	690	625	198	221
ENSSSCG00025037373	0	0	0	0	0	0	0	0	0	0	0	2	0	0	0	0	0	0
ENSSSCG00025037429	283	464	712	696	677	759	432	449	728	351	616	820	531	794	341	572	771	613
ENSSSCG00025037720	265	353	401	480	368	391	194	241	164	112	370	487	259	398	155	289	161	108
ENSSSCG00025037916	1164	1441	2424	2600	2455	2011	2101	2097	2783	1882	2397	2473	2332	2794	2196	2153	2171	1772
ENSSSCG00025037943	10412	14701	12239	12605	12063	12751	11338	10599	5470	5526	11860	14187	13440	14572	11387	10746	4735	4511
ENSSSCG00025038095	2	0	6	6	3	4	0	5	7	0	0	5	1	4	1	4	2	0
ENSSSCG00025038111	3	1	5	2	4	3	5	2	3	4	8	3	1	2	3	9	1	0
ENSSSCG00025038129	0	0	0	0	0	0	0	0	0	0	0	0	0	0	0	0	0	0
ENSSSCG00025038162	0	0	0	0	0	0	4	0	3	0	0	0	0	0	0	0	0	0
ENSSSCG00025038196	0	0	0	0	0	0	0	0	0	0	0	0	0	0	0	0	1	0
ENSSSCG00025038263	1349	1828	1464	1514	1494	1541	1713	1652	1414	1523	1459	1448	1396	1558	1801	1585	847	753
ENSSSCG00025038598	0	0	0	0	0	0	0	0	0	0	0	0	0	0	0	0	0	0
ENSSSCG00025039009	0	1	0	0	0	0	0	0	0	0	0	0	0	0	0	0	0	0
ENSSSCG00025039204	0	0	0	0	0	0	0	0	0	0	0	0	0	0	0	0	0	0
ENSSSCG00025039215	3	0	0	0	0	0	0	0	0	1	0	3	0	1	0	0	0	0
ENSSSCG00025039325	0	0	4	0	0	0	0	0	0	0	0	0	0	0	0	0	0	0
ENSSSCG00025039349	0	0	0	0	0	0	0	0	0	0	0	0	0	0	0	0	0	0
ENSSSCG00025039487	0	0	0	0	0	0	0	0	0	0	0	0	0	0	0	0	0	0
ENSSSCG00025040370	0	0	0	0	1	8	1	2	0	2	1	1	0	0	0	1	0	0
ENSSSCG00025040484	23	16	16	34	17	30	15	29	11	21	25	26	16	53	15	5	11	10
ENSSSCG00025040813	0	0	0	1	3	0	1	2	13	13	0	2	0	0	0	1	7	8
ENSSSCG00025041570	0	0	0	1	0	0	0	0	0	0	0	0	0	0	0	0	0	0
ENSSSCG00025041660	0	0	0	0	0	0	0	0	0	0	0	0	0	0	0	0	0	0
ENSSSCG00025041754	0	0	0	0	0	0	0	0	0	0	0	0	0	0	0	0	0	0
ENSSSCG00025041859	5	0	0	0	0	0	0	0	0	0	0	0	0	0	0	0	0	0
ENSSSCG00025041933	0	2	4	0	1	0	4	0	0	0	0	0	0	0	0	0	0	0
ENSSSCG00025042109	0	0	0	0	0	0	1	0	0	0	0	0	0	1	0	0	0	0
ENSSSCG00025042411	275	331	254	300	262	234	183	219	138	134	275	319	295	339	222	257	67	76
ENSSSCG00025042707	0	0	0	0	0	0	0	0	0	1	0	0	0	0	0	0	0	0
ENSSSCG00025042762	0	0	0	0	0	0	0	0	0	0	0	0	0	0	0	0	0	0
ENSSSCG00025042832	0	0	0	0	0	0	0	0	0	0	0	0	0	0	0	0	0	0
ENSSSCG00025042864	0	0	0	2	0	0	0	1	0	0	1	0	0	1	0	0	1	1
ENSSSCG00025042906	0	0	0	1	0	0	0	0	0	0	0	0	2	0	0	0	1	0
ENSSSCG00025042915	2640	3641	1831	1957	1932	2142	2057	1974	759	972	1917	2319	2216	2211	2291	1838	662	600
ENSSSCG00025043095	659	818	663	712	703	644	664	698	296	339	699	718	605	640	621	650	233	184
ENSSSCG00025043341	3209	3852	2536	2678	2224	2218	2049	2114	645	852	2541	2626	2510	2468	2253	2010	497	455
ENSSSCG00025043344	1540	1935	1895	2004	1911	2034	2445	2882	2870	2318	1819	2199	1968	2596	2661	2659	2073	1706
ENSSSCG00025043539	2570	2936	2775	2708	2490	2634	1929	2264	1720	1445	2736	2964	2274	2793	2325	2110	1419	1341
ENSSSCG00025043729	2851	3468	4128	3986	3693	3124	2725	2570	1609	1100	3683	4226	2834	3553	2469	3167	1923	1686
ENSSSCG00025044212	54482	63454	87960	91538	70524	67241	34451	40726	20220	16653	81741	76132	60615	69013	33193	32826	15054	11911
ENSSSCG00025044641	1247	1614	2112	2162	2087	1797	1736	1809	773	841	2324	2170	1965	2170	1840	1679	687	544
ENSSSCG00025044811	238	316	218	237	277	305	284	293	227	256	285	356	308	352	382	280	119	117
ENSSSCG00025044926	162	246	181	194	267	232	288	253	262	261	203	267	277	323	373	277	213	188
ENSSSCG00025045172	264	307	232	212	294	337	439	396	147	219	239	278	403	377	475	382	123	181
ENSSSCG00025045176	1	2	0	0	1	0	3	0	8	8	0	0	0	4	3	0	9	10
ENSSSCG00025045516	0	0	0	0	0	0	0	0	0	0	0	2	0	0	0	0	1	0
ENSSSCG00025045804	411	408	370	388	382	459	410	355	461	252	388	412	343	430	338	404	525	343
ENSSSCG00025046691	0	1	0	0	0	4	0	0	0	0	0	0	0	1	0	0	0	0
ENSSSCG00025046796	3	17	20	15	18	4	11	19	17	5	7	9	9	3	11	7	7	4
ENSSSCG00025046916	590	564	744	697	900	755	754	872	375	448	706	543	475	458	667	625	215	219
ENSSSCG00025047392	5609	6680	9563	9612	10802	10563	13172	12173	6033	6573	9957	10043	10709	11285	13369	12346	4634	5250
ENSSSCG00025047421	10	14	35	17	34	37	82	56	112	136	28	41	9	28	50	44	106	67
ENSSSCG00025047980	1278	1814	1366	1550	1291	1343	1257	1296	756	658	1464	1647	1172	1317	1198	1136	605	525
ENSSSCG00025048305	1394	1304	1264	1129	1357	1444	1356	1332	462	483	1252	1295	1477	1229	1699	1389	273	328
ENSSSCG00025048508	730	1208	1174	1202	1200	1195	716	870	598	403	1216	1541	1154	1410	807	926	508	416
ENSSSCG00025048650	2236	1740	2091	2264	1963	2033	2318	2236	1145	1316	1989	1444	1432	1464	2105	1870	699	616
ENSSSCG00025048725	13	26	13	18	23	14	13	11	16	13	13	15	18	28	23	24	17	14
ENSSSCG00025048762	540	363	797	759	1102	981	1888	1230	584	870	765	585	713	571	1453	1373	389	455
ENSSSCG00025048833	8745	12171	12045	12512	10815	10833	9014	9649	5748	4838	11533	11451	9375	11116	9743	9942	4814	4137
ENSSSCG00025048896	8	6	0	5	2	5	11	3	2	0	2	5	5	11	6	4	3	0
ENSSSCG00025048944	2262	2420	4277	4470	4098	3588	3946	3720	2592	2200	4457	3717	2641	2958	3743	4338	2151	1756
ENSSSCG00025048950	23	3	10	4	6	7	3	9	5	2	7	5	11	12	10	16	0	6
ENSSSCG00025049065	339	461	461	449	393	393	357	379	286	224	451	497	428	503	436	388	176	194
ENSSSCG00025049204	1088	1546	1552	1697	1725	1656	1477	1452	784	886	1549	1585	1494	1678	1581	1368	449	444
ENSSSCG00025049434	0	0	0	0	0	0	0	0	0	0	0	0	0	0	0	0	0	0
ENSSSCG00025049473	73	89	80	61	74	63	56	62	49	20	55	83	65	55	92	51	54	52
ENSSSCG00025049577	805	1210	765	874	771	869	911	756	368	329	883	1092	894	963	878	895	376	312
ENSSSCG00025049584	953	1764	1688	1668	1307	1288	858	960	784	526	1962	1725	1148	1383	899	1089	666	447
ENSSSCG00025049942	905	1387	1790	1737	2359	2338	3036	3119	2458	2495	1868	1936	2448	2600	3164	3297	2023	2173
ENSSSCG00025049996	1	0	1	0	1	0	0	0	2	3	1	0	4	1	2	0	0	1
ENSSSCG00025050055	379	615	403	405	299	303	265	246	144	156	434	325	306	309	238	247	69	54
ENSSSCG00025050145	6910	4764	4528	4760	6226	6388	7246	6165	1626	2369	4990	4609	6335	5264	7303	5686	1129	1285
ENSSSCG00025050189	0	2	4	0	0	0	0	0	3	5	3	0	0	0	0	1	4	2
ENSSSCG00025050249	0	0	0	0	2	0	0	0	0	0	0	1	1	0	0	2	3	0
ENSSSCG00025050266	1449	1565	2135	2326	2500	2236	2076	2088	950	887	2199	2181	2324	2612	2401	2449	833	736
ENSSSCG00025050385	4694	5780	7269	7895	4712	4819	1997	2476	1393	903	6037	7225	3806	5008	2051	2383	1396	1303
ENSSSCG00025050458	3216	5052	5602	6145	3825	4075	1769	2001	972	703	4656	5698	2902	3494	1495	1906	1182	927
ENSSSCG00025050597	6165	7072	7690	7554	7187	6583	6129	6099	2845	2778	7132	5883	5533	6390	6226	5827	2181	2033
ENSSSCG00025050803	0	1	0	0	0	2	0	1	5	2	1	0	0	1	2	3	0	4
ENSSSCG00025050982	958	707	1188	1169	1045	988	1115	1181	598	619	1222	1026	784	767	1114	1071	425	368
ENSSSCG00025051251	0	0	0	0	0	0	0	0	0	0	0	0	0	0	0	0	0	0
ENSSSCG00025051270	17	54	143	146	187	142	232	252	330	211	150	156	156	136	221	250	325	262
ENSSSCG00025051381	0	0	0	0	0	0	0	0	0	0	0	2	0	0	0	0	0	0
ENSSSCG00025051543	14	19	6	5	5	2	1	3	1	3	16	5	1	5	6	1	1	2
ENSSSCG00025051716	56	83	56	47	26	38	29	11	31	35	45	52	32	18	51	28	25	13
ENSSSCG00025051816	0	1	0	3	0	0	4	7	0	0	0	0	0	3	3	4	0	4
ENSSSCG00025051916	2955	2485	4403	4524	3923	3415	3665	3263	2313	2267	4596	3528	2788	3068	3608	3753	1403	1069
ENSSSCG00025052009	0	0	0	0	0	0	2	2	4	1	2	0	0	2	2	0	8	4
ENSSSCG00025052067	18	10	19	31	19	24	13	11	15	11	11	31	22	15	12	17	20	10
ENSSSCG00025052104	5998	4691	5811	5701	6216	6103	7629	6543	2320	2840	6123	4864	4667	4713	8174	7548	2259	2501
ENSSSCG00025052273	4781	3799	4536	4525	4204	3981	6410	5364	2563	2906	5500	4646	3608	3649	7160	6789	2774	3003
ENSSSCG00025052296	75	70	122	157	124	113	176	203	350	291	99	103	97	106	205	223	310	292
ENSSSCG00025052822	112	116	156	163	167	135	133	166	103	72	106	132	139	163	121	138	80	95
ENSSSCG00025052996	3245	4726	7760	8660	6525	6420	3684	4392	4415	2669	7185	8014	5444	7077	3151	4225	3533	2399
ENSSSCG00025053381	2972	2673	2280	2387	2368	2287	2255	1901	492	689	2601	2207	2126	1829	2571	2279	420	513
ENSSSCG00025053543	690	871	869	808	834	1020	796	831	591	387	864	1305	1067	1343	924	850	449	338
ENSSSCG00025053572	0	0	0	0	0	0	0	0	0	0	0	0	0	1	0	0	0	0
ENSSSCG00025053617	0	0	0	0	0	0	4	0	0	0	0	0	0	0	0	4	0	0
ENSSSCG00025053731	0	0	0	0	0	0	0	0	0	0	0	0	0	0	0	0	0	0
ENSSSCG00025053823	0	3	0	1	0	0	0	0	0	2	0	0	0	0	0	0	0	0
ENSSSCG00025053935	13	0	13	3	5	7	32	43	100	84	4	6	4	11	44	54	78	53
ENSSSCG00025054312	920	1189	1062	920	974	915	1008	1013	438	566	1024	1113	1072	985	1175	965	309	219
ENSSSCG00025054530	121	159	89	87	92	73	74	43	36	32	94	100	64	92	90	81	39	31
ENSSSCG00025054770	0	0	0	0	0	0	0	0	0	0	0	0	0	0	0	0	0	0
ENSSSCG00025054810	0	1	3	13	10	6	1	8	1	10	5	9	0	4	4	5	2	4
ENSSSCG00025054850	24	14	8	9	16	4	15	11	5	13	4	6	9	7	10	9	2	5
ENSSSCG00025054881	0	0	0	0	0	0	0	0	0	0	0	0	0	0	0	0	0	0
ENSSSCG00025055796	1	1	0	0	0	0	0	1	0	0	1	0	0	0	0	0	0	0
ENSSSCG00025056084	0	0	3	5	2	1	0	6	0	0	1	1	0	1	0	2	0	1
ENSSSCG00025060358	8	1	5	4	4	10	6	2	19	11	6	10	12	16	11	21	102	93
ENSSSCG00025060757	1452	1885	2170	2388	1989	2176	1705	1740	1785	1259	2057	2661	2004	2482	1732	2037	1592	1324
ENSSSCG00025061925	0	0	0	0	0	0	0	0	0	0	0	0	0	0	0	0	0	0
ENSSSCG00025062009	0	0	0	0	0	0	0	0	0	0	0	0	0	0	0	0	0	0
ENSSSCG00025062074	0	0	0	0	0	0	0	0	0	0	0	0	0	0	0	0	0	0
ENSSSCG00025062230	373	332	547	624	585	557	643	624	558	658	501	426	408	437	669	628	427	321
ENSSSCG00025062465	0	0	0	0	0	0	2	0	0	0	0	0	0	0	0	0	0	0
ENSSSCG00025062744	233	238	405	442	621	638	901	831	882	704	502	438	467	662	766	982	740	572
ENSSSCG00025063646	256	288	341	474	461	378	544	503	571	387	300	328	342	354	435	605	494	439
ENSSSCG00025063867	0	0	0	0	0	0	0	0	0	0	0	0	0	0	0	0	0	0
ENSSSCG00025064044	210	214	368	398	262	259	210	251	82	74	378	328	221	284	219	255	60	58
ENSSSCG00025064931	628	454	792	768	954	916	1261	965	183	280	811	593	791	697	1160	1051	162	182
ENSSSCG00025065337	15818	15755	19701	20105	17184	16646	15134	16077	6562	6400	19192	19883	14393	15527	16414	16744	5345	4972
ENSSSCG00025066542	0	2	0	0	0	2	0	2	0	0	0	0	0	0	0	0	0	0
ENSSSCG00025066874	3	0	0	0	0	0	0	0	0	0	0	0	0	0	0	0	0	0
ENSSSCG00025067367	133	231	186	163	164	153	79	142	100	54	184	268	195	237	103	173	119	90
ENSSSCG00025068951	3	3	2	2	1	1	0	1	0	0	1	0	3	1	0	0	0	0
ENSSSCG00025069158	578	679	473	489	637	630	635	657	140	176	569	648	739	695	686	539	131	127
ENSSSCG00025069464	2541	2829	1400	1447	1324	1532	1590	1738	837	1011	1466	1618	1768	1680	1912	1520	647	593
ENSSSCG00025074661	0	0	0	0	0	0	0	0	0	0	0	0	0	0	0	0	0	0
ENSSSCG00025074689	0	0	0	0	0	0	0	1	0	0	0	1	0	0	0	0	0	0
ENSSSCG00025074795	6000	8496	5917	6225	7284	7012	9371	9449	7800	7366	5602	6749	7486	7567	8960	8174	4633	4509
ENSSSCG00025075063	765	1086	1157	1245	1241	1325	1309	1375	1330	1094	1280	1652	1288	1655	1412	1517	986	865
ENSSSCG00025075344	2	0	0	2	0	0	0	2	0	2	2	0	2	4	0	0	0	1
ENSSSCG00025075387	954	1379	1541	1542	1417	1618	1574	1576	1315	996	1647	1738	1430	1827	1513	1707	933	814
ENSSSCG00025075471	307	370	381	394	305	382	341	336	375	353	353	381	363	362	361	331	278	217
ENSSSCG00025075590	1166	1868	1460	1552	1433	1394	1436	1416	1205	992	1427	1737	1569	1702	1294	1464	879	682
ENSSSCG00025075722	0	0	0	0	0	0	0	0	0	0	0	0	0	0	0	0	0	0
ENSSSCG00025075748	402	636	729	788	585	581	422	528	981	572	644	763	511	630	424	548	812	599
ENSSSCG00025054056	0	0	0	0	0	0	0	0	0	0	0	0	0	0	0	0	0	0
ENSSSCG00025054092	0	0	0	0	0	0	0	0	0	0	0	0	0	0	0	0	0	0
ENSSSCG00025054134	0	0	0	0	0	0	0	0	0	0	0	1	1	0	0	0	0	1
ENSSSCG00025054191	0	0	0	0	0	0	0	0	0	0	0	0	0	0	0	0	0	0
ENSSSCG00025054358	0	0	0	0	5	2	3	15	3	0	0	0	4	0	1	3	8	3
ENSSSCG00025054612	206	210	489	383	361	392	311	332	103	77	416	360	296	313	322	355	118	105
ENSSSCG00025054910	707	584	602	575	566	567	426	409	156	136	539	565	574	606	499	379	102	110
ENSSSCG00025055385	0	0	0	0	0	0	2	0	0	0	0	1	0	0	0	0	0	0
ENSSSCG00025055835	3058	3969	6597	6962	7530	7199	7806	7587	5645	4505	6398	5900	5652	6871	7387	8298	5306	4742
ENSSSCG00025056000	786	995	775	743	728	888	581	654	463	367	808	1220	1043	1166	741	690	263	181
ENSSSCG00025056191	1	0	0	0	0	0	0	0	0	0	0	0	0	0	0	0	0	0
ENSSSCG00025056367	206	207	254	291	285	255	212	219	110	74	278	323	286	285	207	241	92	57
ENSSSCG00025056988	3	4	0	1	0	0	3	1	0	0	0	1	8	0	4	5	0	1
ENSSSCG00025057031	0	0	0	0	0	0	0	0	0	0	0	0	0	0	0	0	0	0
ENSSSCG00025057060	0	0	2	0	0	1	0	0	0	0	4	0	0	0	0	2	0	0
ENSSSCG00025057168	0	0	0	0	0	0	0	0	0	0	0	0	0	0	0	0	0	0
ENSSSCG00025057647	0	0	0	0	0	0	0	0	0	0	0	0	0	0	0	0	0	0
ENSSSCG00025057741	2020	2159	5057	5565	4897	4458	5185	5173	4083	3636	4646	4100	3591	4170	4756	5074	3578	3011
ENSSSCG00025058241	11	15	12	8	8	15	26	19	4	3	20	15	5	12	16	13	9	11
ENSSSCG00025058245	116	139	84	45	50	55	65	77	15	31	75	63	47	74	75	51	21	14
ENSSSCG00025058468	0	0	0	1	0	0	0	1	0	0	0	0	0	0	0	0	0	0
ENSSSCG00025058476	88	144	124	163	136	142	126	142	88	50	143	161	141	148	113	153	50	36
ENSSSCG00025058482	0	0	0	2	0	1	0	0	0	0	0	0	1	0	0	0	0	0
ENSSSCG00025058535	0	0	0	0	0	0	0	0	3	0	0	0	0	0	0	0	0	0
ENSSSCG00025058653	14845	14563	14925	14426	17306	14912	20338	18463	13920	13936	14814	13024	12912	13246	19460	18456	11289	12232
ENSSSCG00025058655	8	15	11	10	17	7	30	28	20	27	14	12	14	14	20	19	24	7
ENSSSCG00025058859	0	0	0	0	0	0	0	0	0	0	0	0	0	0	0	0	0	0
ENSSSCG00025058949	4	0	0	1	0	0	2	1	0	1	0	1	0	0	0	0	2	0
ENSSSCG00025059128	0	0	0	0	0	0	0	0	0	0	0	0	0	0	0	0	0	0
ENSSSCG00025059228	0	0	0	0	0	0	0	0	0	0	0	0	0	0	0	0	0	0
ENSSSCG00025059303	0	7	0	0	0	0	0	0	0	0	0	0	0	0	0	0	0	0
ENSSSCG00025059308	69	62	74	106	125	134	139	146	72	118	109	85	97	110	147	162	87	81
ENSSSCG00025059519	2356	3830	3323	3428	3799	3102	4260	4005	2388	2091	3524	3296	2665	2866	4257	4329	2295	2411
ENSSSCG00025059521	140	150	181	177	123	110	111	95	121	65	149	165	86	146	86	96	109	76
ENSSSCG00025060157	74	89	91	57	85	80	59	115	66	44	82	85	83	69	96	70	55	54
ENSSSCG00025060376	241	293	462	457	455	375	279	306	276	175	477	553	305	324	272	316	163	100
ENSSSCG00025060464	3325	2522	3019	3256	2476	2449	2841	2498	1065	1234	3077	2290	1737	1772	2499	2283	579	533
ENSSSCG00025060580	2	0	0	2	2	1	1	4	4	1	2	1	2	2	0	5	0	2
ENSSSCG00025060642	2	0	14	13	7	2	12	5	8	0	1	4	13	0	10	9	6	1
ENSSSCG00025060817	61	80	18	37	26	16	13	30	170	125	38	25	32	16	32	41	181	117
ENSSSCG00025060858	0	0	0	0	0	0	0	0	0	0	0	0	0	0	0	0	0	0
ENSSSCG00025061008	0	0	0	0	0	0	0	0	0	0	0	0	0	0	0	0	0	0
ENSSSCG00025061052	0	1	0	0	0	0	0	1	0	1	2	0	0	0	1	0	2	0
ENSSSCG00025061165	0	2	1	0	0	1	0	0	0	0	0	0	0	0	0	0	0	0
ENSSSCG00025061239	0	0	0	0	0	0	0	0	0	0	0	0	0	0	2	0	0	0
ENSSSCG00025061396	0	0	0	0	0	0	0	0	0	0	0	0	0	0	0	0	0	0
ENSSSCG00025061442	1	0	0	0	0	0	0	0	0	0	0	0	0	0	0	0	0	0
ENSSSCG00025061669	0	2	0	0	3	0	4	2	0	0	0	0	0	0	1	0	0	0
ENSSSCG00025061825	0	0	0	0	0	0	0	0	0	0	0	0	0	0	0	0	0	0
ENSSSCG00025061950	0	0	0	0	0	0	0	0	0	0	0	0	0	0	0	0	0	0
ENSSSCG00025062035	0	0	1	0	0	0	0	0	0	2	0	1	0	0	0	0	0	1
ENSSSCG00025062584	2131	3449	3969	4051	3401	3361	2564	2758	1601	1386	3748	4240	3529	4276	2775	2869	1355	1152
ENSSSCG00025064286	0	0	0	0	1	0	0	0	0	0	0	0	1	0	0	0	0	0
ENSSSCG00025064458	590	676	984	1046	1078	914	1046	937	337	325	878	885	1005	1063	958	1073	234	303
ENSSSCG00025064672	0	2	3	0	0	0	1	0	0	1	0	2	0	0	1	0	0	0
ENSSSCG00025064718	755	461	603	618	695	774	1047	815	229	353	596	464	698	501	974	713	139	134
ENSSSCG00025064857	3145	4981	4746	4975	4964	4602	4147	4659	2765	2401	4798	4778	4801	5848	4451	4598	2187	1966
ENSSSCG00025064901	471	507	527	533	563	502	505	534	417	344	557	622	560	598	546	543	284	265
ENSSSCG00025065564	13	16	10	16	23	17	25	18	7	14	18	14	26	23	27	22	2	3
ENSSSCG00025065653	379	571	672	761	708	581	725	650	263	262	609	653	865	902	780	810	188	234
ENSSSCG00025065748	808	1105	748	849	780	900	882	833	365	388	864	911	1038	944	877	736	297	248
ENSSSCG00025066339	0	2	0	0	0	0	0	0	0	0	0	0	0	0	0	1	0	0
ENSSSCG00025066343	23	24	46	35	68	39	53	75	48	39	42	35	54	36	54	52	59	45
ENSSSCG00025066467	267	450	559	557	570	548	448	397	580	296	419	607	472	613	331	516	597	522
ENSSSCG00025067691	0	0	0	0	0	0	1	1	0	0	0	0	0	0	2	0	0	0
ENSSSCG00025067725	0	0	0	0	0	0	0	0	0	0	0	0	0	0	0	0	0	0
ENSSSCG00025068027	2	2	2	0	2	3	2	6	1	0	0	0	0	0	0	1	1	0
ENSSSCG00025068460	333	423	290	347	290	282	295	260	150	117	354	385	218	288	280	308	174	140
ENSSSCG00025069000	0	0	0	1	0	0	0	0	0	0	0	0	0	0	0	0	1	0
ENSSSCG00025069127	891	1032	1241	1184	1071	996	771	740	583	403	1154	1180	916	1274	755	922	456	410
ENSSSCG00025069375	2	0	0	0	0	0	0	0	0	0	0	0	0	0	0	0	1	0
ENSSSCG00025069540	44	122	106	93	117	103	88	89	70	49	86	80	118	135	69	98	40	31
ENSSSCG00025069938	3070	3996	3302	3286	3289	3063	3223	3177	1825	1998	3264	3250	3524	3581	3834	3234	1239	1198
ENSSSCG00025070290	1237	1666	1352	1513	1322	1323	1258	1273	929	799	1400	1717	1599	1623	1314	1226	511	482
ENSSSCG00025070774	4	0	0	0	0	0	2	2	2	0	0	0	0	3	0	0	0	0
ENSSSCG00025070909	0	0	0	0	0	0	0	1	0	0	0	0	1	2	0	0	0	0
ENSSSCG00025070956	0	0	0	0	0	0	1	0	0	0	0	0	0	0	0	0	0	0
ENSSSCG00025071027	0	0	0	0	0	0	0	0	0	0	0	0	0	0	0	0	0	0
ENSSSCG00025071240	2002	1922	3916	3891	4254	4480	3499	3572	3226	1885	4679	5683	4013	5086	3377	4894	3558	2356
ENSSSCG00025071617	1884	2025	2235	2426	2399	2658	2766	2317	909	995	2346	2109	2357	1964	2575	2360	528	552
ENSSSCG00025072251	1051	1465	2506	2566	2228	2138	2219	2243	2208	1481	2574	2735	2052	2452	2227	2872	1462	1356
ENSSSCG00025072367	2450	2873	768	748	437	486	383	365	461	559	737	770	562	487	408	326	309	314
ENSSSCG00025072549	0	1	0	6	0	0	1	0	0	0	0	0	0	0	0	0	0	0
ENSSSCG00025072596	0	0	0	0	0	0	0	0	0	0	0	0	0	0	0	0	0	0
ENSSSCG00025072615	0	0	2	0	0	0	0	0	0	0	0	0	0	0	0	0	0	0
ENSSSCG00025072646	4	1	22	12	1	7	22	10	7	5	5	7	4	4	13	9	2	1
ENSSSCG00025072828	0	0	0	0	0	0	0	0	3	0	0	0	0	0	0	0	0	0
ENSSSCG00025072834	0	0	0	0	0	0	0	0	0	0	0	0	0	0	0	0	0	0
ENSSSCG00025072860	0	0	0	0	0	0	0	0	0	0	0	0	0	0	0	0	0	0
ENSSSCG00025072890	2	0	2	0	0	0	1	0	0	2	1	0	0	0	2	0	0	0
ENSSSCG00025072931	0	0	0	0	0	0	0	0	0	0	0	0	0	0	0	0	0	0
ENSSSCG00025073021	0	0	5	1	0	0	1	0	0	0	0	0	0	0	1	0	1	0
ENSSSCG00025073067	0	0	0	0	0	0	0	0	0	0	0	0	0	0	0	0	0	0
ENSSSCG00025073089	0	1	1	0	0	0	0	0	0	0	0	0	0	0	1	0	0	0
ENSSSCG00025073153	0	0	0	0	0	0	0	1	0	0	0	0	0	0	0	5	0	0
ENSSSCG00025073196	1	0	0	1	0	1	1	1	1	0	2	2	1	1	3	4	1	3
ENSSSCG00025073228	0	0	0	0	0	0	0	0	0	0	0	0	0	0	0	1	0	0
ENSSSCG00025073291	0	8	0	0	0	0	0	0	0	0	0	0	0	0	0	0	0	0
ENSSSCG00025073295	1	0	0	0	2	0	0	0	0	0	0	0	0	0	0	0	0	0
ENSSSCG00025073390	3	0	8	2	0	2	2	3	0	1	3	2	0	0	1	0	2	6
ENSSSCG00025073422	0	0	0	0	0	0	0	0	0	0	0	0	0	0	0	0	0	0
ENSSSCG00025073502	2675	2997	1932	1969	1949	2098	1999	1909	854	945	2056	2280	2330	2177	2272	1996	632	644
ENSSSCG00025073632	10	9	6	2	9	10	14	6	7	5	11	16	17	6	4	16	0	7
ENSSSCG00025073662	0	0	0	0	0	0	0	0	0	0	0	0	0	0	0	0	0	2
ENSSSCG00025073700	0	1	0	1	0	0	3	2	0	0	0	0	0	0	0	0	0	0
ENSSSCG00025073992	626	803	1371	1127	1137	1169	960	1168	830	671	1251	1500	1174	1461	1045	1172	880	692
ENSSSCG00025074881	0	1	1	1	0	0	0	2	0	0	0	2	0	0	1	0	0	0
ENSSSCG00025074948	0	0	0	0	1	0	0	0	0	1	0	0	0	0	1	1	0	0
ENSSSCG00025075105	0	0	0	0	0	0	0	0	1	0	0	0	0	0	0	0	0	0
ENSSSCG00025075123	0	0	0	0	0	0	0	0	0	0	0	0	0	0	0	0	0	0
ENSSSCG00025075229	12	11	25	25	38	21	21	33	8	14	22	26	21	25	35	28	9	7
ENSSSCG00025075451	0	0	0	0	0	0	0	0	0	0	0	0	0	0	0	0	0	0
ENSSSCG00025075460	0	2	0	0	0	1	1	3	0	0	0	0	0	5	0	0	0	0
ENSSSCG00025035359	1	2	4	4	3	4	1	1	4	1	9	3	0	0	3	0	10	3
ENSSSCG00025035573	0	0	0	0	0	0	0	0	0	0	0	0	0	0	0	0	0	0
ENSSSCG00025035840	907	1382	2054	2008	2103	1979	1330	1403	804	586	1776	1712	1512	1917	1390	1611	808	651
ENSSSCG00025035997	7	5	7	1	0	0	2	0	6	4	4	1	2	1	1	0	1	3
ENSSSCG00025036285	18457	14606	10988	10530	16062	16732	20981	16829	5846	8903	10801	10588	17758	15029	21565	16662	4295	5590
ENSSSCG00025037481	3	3	0	1	0	0	1	0	0	0	1	1	0	0	0	0	0	0
ENSSSCG00025038517	2816	2692	2908	3393	1873	1848	1140	1427	1345	997	2272	2103	1492	1747	1084	1232	1268	907
ENSSSCG00025039354	34	28	33	44	49	14	28	27	16	15	20	23	15	11	20	29	30	28
ENSSSCG00025040495	0	0	1	0	3	0	5	0	0	1	4	1	0	0	1	0	0	0
ENSSSCG00025040653	0	0	0	0	0	0	0	0	0	0	0	0	0	0	0	0	0	0
ENSSSCG00025040736	0	0	0	0	0	0	0	0	0	0	0	0	0	0	0	0	0	0
ENSSSCG00025041003	1018	1238	921	906	986	872	1138	916	331	435	845	681	695	618	944	831	213	247
ENSSSCG00025041217	315	359	649	561	642	573	627	589	390	445	576	521	497	526	738	649	208	161
ENSSSCG00025041683	923	1475	1465	1611	1280	1383	732	805	779	469	1479	1721	1040	1321	678	931	761	566
ENSSSCG00025042281	0	0	0	0	0	0	0	0	0	0	0	0	0	0	0	0	0	0
ENSSSCG00025042331	3081	3109	4002	4261	3416	3171	2902	2914	1643	1547	3764	3477	2591	2690	2972	3000	1222	952
ENSSSCG00025042460	84	45	153	108	254	165	524	431	180	190	147	97	148	75	201	234	98	67
ENSSSCG00025042595	0	0	0	0	0	0	0	0	0	0	0	0	0	0	0	0	0	0
ENSSSCG00025043226	76	61	66	62	60	42	27	44	33	27	63	68	49	52	53	55	53	36
ENSSSCG00025043670	0	0	0	0	0	0	0	0	0	0	0	0	0	0	0	0	0	0
ENSSSCG00025043738	0	0	0	0	0	0	0	0	0	0	0	0	0	0	0	0	0	0
ENSSSCG00025043875	0	0	0	0	0	0	0	0	0	0	0	0	0	0	0	0	0	0
ENSSSCG00025043974	0	0	0	0	0	0	0	5	0	0	0	0	0	0	0	0	0	0
ENSSSCG00025044139	230	205	355	405	781	552	818	570	355	309	537	416	712	652	810	975	346	520
ENSSSCG00025044501	609	785	859	955	856	664	744	692	390	351	813	763	478	493	739	685	334	308
ENSSSCG00025045001	1740	1689	2206	2105	2047	2211	2185	1833	696	844	2142	1549	1557	1539	2088	1949	588	551
ENSSSCG00025045074	211	325	486	412	426	451	346	304	257	174	367	498	394	532	245	384	384	354
ENSSSCG00025045519	4	0	2	0	6	0	0	0	0	1	2	0	0	1	0	0	0	2
ENSSSCG00025046617	0	0	0	0	0	0	0	0	0	0	0	0	0	0	0	0	0	0
ENSSSCG00025046708	17	29	24	18	14	25	20	19	9	8	28	26	14	18	24	20	15	19
ENSSSCG00025047138	3	0	1	0	0	1	0	0	1	0	1	0	0	0	0	0	0	0
ENSSSCG00025047718	0	0	0	0	0	0	0	0	0	0	0	0	0	0	0	0	0	0
ENSSSCG00025047769	0	0	0	0	0	0	0	0	0	0	1	0	0	0	0	0	0	0
ENSSSCG00025047852	0	1	1	0	0	3	0	0	1	3	1	0	2	0	0	1	0	0
ENSSSCG00025048082	0	0	0	0	0	0	0	0	0	0	0	0	0	0	0	0	0	0
ENSSSCG00025048729	42	53	72	42	81	88	121	79	53	57	91	53	43	41	98	73	41	43
ENSSSCG00025049298	0	0	0	0	0	0	0	0	0	0	0	0	0	0	0	0	0	0
ENSSSCG00025049519	420	620	644	557	446	406	426	341	199	145	564	474	358	408	416	399	186	180
ENSSSCG00025050304	0	0	0	0	0	0	1	0	0	0	0	0	0	0	0	0	0	0
ENSSSCG00025051419	0	5	0	0	0	0	0	0	0	0	0	0	0	0	0	0	0	0
ENSSSCG00025051452	0	0	0	0	0	0	0	0	0	0	0	0	0	0	0	0	0	0
ENSSSCG00025051633	7417	10540	8196	8068	5486	5545	3352	3544	4548	2751	7611	8208	4479	5968	2898	3610	3812	2911
ENSSSCG00025051757	624	547	693	772	720	623	650	528	297	253	803	642	572	544	602	626	301	251
ENSSSCG00025052123	7739	10221	8801	8560	9247	8043	8778	8466	4049	4689	8224	6727	7454	7555	9320	8280	3106	3109
ENSSSCG00025052326	213	233	429	391	394	405	291	285	105	118	392	350	297	265	260	270	126	88
ENSSSCG00025052684	3	1	5	2	3	14	1	3	6	1	9	2	7	5	9	3	3	0
ENSSSCG00025052687	686	678	1014	1020	1097	890	1102	951	607	680	1020	751	900	848	1024	1122	468	418
ENSSSCG00025053189	970	1540	1855	1910	1552	1300	1128	1159	1200	841	1673	1821	999	1308	1059	1350	1006	694
ENSSSCG00025053211	1281	1646	2477	2682	2323	2380	1691	1920	1024	710	2618	2730	2026	2446	1806	2294	1043	736
ENSSSCG00025053426	239	125	410	504	375	312	403	398	215	203	393	268	193	174	357	396	154	108
ENSSSCG00025053972	601	597	535	551	607	544	636	521	274	327	562	441	390	372	719	520	167	126
ENSSSCG00025054387	3254	4857	4566	4461	3723	3182	3193	3261	3594	2417	4859	4601	2729	3216	2939	3566	3218	2652
ENSSSCG00025055048	0	0	0	0	0	0	0	0	0	0	0	0	0	0	0	0	0	0
ENSSSCG00025055078	6651	6986	8883	9308	8811	7148	8101	8077	5433	4897	8845	6667	6017	7022	7573	8056	3666	2894
ENSSSCG00025055152	14	10	29	42	16	16	5	14	7	4	33	35	13	13	15	12	7	7
ENSSSCG00025055312	16	7	2	0	6	2	2	2	0	1	0	0	3	2	2	5	1	1
ENSSSCG00025055349	3	0	0	0	0	0	1	0	0	1	0	2	0	1	0	0	0	1
ENSSSCG00025055376	0	0	0	0	0	0	0	0	0	0	0	0	0	0	0	0	0	0
ENSSSCG00025055462	125	108	164	168	166	182	191	167	143	59	163	185	108	133	162	179	166	135
ENSSSCG00025055647	119	159	261	297	305	293	287	253	207	176	236	259	202	273	197	251	226	175
ENSSSCG00025055718	143	282	415	371	346	347	195	196	219	121	364	469	263	386	183	251	215	149
ENSSSCG00025056171	36	15	74	50	23	26	77	20	56	52	36	23	36	22	55	54	76	49
ENSSSCG00025056463	0	0	0	0	0	0	0	0	0	0	0	0	0	0	0	0	0	0
ENSSSCG00025056470	640	628	898	909	804	789	856	853	663	471	822	832	563	663	708	988	458	438
ENSSSCG00025056993	24400	27487	30553	31244	28671	24916	23724	23390	13160	12907	31822	27174	22723	24834	23850	24383	11937	10894
ENSSSCG00025057150	2344	2136	1947	1822	1264	1098	900	906	597	524	1728	1392	1013	1161	869	945	426	338
ENSSSCG00025057432	3709	2889	3256	3248	2921	2687	2409	2209	1143	1061	3295	2732	2231	2150	2372	2445	964	880
ENSSSCG00025057608	50	29	14	13	5	14	2	2	4	4	20	13	5	8	2	4	10	0
ENSSSCG00025057695	6632	7139	8184	8227	8420	7131	9276	8105	4337	4994	7562	5760	6393	6546	9370	8570	3031	3551
ENSSSCG00025057968	4	0	0	1	0	1	1	0	3	2	0	0	0	2	0	0	3	0
ENSSSCG00025058070	8685	8221	9660	10144	8660	7976	7702	7579	5104	4548	9628	8302	7060	8042	8263	8510	5047	5114
ENSSSCG00025058189	632	910	892	914	975	907	1184	1069	674	567	1466	1186	1095	1118	1371	1260	622	505
ENSSSCG00025058198	14175	15455	23600	24522	16602	16093	11777	12879	10376	8689	22070	20147	11807	13185	11880	12619	8852	7714
ENSSSCG00025058531	5748	6601	6410	6387	5516	5146	3963	3787	2109	1971	5931	5166	4037	4257	4145	4213	1726	1700
ENSSSCG00025058771	1255	1008	1757	1884	1343	1157	1089	1193	503	528	1624	1332	940	826	1178	1043	375	208
ENSSSCG00025058814	16	23	24	17	32	24	15	18	27	22	11	21	29	11	28	42	18	25
ENSSSCG00025058940	167	94	72	77	55	69	115	75	40	40	75	68	70	55	110	102	69	44
ENSSSCG00025059062	495	741	1082	1194	1084	1059	800	822	519	328	1042	1215	719	990	656	938	558	458
ENSSSCG00025059171	0	0	0	0	0	0	0	0	0	0	0	0	0	0	0	0	0	0
ENSSSCG00025059655	0	0	0	0	0	0	0	0	0	0	0	0	0	0	0	0	0	0
ENSSSCG00025059689	12	25	14	17	7	17	19	20	26	37	7	20	16	15	30	20	9	23
ENSSSCG00025059777	170	128	79	108	73	39	41	36	70	57	114	75	24	25	23	24	51	44
ENSSSCG00025059817	129	55	217	174	259	189	216	188	71	65	233	143	108	121	215	214	64	54
ENSSSCG00025060000	13	3	27	21	18	17	12	14	7	2	17	17	0	13	16	16	4	5
ENSSSCG00025060173	1262	518	1396	1432	1192	1331	899	859	438	327	1378	1447	779	780	888	968	534	429
ENSSSCG00025060396	3	0	0	1	2	1	2	0	0	0	6	2	0	0	0	0	0	0
ENSSSCG00025060604	0	0	0	0	0	0	0	0	0	0	0	0	0	0	0	0	0	0
ENSSSCG00025060847	41	36	23	43	24	20	38	25	16	10	54	60	24	22	51	41	7	9
ENSSSCG00025060969	0	0	0	0	0	0	0	0	0	0	0	0	0	0	0	0	0	0
ENSSSCG00025061054	277	453	667	698	516	510	384	318	176	115	575	594	375	503	289	381	181	108
ENSSSCG00025061225	2071	2224	3383	3765	2783	2521	3368	3301	2475	2155	3953	3359	1795	2240	3096	3334	2292	1934
ENSSSCG00025061281	420	715	1365	1271	1205	1196	870	901	753	416	1030	1612	1264	1706	744	1216	1008	839
ENSSSCG00025062604	7	23	13	16	9	14	3	1	4	5	13	17	16	16	13	16	3	9
ENSSSCG00025062605	3266	3631	3384	3732	3248	3658	3538	3880	2255	1865	3706	4720	3389	3702	3898	3844	1544	1389
ENSSSCG00025062640	62	42	26	28	22	34	18	22	15	8	34	28	34	19	17	26	5	4
ENSSSCG00025062770	2941	3336	2917	2795	2820	2755	3178	3038	1705	1844	3277	2711	2488	2492	3180	2910	1273	1378
ENSSSCG00025062843	0	0	1	0	0	0	0	2	0	0	2	0	0	0	0	0	2	2
ENSSSCG00025062901	1	0	8	6	1	7	0	5	1	6	6	13	0	0	2	1	1	3
ENSSSCG00025062961	0	0	0	0	0	0	0	1	0	2	0	0	0	0	0	0	0	0
ENSSSCG00025062996	0	0	0	0	0	0	0	0	0	0	0	0	0	0	0	0	0	0
ENSSSCG00025063067	0	0	0	0	0	0	0	0	0	0	0	0	0	0	0	0	0	0
ENSSSCG00025063096	2166	2331	4290	4507	3885	3304	2267	2360	1041	830	3798	3287	2916	3001	2437	2693	813	558
ENSSSCG00025063243	1232	1543	1573	1798	1375	1367	1060	1205	831	606	1518	1710	1534	1623	1110	1142	586	424
ENSSSCG00025063325	52	78	86	57	84	41	63	73	77	58	92	82	32	59	52	82	86	42
ENSSSCG00025063545	4	2	15	24	10	16	12	11	4	5	19	11	20	21	28	13	2	4
ENSSSCG00025063604	25	36	88	54	57	77	78	53	117	62	254	275	194	234	240	273	426	235
ENSSSCG00025063606	1047	1340	2023	2305	2148	1810	1359	1363	784	633	1717	1711	1672	1942	1510	1674	607	427
ENSSSCG00025063764	52	60	70	104	72	121	140	100	43	55	62	108	121	116	76	121	54	43
ENSSSCG00025063784	49	29	40	79	85	43	74	85	69	83	62	40	40	29	66	65	81	45
ENSSSCG00025063964	8	3	21	26	17	14	19	20	25	26	16	5	3	5	15	10	7	15
ENSSSCG00025064014	0	0	0	0	0	0	0	0	0	0	0	0	0	0	0	0	0	0
ENSSSCG00025064105	4040	3951	3850	4147	4168	3877	3939	3608	1152	1414	4140	3407	4301	3682	4229	3564	822	864
ENSSSCG00025064310	4687	4776	5401	5783	4395	4150	4491	3931	2446	2075	5356	4980	3264	3620	4394	4220	2082	1909
ENSSSCG00025064455	1245	1276	1413	1370	1174	1118	1053	1096	596	648	1392	1098	984	1156	1212	1094	531	385
ENSSSCG00025064816	905	1413	1450	1370	1533	1348	1367	1278	583	607	1263	1165	1208	1372	1315	1378	434	517
ENSSSCG00025064832	5628	4321	5654	5552	5443	5255	4560	4176	1555	1824	5317	3883	3964	3884	4852	4241	1114	1023
ENSSSCG00025064902	0	0	0	0	0	0	0	0	0	1	0	0	0	0	0	0	0	0
ENSSSCG00025064965	0	0	0	0	0	0	0	0	0	0	0	0	0	0	0	0	0	0
ENSSSCG00025065027	0	0	0	0	0	1	0	0	0	0	0	0	0	0	0	0	0	0
ENSSSCG00025065050	0	1	1	2	0	3	10	3	4	4	3	8	0	6	5	7	1	7
ENSSSCG00025065106	168	183	132	158	112	114	102	117	35	42	122	138	88	106	132	72	36	33
ENSSSCG00025065253	90927	98509	98169	102617	64052	69162	61687	62315	38059	32968	95138	86584	49718	58167	59606	64436	36166	35953
ENSSSCG00025065444	980	1256	2079	2287	1741	1602	1449	1448	1037	749	2030	1705	1252	1504	1276	1594	1091	855
ENSSSCG00025065722	7	2	14	25	23	12	22	15	25	7	15	15	17	17	19	16	28	11
ENSSSCG00025065766	1205	2054	1601	1689	1413	1664	1200	1284	1445	1046	1447	2078	1312	1976	1199	1540	1365	1136
ENSSSCG00025065874	217	302	375	359	383	316	432	355	201	171	426	260	219	242	326	310	148	117
ENSSSCG00025066535	1328	1185	2693	3024	2641	2237	2148	1975	1031	1005	2806	2149	1839	2194	2207	2245	888	793
ENSSSCG00025067809	0	0	0	0	0	0	1	0	0	0	0	0	0	0	0	0	1	0
ENSSSCG00025068057	794	1386	1003	1117	920	913	855	820	852	499	1059	1206	756	1111	828	929	757	610
ENSSSCG00025069441	28	26	6	9	8	16	9	8	7	7	17	7	7	11	10	11	8	0
ENSSSCG00025069602	548	636	716	737	747	622	689	715	274	256	654	710	729	732	712	739	204	216
ENSSSCG00025069661	23705	19271	10893	10420	4936	5054	2841	2236	607	922	49141	34982	29982	24758	25475	16693	2534	1659
ENSSSCG00025069744	206	212	170	130	48	52	23	41	24	16	664	536	184	236	125	98	88	43
ENSSSCG00025069816	2308	2604	2431	2409	2350	2468	2105	2101	824	827	2350	2731	2861	2693	2299	2165	653	591
ENSSSCG00025069886	177	150	111	106	85	85	53	39	11	14	115	67	71	69	50	37	8	6
ENSSSCG00025070170	4	0	11	16	7	1	11	8	16	4	18	12	6	19	19	21	14	8
ENSSSCG00025070277	87	75	95	120	101	80	229	203	180	185	78	90	64	82	227	217	115	103
ENSSSCG00025070536	383	748	1045	1181	1054	915	807	881	896	667	1076	1119	889	987	797	1057	870	721
ENSSSCG00025071180	0	0	0	0	0	0	0	0	0	0	0	0	0	0	0	0	0	0
ENSSSCG00025071262	218	300	764	810	792	752	678	841	811	522	1091	1275	742	993	794	948	662	556
ENSSSCG00025071717	3546	4704	5977	6322	5511	4584	3882	4439	2298	2005	5938	5255	4649	4991	4312	4354	1864	1430
ENSSSCG00025072247	0	0	0	0	0	0	0	0	0	0	0	0	2	0	0	0	0	0
ENSSSCG00025072266	0	0	0	0	0	0	0	0	0	0	0	0	0	0	0	0	0	0
ENSSSCG00025072295	7	5	5	2	2	2	2	1	0	0	0	1	1	3	0	0	1	0
ENSSSCG00025072370	413	417	526	552	437	424	247	225	354	197	475	610	315	364	159	338	375	196
ENSSSCG00025072404	1	0	0	0	1	0	0	0	1	0	1	0	0	5	0	1	1	0
ENSSSCG00025072640	3563	4076	4158	4248	3433	3551	3261	3475	2092	2379	3667	3545	2799	3036	3485	2999	1630	1444
ENSSSCG00025072709	1	0	0	6	1	0	0	0	0	0	0	0	0	0	0	0	2	0
ENSSSCG00025072731	0	3	0	0	0	3	4	2	0	0	0	0	0	2	0	2	2	3
ENSSSCG00025072773	0	0	0	0	0	0	0	0	0	1	0	0	0	0	0	0	0	0
ENSSSCG00025072832	1494	2109	1979	2118	1521	1422	1188	1247	722	557	2142	2038	1128	1198	1043	1214	530	402
ENSSSCG00025073009	727	1036	1670	1894	1868	1742	1460	1305	1010	689	1683	1838	1376	1738	1194	1734	1001	859
ENSSSCG00025073242	2	0	0	0	1	2	1	2	1	3	0	1	0	0	2	6	2	2
ENSSSCG00025073309	32	36	70	72	59	44	78	85	102	91	43	36	35	63	42	78	89	65
ENSSSCG00025073367	46	47	112	106	89	96	71	83	167	73	141	137	50	82	104	81	100	89
ENSSSCG00025073388	0	0	0	0	0	0	0	0	0	0	0	0	0	0	0	0	0	0
ENSSSCG00025073483	167	205	126	125	130	108	206	185	199	196	156	137	120	102	148	171	116	114
ENSSSCG00025073716	189744	176318	255431	257064	269736	240324	297781	314099	123837	129087	261551	215215	198947	206090	277194	263505	103397	94814
ENSSSCG00025074190	2128	2997	5649	5428	10648	8674	14407	16682	10824	9694	6805	6282	6541	6262	10717	10224	6701	5359
ENSSSCG00025074372	0	0	0	0	0	0	0	0	0	0	0	0	0	0	0	0	0	0
ENSSSCG00025074513	0	0	0	0	0	0	0	0	0	0	0	0	0	0	0	0	0	0
ENSSSCG00025074673	6	4	9	1	0	3	7	2	2	0	1	1	0	0	0	8	4	3
ENSSSCG00025074697	9	0	4	0	0	1	6	6	0	0	3	2	0	0	0	0	1	1
ENSSSCG00025074745	0	0	0	0	0	0	0	0	0	0	0	0	0	0	0	0	0	0
ENSSSCG00025074775	0	2	0	0	0	0	0	0	0	0	1	0	0	0	0	0	0	0
ENSSSCG00025074902	0	0	0	0	0	0	0	0	0	0	0	0	0	0	0	0	0	0
ENSSSCG00025074929	0	0	0	0	0	0	0	0	0	0	0	0	0	0	0	0	0	0
ENSSSCG00025075181	434	730	663	698	589	540	405	341	664	391	697	837	523	597	330	544	749	502
ENSSSCG00025075474	0	0	0	0	0	0	0	7	1	0	0	0	0	0	1	2	0	1
ENSSSCG00025075581	3	2	1	0	0	0	1	4	0	1	0	1	0	0	4	1	1	0
ENSSSCG00025075624	1118	1687	1604	1545	955	957	602	844	1726	1145	1413	1512	749	1012	628	632	1377	585
ENSSSCG00025075678	9987	12081	11452	11431	13560	12776	15598	14839	8053	8788	11520	9836	12950	13265	16469	14284	5847	6551
ENSSSCG00025075752	24	33	15	10	16	22	13	14	6	7	17	15	3	19	8	9	24	19
ENSSSCG00025075810	0	0	0	0	0	0	0	0	0	0	0	0	0	0	0	0	0	0
ENSSSCG00025075847	39	87	135	148	118	121	128	104	95	30	127	170	145	140	123	175	91	80
ENSSSCG00025075927	0	0	0	0	2	0	0	0	0	0	0	0	0	0	0	1	0	0
ENSSSCG00025075959	5225	6862	5197	5404	5141	4425	4431	4257	1876	1784	4685	4497	3906	4407	4007	3903	1320	1490
ENSSSCG00025076068	718	825	656	534	610	563	620	535	217	192	610	496	488	446	604	568	176	199
ENSSSCG00025076328	2645	2534	3611	3682	3206	3033	2390	2627	1137	845	3419	3322	3023	3208	2709	2567	953	766
ENSSSCG00025076402	808	609	922	949	988	832	1247	1129	676	734	897	734	558	595	1108	1010	478	397
ENSSSCG00025076423	242	268	438	424	305	312	236	255	597	280	339	403	241	329	266	316	414	246
ENSSSCG00025076439	1854	2539	2680	2857	1718	1625	1266	1421	1594	976	2385	2385	1020	1397	1116	1497	1043	719
ENSSSCG00025076485	529	475	738	713	675	633	642	640	265	194	719	609	487	476	563	629	197	187
ENSSSCG00025076569	12	19	35	39	64	50	90	75	86	56	56	55	49	54	59	88	68	79
ENSSSCG00025076617	683	930	1470	1616	1118	1213	752	929	448	297	1319	1626	1071	1243	696	1017	476	328
ENSSSCG00025076676	23	26	41	48	38	35	33	34	65	28	38	53	26	14	33	39	58	34
ENSSSCG00025076769	0	0	0	0	0	0	0	0	0	0	0	0	0	0	0	0	0	0
ENSSSCG00025076902	6	0	9	5	5	4	10	2	3	10	4	10	7	5	11	1	4	3
ENSSSCG00025077056	2	6	4	2	2	0	0	1	16	10	3	0	0	3	0	0	11	4
ENSSSCG00025077107	2594	2545	3501	3533	3514	3187	3264	3133	1690	1595	3704	3133	2617	2868	3353	3288	1401	1184
ENSSSCG00025077131	12	2	5	0	1	2	3	1	0	3	2	1	0	2	1	0	0	0
ENSSSCG00025022319	2	2	0	0	0	0	3	1	0	0	3	0	0	0	0	0	0	0
ENSSSCG00025023273	0	0	0	0	0	0	0	0	0	0	0	0	0	0	0	0	0	3
ENSSSCG00025023327	2	0	0	0	0	0	2	1	0	0	2	0	0	1	0	0	1	0
ENSSSCG00025023423	0	0	0	0	0	0	0	0	0	0	0	0	0	0	0	0	0	0
ENSSSCG00025023697	16	28	30	38	27	36	12	38	19	10	28	63	28	43	43	35	22	26
ENSSSCG00025024245	2121	2353	1357	1286	873	990	743	765	555	525	1124	1483	1135	1309	871	759	389	377
ENSSSCG00025025425	0	0	0	0	0	0	0	0	0	0	0	0	0	0	0	0	0	0
ENSSSCG00025025529	0	0	0	0	0	0	0	0	0	0	0	0	0	0	0	0	0	0
ENSSSCG00025025591	0	0	0	0	0	0	0	0	0	0	0	0	0	0	0	0	0	0
ENSSSCG00025025640	0	0	0	0	0	0	0	0	0	0	0	0	0	0	0	0	0	0
ENSSSCG00025025696	0	0	0	0	0	0	0	0	0	0	0	0	0	0	0	0	0	0
ENSSSCG00025025748	1	0	0	0	0	0	0	0	0	0	0	0	0	0	0	0	0	0
ENSSSCG00025025799	0	0	0	0	0	0	0	0	0	0	0	0	0	0	0	0	1	0
ENSSSCG00025025884	0	0	0	0	0	0	1	5	0	0	0	0	0	0	0	0	1	0
ENSSSCG00025026053	0	0	0	0	0	0	0	0	0	0	0	0	0	0	0	0	0	0
ENSSSCG00025026085	0	0	0	0	0	0	0	0	0	0	0	0	0	0	0	0	0	0
ENSSSCG00025026131	0	0	0	0	0	0	0	0	0	0	0	0	0	0	0	0	0	0
ENSSSCG00025026178	0	0	0	0	0	0	0	0	0	0	0	0	0	0	0	0	0	0
ENSSSCG00025026232	0	0	0	0	0	0	0	0	0	0	0	0	0	0	0	0	0	0
ENSSSCG00025026333	1152	1367	1193	1148	1274	1201	1221	1292	414	504	1103	1277	1118	1113	1345	1063	249	270
ENSSSCG00025026677	0	0	0	0	0	0	0	0	0	0	0	0	0	0	0	0	0	1
ENSSSCG00025027004	1	0	0	0	1	0	7	1	0	2	2	0	0	0	1	3	6	6
ENSSSCG00025027080	0	0	0	0	0	0	1	0	0	0	3	0	0	0	0	0	0	0
ENSSSCG00025027109	0	1	0	0	0	0	1	2	0	0	0	0	0	0	0	0	0	0
ENSSSCG00025027321	8153	12963	12315	12772	12866	13144	11486	12542	6977	6051	12065	15730	14128	15448	12369	11535	3956	3602
ENSSSCG00025027627	1	0	0	3	0	0	0	0	0	2	0	0	0	3	2	6	0	0
ENSSSCG00025027892	0	0	0	0	0	0	0	0	0	0	0	0	0	0	0	0	0	0
ENSSSCG00025027955	1	9	1	0	6	0	1	0	0	0	0	0	0	1	3	0	0	0
ENSSSCG00025027958	0	0	1	0	0	0	0	0	0	0	0	0	0	0	0	2	0	0
ENSSSCG00025027991	0	0	0	0	0	0	0	0	0	0	0	0	0	0	0	0	0	0
ENSSSCG00025028022	9609	6593	8655	9300	7848	9047	7445	7463	3791	3331	8551	9372	7675	8763	7748	8540	3320	3010
ENSSSCG00025028096	3	3	13	1	0	3	3	3	6	6	8	2	5	3	2	7	3	1
ENSSSCG00025028346	0	0	0	0	0	1	2	3	2	1	0	0	0	0	3	0	2	4
ENSSSCG00025028644	0	0	0	0	0	0	0	1	0	0	0	0	0	3	0	0	1	0
ENSSSCG00025028650	13015	15749	15468	16624	15610	16553	14568	14344	6682	6308	14490	18563	16302	17368	13777	13917	5516	4743
ENSSSCG00025029252	253	344	298	302	226	269	243	265	341	248	228	301	288	310	280	306	235	194
ENSSSCG00025030272	0	0	0	0	0	0	0	0	0	0	0	0	0	0	0	0	0	0
ENSSSCG00025030330	0	0	0	0	0	0	0	0	0	0	0	0	0	0	0	0	0	0
ENSSSCG00025030524	1011	1457	1286	1369	1353	1332	1314	1268	1235	924	1190	1436	1370	1789	1189	1361	1056	899
ENSSSCG00025030850	16	26	38	37	67	54	46	54	45	30	78	39	42	47	55	46	17	17
ENSSSCG00025030870	0	0	0	0	0	0	0	0	0	0	0	0	0	0	0	0	0	0
ENSSSCG00025030958	1	2	0	0	0	3	0	0	2	0	0	1	0	0	0	0	0	0
ENSSSCG00025031008	10	3	22	17	9	11	22	18	30	15	13	12	16	19	29	39	31	16
ENSSSCG00025031208	0	0	0	0	5	0	0	0	0	2	0	0	0	0	1	0	0	1
ENSSSCG00025031341	402	393	323	411	350	334	293	305	174	162	387	348	319	331	314	289	154	88
ENSSSCG00025031457	0	3	0	0	0	0	6	0	0	1	1	3	0	0	2	0	0	0
ENSSSCG00025031458	0	0	0	0	0	0	0	0	0	0	0	0	0	0	0	0	0	0
ENSSSCG00025031592	0	0	0	1	0	0	0	2	0	0	0	0	0	0	0	0	0	0
ENSSSCG00025031631	1	0	3	0	2	0	0	0	0	0	0	0	3	0	0	0	0	0
ENSSSCG00025031654	0	0	0	0	0	0	0	0	0	0	0	0	0	0	0	0	0	0
ENSSSCG00025031825	1	0	0	6	1	3	1	0	10	12	0	0	0	2	0	0	5	4
ENSSSCG00025031892	2171	3195	2823	2905	2646	2616	2724	2727	1773	1793	3020	3360	2987	3277	2592	2536	1188	1048
ENSSSCG00025031971	0	0	0	0	0	0	0	0	0	3	0	0	0	0	0	2	3	1
ENSSSCG00025032080	0	0	0	0	0	0	0	0	0	0	0	0	2	0	0	0	0	0
ENSSSCG00025032253	1978	2793	2533	2563	2842	2995	2597	2629	1262	1276	2630	3086	3642	3863	3107	2890	998	999
ENSSSCG00025032466	1351	1685	1361	1328	1197	1363	1077	1155	1220	1059	1335	1626	1583	1754	1279	1011	652	494
ENSSSCG00025032640	0	2	0	0	3	0	0	2	0	0	1	2	0	0	0	2	0	1
ENSSSCG00025032682	0	0	0	0	0	0	0	0	0	0	0	0	0	0	0	0	0	0
ENSSSCG00025032723	0	0	0	0	0	0	0	0	0	0	0	0	0	0	0	3	0	0
ENSSSCG00025032763	0	0	0	0	0	0	0	0	0	4	0	0	0	0	0	0	0	0
ENSSSCG00025032819	1015	1224	879	780	949	993	1073	933	524	467	828	1112	1166	1191	1152	979	314	298
ENSSSCG00025032963	48	96	70	48	86	103	130	150	161	168	69	70	68	80	171	89	75	58
ENSSSCG00025032984	542	673	537	545	546	581	618	562	219	233	560	599	629	732	715	578	240	244
ENSSSCG00025032996	1076	1343	1147	1108	916	943	818	854	443	428	915	1025	1055	1153	892	916	388	380
ENSSSCG00025033052	0	0	0	0	0	0	1	0	0	0	4	0	0	0	0	0	0	0
ENSSSCG00025033153	34	44	19	30	50	37	73	54	37	51	22	29	40	32	81	60	28	30
ENSSSCG00025033187	0	0	0	1	0	0	0	0	0	0	0	0	0	0	0	0	0	1
ENSSSCG00025033223	0	0	0	0	0	2	0	0	0	0	0	0	0	0	0	0	0	0
ENSSSCG00025033227	29	39	51	45	33	41	68	61	70	49	53	69	56	68	54	52	57	38
ENSSSCG00025033283	846	1168	897	959	807	723	640	627	430	374	863	1006	866	959	596	611	330	241
ENSSSCG00025033383	269	376	527	538	668	642	1053	972	1214	901	493	819	616	821	959	1159	1301	1230
ENSSSCG00025033418	0	2	0	0	2	3	0	0	0	1	2	1	0	0	4	0	3	1
ENSSSCG00025033502	0	0	0	0	0	1	0	3	0	0	1	1	0	0	0	0	0	0
ENSSSCG00025033638	2605	3632	3926	4059	3219	3218	2465	2264	1954	1339	3587	4663	2861	3606	2012	2750	1939	1608
ENSSSCG00025033802	0	1	4	4	0	0	0	1	0	5	6	8	1	1	1	1	2	5
ENSSSCG00025033881	0	0	4	0	0	0	6	0	0	5	0	1	0	0	1	1	0	0
ENSSSCG00025034084	0	0	0	0	0	0	0	0	0	0	0	0	0	0	0	0	0	0
ENSSSCG00025034326	5	4	2	9	6	4	1	6	3	9	9	4	7	5	5	1	15	8
ENSSSCG00025034493	3313	4725	4412	4748	3939	4122	3087	3530	3740	2534	4278	5570	3782	5110	2972	3504	2832	2183
ENSSSCG00025034757	0	0	1	0	0	0	1	0	0	0	0	0	1	0	0	0	0	0
ENSSSCG00025035105	0	0	0	0	0	0	0	0	1	0	0	0	0	0	0	0	1	0
ENSSSCG00025035382	0	0	0	0	0	0	0	6	0	0	0	0	0	0	1	0	0	0
ENSSSCG00025035403	750	1163	957	934	906	1004	873	918	703	504	1015	1435	1059	1201	987	1029	468	414
ENSSSCG00025035850	9291	5218	10684	10800	15190	13786	17429	15626	4788	6714	11154	9694	11640	10463	18244	16140	4553	4685
ENSSSCG00025035909	0	0	0	0	0	0	0	0	0	0	0	0	0	0	0	0	0	0
ENSSSCG00025040688	21591	20532	26396	28863	27812	29163	34296	31829	11856	12688	27467	30487	26163	26400	33124	30660	9198	10721
ENSSSCG00025041192	795	1319	1763	1859	1653	1689	1467	1664	1239	817	1984	2249	1516	1938	1560	1962	830	762
ENSSSCG00025042127	0	0	0	0	0	0	0	0	0	0	0	0	0	0	0	0	1	0
ENSSSCG00025042274	2	2	0	0	0	3	0	0	0	6	1	0	0	0	2	4	1	0
ENSSSCG00025042680	628	794	877	867	868	824	798	739	270	280	896	958	1087	988	871	848	190	217
ENSSSCG00025043184	44	52	12	18	1	16	17	9	9	11	4	13	9	16	6	26	9	8
ENSSSCG00025043378	0	0	0	0	0	0	0	0	0	0	0	0	0	0	0	0	0	0
ENSSSCG00025043422	0	0	0	0	0	0	0	0	0	0	0	0	0	0	0	0	0	0
ENSSSCG00025043600	1159	2101	2154	2332	1925	2068	1730	1981	1536	947	1844	2559	2102	2788	1710	2121	1373	976
ENSSSCG00025044296	0	0	4	1	0	0	0	0	1	0	0	0	0	0	2	0	0	0
ENSSSCG00025044511	404	550	1067	1172	1513	1597	1738	1897	1851	1144	1108	1488	1426	1803	1290	1995	1709	1651
ENSSSCG00025059708	1644	2242	1799	1582	2047	1997	2100	2108	1328	1505	1910	1964	2221	2361	2125	1966	1080	1033
ENSSSCG00025059842	831	1359	1050	1096	1101	1131	1047	1246	954	748	1063	1301	1067	1485	1166	1164	755	600
ENSSSCG00025060318	0	0	0	0	0	0	0	0	0	0	0	0	0	0	0	0	0	0
ENSSSCG00025060407	1507	1985	1262	1303	1323	1394	1168	1150	784	696	1488	1782	1415	1476	1241	1322	578	434
ENSSSCG00025061039	103	138	61	77	76	95	81	88	77	60	90	109	103	101	65	87	60	29
ENSSSCG00025061501	597	927	699	751	650	625	499	498	290	241	702	847	726	768	505	544	229	162
ENSSSCG00025062200	2406	3851	2612	2733	2520	2325	2433	2437	2761	2304	2511	2943	2524	3010	2564	2765	1566	1279
ENSSSCG00025062339	15	14	21	23	15	18	20	13	11	5	28	25	14	15	8	16	5	4
ENSSSCG00025062679	3	0	1	3	0	0	1	5	0	0	0	1	0	0	1	0	0	0
ENSSSCG00025062724	192	321	299	287	312	305	284	309	224	151	275	400	292	324	269	329	220	121
ENSSSCG00025062863	3	0	0	2	0	0	7	3	0	0	6	0	2	0	2	1	0	1
ENSSSCG00025062911	0	0	0	0	0	0	0	0	0	0	0	0	0	0	0	0	0	0
ENSSSCG00025062976	0	1	0	0	0	0	0	0	0	0	0	0	0	0	0	0	0	0
ENSSSCG00025063153	143	212	190	238	186	206	251	221	119	61	168	179	236	208	278	233	86	63
ENSSSCG00025063196	0	0	0	0	1	0	0	0	0	0	0	0	0	0	0	2	0	0
ENSSSCG00025063446	0	1	0	0	0	1	0	0	0	2	0	1	0	0	1	0	0	1
ENSSSCG00025063540	0	0	0	0	0	0	0	0	0	0	0	0	0	0	0	0	0	0
ENSSSCG00025063592	0	0	0	0	0	0	0	0	0	0	0	0	0	0	0	0	0	0
ENSSSCG00025063637	0	0	0	0	0	0	0	0	0	0	0	0	0	0	0	0	0	0
ENSSSCG00025063828	257	386	298	286	370	348	359	340	190	236	309	315	467	345	471	393	112	139
ENSSSCG00025063948	0	2	0	0	2	0	3	3	1	0	0	0	1	0	0	0	2	0
ENSSSCG00025064046	0	0	0	0	0	0	0	0	0	0	0	0	0	0	0	0	0	0
ENSSSCG00025064202	288	211	641	639	1061	886	1129	1055	401	459	786	633	798	663	1016	992	189	187
ENSSSCG00025064245	4	4	20	15	14	19	11	10	24	8	36	15	19	18	5	12	9	10
ENSSSCG00025064297	0	4	0	0	3	1	0	7	0	2	5	1	0	4	1	3	5	0
ENSSSCG00025064336	0	0	0	0	0	0	0	0	0	0	2	0	0	0	0	0	1	0
ENSSSCG00025064494	780	938	730	696	550	433	310	292	153	137	790	828	404	494	262	311	135	101
ENSSSCG00025064806	105	152	123	174	110	135	122	145	109	100	146	109	105	160	120	183	91	84
ENSSSCG00025065014	3	0	0	0	0	0	0	1	0	0	3	0	0	0	0	0	0	0
ENSSSCG00025065053	1315	1177	1143	1210	1253	1120	1638	1336	678	784	1206	895	1028	1017	1663	1548	551	719
ENSSSCG00025065114	0	0	0	0	0	0	0	0	0	0	0	0	0	0	0	0	0	0
ENSSSCG00025065180	1343	1973	1862	1846	2150	1875	1987	1972	1456	1266	1985	2212	1650	1951	1837	2134	1267	1070
ENSSSCG00025065497	16	6	6	5	3	2	2	4	1	0	4	10	5	7	4	5	2	2
ENSSSCG00025065540	0	0	3	2	0	0	1	2	0	0	0	0	0	1	0	0	1	0
ENSSSCG00025065560	0	0	0	0	0	0	0	0	0	0	0	0	0	0	0	0	0	0
ENSSSCG00025065615	0	0	0	0	0	0	0	4	0	0	0	0	0	0	0	0	0	0
ENSSSCG00025065872	9	25	4	2	9	7	15	5	12	13	18	13	0	14	16	36	20	14
ENSSSCG00025066322	788	1218	1158	1103	1028	1206	841	877	811	497	1042	1827	1348	1794	844	1078	707	517
ENSSSCG00025066739	543	710	674	792	651	612	475	496	324	240	709	830	695	943	546	623	274	206
ENSSSCG00025067697	200	314	229	291	352	266	299	306	138	126	268	426	315	365	355	297	120	105
ENSSSCG00025067858	1317	1917	1909	2210	1726	1693	1133	1228	932	645	1699	2233	1658	2087	1034	1476	805	694
ENSSSCG00025068137	12	8	1	4	3	9	17	16	4	5	5	2	13	9	18	12	2	5
ENSSSCG00025068255	5	25	4	1	3	0	0	1	13	17	0	9	0	1	3	2	4	9
ENSSSCG00025068610	19	18	8	7	12	4	3	9	22	8	7	15	19	7	6	8	20	17
ENSSSCG00025068648	0	0	0	0	0	0	0	0	0	0	0	0	0	0	0	0	0	2
ENSSSCG00025068713	106	35	109	100	59	64	42	38	23	13	95	123	14	27	26	43	19	7
ENSSSCG00025068768	1298	1862	1235	1200	735	710	566	470	423	327	1385	1691	820	1040	530	580	275	285
ENSSSCG00025068870	0	0	0	0	0	0	1	0	0	0	0	0	0	0	0	0	0	0
ENSSSCG00025068918	4449	6407	4990	5282	2813	3403	1646	1720	1678	940	5409	6604	2647	3857	1671	1806	1607	1163
ENSSSCG00025068973	0	0	0	0	0	0	0	0	0	0	0	0	0	0	0	0	0	0
ENSSSCG00025069059	1	0	0	1	0	0	0	0	0	0	2	0	3	0	0	1	0	0
ENSSSCG00025069206	51	77	39	53	37	43	43	53	127	92	38	68	40	58	63	72	121	74
ENSSSCG00025069604	528	739	782	778	807	809	678	812	408	369	854	1180	861	1032	855	857	302	242
ENSSSCG00025069641	336	432	431	393	305	446	310	334	170	140	368	472	358	430	359	364	176	165
ENSSSCG00025070245	18	53	59	65	61	63	58	44	44	34	51	52	57	76	68	69	41	49
ENSSSCG00025070378	0	0	0	0	0	1	0	0	0	0	0	0	1	0	1	0	3	4
ENSSSCG00025070584	0	0	0	0	0	0	0	0	0	0	0	0	0	0	0	0	0	0
ENSSSCG00025071061	0	6	0	1	7	4	0	0	1	0	0	0	0	0	0	0	1	0
ENSSSCG00025071119	1	0	0	0	0	0	0	2	0	1	0	0	0	0	0	1	0	0
ENSSSCG00025071157	0	0	0	0	0	0	0	0	0	0	0	0	0	0	0	0	0	0
ENSSSCG00025071238	31	28	3	5	2	5	5	6	16	5	4	9	6	5	2	0	29	16
ENSSSCG00025071334	0	0	0	0	0	0	0	0	0	0	0	0	0	0	0	0	0	0
ENSSSCG00025071361	0	0	0	0	0	0	0	0	0	0	0	0	0	0	0	0	0	0
ENSSSCG00025071427	4	0	1	1	0	0	0	0	0	0	0	0	0	1	1	1	1	0
ENSSSCG00025071505	0	0	0	0	0	0	2	0	0	0	0	1	0	0	0	0	0	0
ENSSSCG00025071606	990	1147	1315	1417	985	1083	683	698	357	250	1219	1183	848	1135	744	729	276	210
ENSSSCG00025071782	2	0	1	0	0	0	0	1	1	5	2	0	0	0	0	0	0	0
ENSSSCG00025072173	0	0	4	0	1	0	0	0	0	0	0	0	0	0	0	0	1	0
ENSSSCG00025072210	0	0	0	0	0	0	0	0	0	0	0	0	0	0	0	0	0	0
ENSSSCG00025072268	317	422	687	705	776	677	665	551	199	231	697	651	698	662	581	605	213	231
ENSSSCG00025072298	0	0	0	0	1	0	0	3	0	0	0	0	0	0	0	0	0	0
ENSSSCG00025072324	0	4	3	0	0	2	0	2	6	6	1	3	1	0	3	2	2	2
ENSSSCG00025072411	1	0	0	2	0	0	0	2	2	0	0	0	2	0	2	0	0	0
ENSSSCG00025072415	1	1	0	0	0	0	4	0	0	0	0	0	0	1	1	0	0	0
ENSSSCG00025072478	845	794	1132	1149	961	1013	882	824	397	438	1115	890	618	739	909	799	286	273
ENSSSCG00025072484	0	0	0	0	0	0	0	0	0	0	0	0	0	0	0	0	0	0
ENSSSCG00025072634	2	5	0	0	0	1	0	0	0	0	0	2	0	0	0	0	0	0
ENSSSCG00025072665	498	639	934	921	1114	992	1127	998	705	656	849	864	874	936	1126	1144	517	485
ENSSSCG00025072760	0	6	1	2	0	1	0	12	3	2	0	2	0	2	0	1	3	1
ENSSSCG00025072997	4	2	0	0	2	2	1	5	0	0	1	0	0	0	0	0	1	0
ENSSSCG00025073127	3	0	0	0	0	0	0	0	1	0	0	0	0	1	0	0	0	0
ENSSSCG00025073159	1	0	0	1	0	1	3	3	1	0	6	0	5	1	8	4	1	0
ENSSSCG00025073294	2	1	2	0	2	7	4	0	1	1	2	0	5	0	0	9	5	1
ENSSSCG00025073404	0	0	0	0	0	0	0	0	0	1	0	0	0	0	0	0	0	0
ENSSSCG00025073409	13	12	14	12	31	47	135	147	116	144	20	15	31	25	134	136	85	91
ENSSSCG00025073436	0	0	0	0	0	0	0	0	0	0	0	0	0	0	0	0	0	0
ENSSSCG00025073465	0	0	0	1	1	0	0	1	2	0	0	1	5	0	1	0	1	0
ENSSSCG00025073512	0	0	0	5	0	5	4	1	3	3	1	1	0	0	4	6	1	1
ENSSSCG00025073653	1148	710	2562	2505	4072	3346	4589	3827	233	349	3204	2005	2652	2282	3836	3563	219	181
ENSSSCG00025073717	2	5	4	6	0	4	3	1	9	4	2	0	11	2	1	4	3	2
ENSSSCG00025073758	23	21	18	5	17	16	23	15	17	14	13	24	15	22	29	20	10	9
ENSSSCG00025073890	0	0	0	0	0	0	0	0	0	0	0	0	0	0	0	0	0	0
ENSSSCG00025073926	0	0	0	0	0	0	0	0	0	0	0	0	0	0	0	0	0	0
ENSSSCG00025074214	201	227	176	141	89	79	118	84	25	45	121	159	96	99	91	74	40	30
ENSSSCG00025074296	0	0	0	0	0	0	0	0	0	0	0	0	0	0	0	0	0	0
ENSSSCG00025074326	0	0	0	0	0	0	0	0	0	0	0	0	0	0	0	0	0	0
ENSSSCG00025074343	0	0	0	0	0	0	0	0	0	0	0	3	0	0	0	1	0	0
ENSSSCG00025019122	1	0	0	0	0	0	0	0	0	0	0	0	0	0	0	0	0	0
ENSSSCG00025019138	0	0	0	0	0	0	0	0	0	0	0	0	0	0	0	0	0	0
ENSSSCG00025019212	0	0	0	0	0	0	0	0	0	0	0	0	0	0	0	0	0	0
ENSSSCG00025019229	1	1	0	0	0	0	0	0	0	0	0	0	0	1	0	0	0	0
ENSSSCG00025019239	0	0	0	0	0	0	0	0	0	0	0	0	0	0	0	0	0	0
ENSSSCG00025019413	0	0	0	0	0	0	0	0	0	0	0	0	0	2	0	0	0	0
ENSSSCG00025019827	119	161	234	204	230	209	324	391	321	375	161	123	195	189	363	306	228	254
ENSSSCG00025020132	1181	1211	1102	1067	1055	1007	1170	1319	697	720	1179	1121	1011	926	1388	1069	391	379
ENSSSCG00025020240	1790	1616	2395	2409	2555	2497	2270	2398	1709	1562	2513	2017	1979	2196	2435	2100	1134	980
ENSSSCG00025020330	384	669	746	883	641	645	407	470	359	246	841	727	497	617	408	490	294	219
ENSSSCG00025020425	637	720	1094	1119	1070	1015	1146	1175	613	566	1167	976	777	868	1251	1221	371	277
ENSSSCG00025020652	12617	16068	20111	20271	18999	18857	15524	18554	12709	9691	20114	18968	16223	19770	16212	16989	9994	8201
ENSSSCG00025020805	1035	1543	1149	1204	982	905	855	830	572	595	1131	1001	965	934	838	800	359	279
ENSSSCG00025020894	3	3	4	4	4	7	8	2	1	4	4	4	4	13	3	21	0	3
ENSSSCG00025020973	3	0	0	0	0	0	1	0	0	0	0	0	0	0	0	0	0	0
ENSSSCG00025021059	7	7	18	5	8	11	6	8	9	4	6	3	13	5	10	18	1	1
ENSSSCG00025021147	783	900	692	674	555	623	536	581	372	387	702	736	885	804	753	595	217	148
ENSSSCG00025021186	132	153	101	119	116	120	156	146	120	112	112	121	158	151	142	94	63	53
ENSSSCG00025021260	37	24	16	25	20	18	26	29	14	19	25	26	22	35	42	45	12	18
ENSSSCG00025021316	1	0	0	0	0	0	0	0	0	0	0	0	0	0	0	0	2	0
ENSSSCG00025021394	0	0	0	0	0	0	0	0	0	0	0	0	0	0	0	0	1	0
ENSSSCG00025021453	0	0	0	0	0	1	0	0	0	0	0	0	0	0	0	0	0	0
ENSSSCG00025021484	0	0	0	0	0	0	1	0	0	0	0	0	0	0	0	0	0	0
ENSSSCG00025021529	0	0	0	0	0	0	0	0	0	0	0	0	0	0	0	0	0	0
ENSSSCG00025021577	0	0	0	0	0	0	0	0	0	0	0	0	0	0	0	0	0	0
ENSSSCG00025021632	0	0	0	0	0	0	0	0	0	0	0	0	0	0	0	0	0	0
ENSSSCG00025023857	0	0	0	0	0	0	1	1	0	0	0	0	0	0	0	0	0	0
ENSSSCG00025023887	0	0	0	0	0	0	0	0	0	0	0	0	0	0	0	0	0	0
ENSSSCG00025023926	0	0	0	0	0	0	0	0	0	0	0	0	0	0	0	0	0	0
ENSSSCG00025024718	0	1	0	0	0	0	0	0	0	1	0	0	0	0	0	0	0	0
ENSSSCG00025025997	0	0	0	0	0	0	0	0	0	0	0	0	0	0	0	0	0	0
ENSSSCG00025026042	0	0	0	0	0	0	0	0	0	0	0	1	0	0	0	0	0	0
ENSSSCG00025026136	0	0	0	0	0	0	0	0	0	0	0	0	0	0	0	0	0	0
ENSSSCG00025026212	0	0	0	1	0	2	0	0	0	0	0	0	0	0	0	0	0	0
ENSSSCG00025026252	0	0	0	0	0	0	0	0	0	0	0	0	0	0	0	0	0	0
ENSSSCG00025026297	0	0	0	0	0	0	0	0	0	0	0	0	0	0	0	0	0	0
ENSSSCG00025026439	0	0	0	0	0	0	0	0	0	0	0	0	0	0	0	0	0	0
ENSSSCG00025026452	297	482	734	770	702	604	430	489	453	259	627	822	541	807	444	591	491	370
ENSSSCG00025026531	0	0	0	0	0	0	0	0	0	0	0	0	0	0	0	0	0	0
ENSSSCG00025026997	0	0	0	0	0	0	0	0	0	0	0	0	0	0	0	0	0	0
ENSSSCG00025027054	0	0	0	0	0	0	0	0	0	0	0	0	0	0	0	0	0	0
ENSSSCG00025027244	1	1	1	0	0	7	2	1	3	0	4	7	3	0	10	0	6	2
ENSSSCG00025027280	0	0	0	0	0	0	0	0	0	0	0	0	0	0	0	0	0	0
ENSSSCG00025027356	0	3	0	0	0	0	3	1	0	0	0	0	0	0	0	4	0	0
ENSSSCG00025027553	1	0	0	4	1	7	8	3	1	1	1	5	9	6	1	8	2	0
ENSSSCG00025027653	344	617	438	479	390	428	296	327	211	129	351	589	431	552	328	316	192	165
ENSSSCG00025027874	636	897	1096	1059	1358	1149	1554	1307	837	622	1207	1114	1069	1299	1682	2333	956	818
ENSSSCG00025028850	5728	7795	7939	8446	7033	6352	6063	5976	7366	5178	8034	8079	6060	7194	5671	6945	7023	5758
ENSSSCG00025030010	0	0	0	0	0	0	0	0	3	0	0	0	0	0	0	0	0	0
ENSSSCG00025030528	782	737	1240	1340	1155	1063	1034	964	281	292	1203	1038	800	834	1076	1074	332	269
ENSSSCG00025031410	0	0	0	0	0	0	0	0	0	0	0	0	0	0	0	0	0	0
ENSSSCG00025031644	2586	2190	2695	2727	2593	2631	3072	2709	1031	1120	2502	2284	2448	2170	2870	2623	752	797
ENSSSCG00025031751	78	76	82	93	43	57	33	68	64	41	81	120	86	79	43	58	70	49
ENSSSCG00025031814	3529	3470	6274	6363	5285	5319	4178	4390	1878	1476	5591	5339	4196	4895	4149	4569	1685	1711
ENSSSCG00025031980	476	784	925	997	881	742	531	528	347	192	801	951	670	909	478	659	308	245
ENSSSCG00025032112	82	232	294	288	174	235	121	186	117	62	210	283	200	249	184	205	129	95
ENSSSCG00025032428	2	4	1	0	0	0	2	0	0	2	0	0	0	0	1	0	0	0
ENSSSCG00025032796	0	0	0	0	0	0	0	0	0	0	0	0	0	0	0	0	0	0
ENSSSCG00025032897	0	0	0	0	0	0	4	0	0	0	0	0	0	0	3	0	0	0
ENSSSCG00025032947	0	0	0	0	0	2	0	0	0	0	0	0	0	0	0	0	1	0
ENSSSCG00025033033	1	0	0	0	3	0	0	0	0	0	1	0	0	0	1	2	0	0
ENSSSCG00025033037	3	1	7	5	19	19	61	60	45	59	9	9	13	18	54	60	35	42
ENSSSCG00025033297	24	37	30	35	38	52	49	23	69	30	50	73	49	56	52	40	67	55
ENSSSCG00025033444	0	0	0	0	0	0	0	0	0	0	0	0	0	0	0	0	0	0
ENSSSCG00025033468	0	0	0	0	0	0	0	0	0	0	0	0	0	0	0	0	0	0
ENSSSCG00025033500	0	0	0	0	0	0	0	0	0	0	0	0	0	0	0	0	0	0
ENSSSCG00025033564	2	1	0	0	0	0	0	3	1	1	0	0	0	0	0	1	0	0
ENSSSCG00025033819	0	0	0	0	0	0	0	0	0	0	0	0	0	0	0	0	0	0
ENSSSCG00025033852	0	0	0	0	0	0	0	0	0	0	1	0	0	0	0	0	0	0
ENSSSCG00025033905	0	0	0	0	0	0	0	0	0	0	0	0	0	0	0	0	0	0
ENSSSCG00025033991	0	0	0	0	0	0	0	0	0	0	0	0	0	0	0	0	0	0
ENSSSCG00025034201	0	0	0	0	0	0	0	0	0	0	0	0	0	0	0	0	0	0
ENSSSCG00025034204	427	497	888	1002	817	802	1091	940	714	629	895	1086	808	847	890	1014	492	513
ENSSSCG00025034290	0	0	0	0	0	0	0	1	0	0	0	0	0	0	0	0	0	0
ENSSSCG00025034488	1	0	0	0	0	0	0	3	0	0	0	0	0	0	0	0	0	0
ENSSSCG00025034664	290	373	254	189	197	262	210	207	144	69	210	260	172	236	178	131	160	152
ENSSSCG00025035035	0	1	1	0	0	0	0	0	0	0	3	0	0	2	0	0	0	0
ENSSSCG00025035095	0	0	0	0	2	0	1	2	0	0	0	0	0	0	0	1	0	0
ENSSSCG00025035758	1	1	0	0	0	4	3	5	1	1	0	0	0	0	0	0	0	0
ENSSSCG00025035961	0	0	0	0	0	0	0	0	0	0	0	0	0	0	0	0	0	0
ENSSSCG00025016955	310	439	449	469	366	348	273	356	228	234	557	646	375	474	404	322	151	100
ENSSSCG00025017086	1	0	0	0	0	0	2	3	0	0	0	0	1	0	0	2	2	0
ENSSSCG00025017181	7	8	4	4	8	1	0	2	3	2	1	6	0	4	2	2	1	0
ENSSSCG00025017341	0	0	0	0	0	0	0	0	0	0	0	0	3	0	0	0	0	0
ENSSSCG00025017419	1089	1253	1023	1007	906	846	943	935	331	301	1088	942	655	752	928	923	294	280
ENSSSCG00025017503	479	300	254	262	151	211	165	150	198	195	238	231	157	149	193	164	141	154
ENSSSCG00025017582	56	76	56	65	59	41	47	74	158	130	68	38	33	44	57	87	119	74
ENSSSCG00025017631	0	0	3	4	3	5	3	1	2	0	1	1	0	4	0	3	1	6
ENSSSCG00025017679	407	521	683	658	782	639	655	679	483	412	610	646	605	760	691	667	343	329
ENSSSCG00025017779	501	774	1077	1192	1286	1223	1124	1162	974	565	1159	1274	1006	1191	1044	1459	1235	1059
ENSSSCG00025017996	417	782	1435	1536	1597	1376	1523	1349	1620	1038	1242	1295	1251	1394	1389	1578	1585	1207
ENSSSCG00025018137	2	0	0	0	0	0	2	0	0	0	0	0	0	0	0	0	0	0
ENSSSCG00025018205	154	153	132	121	124	102	194	169	206	152	141	112	99	90	173	172	135	125
ENSSSCG00025018316	1751	2084	1757	1835	1532	1622	1054	1315	1032	767	1652	1812	1381	1778	1219	1160	703	473
ENSSSCG00025018438	0	0	0	0	0	2	2	0	0	0	1	0	0	0	3	0	0	0
ENSSSCG00025018533	4762	5515	4169	4191	4501	4493	6295	5329	1651	2226	4745	4450	4369	3866	6378	5053	1010	1246
ENSSSCG00025018571	60	94	96	102	101	90	100	74	53	45	85	106	74	90	113	81	41	34
ENSSSCG00025018605	585	936	687	611	499	502	456	489	692	571	854	875	403	443	624	569	414	347
ENSSSCG00025018641	3252	3696	2607	2599	2467	2635	2516	2307	1123	1236	2490	2808	2955	2900	2429	2220	686	640
ENSSSCG00025018692	0	0	0	0	0	0	0	0	0	0	0	0	0	0	0	0	0	0
ENSSSCG00025018857	1787	2874	3492	3339	3120	3148	2163	2364	2369	1386	3464	3753	2280	3304	2321	2813	2612	1778
ENSSSCG00025018910	318	333	302	294	380	380	540	536	157	199	338	329	379	382	690	547	133	184
ENSSSCG00025018968	3558	4457	2149	2211	1778	1949	2127	2043	2254	1961	2225	2654	2045	2303	1975	2050	1838	1531
ENSSSCG00025019180	807	1127	1338	1274	1139	1188	866	921	837	495	1176	1550	1086	1594	993	1192	735	531
ENSSSCG00025019372	0	0	1	0	2	0	2	1	0	1	0	2	5	0	1	0	0	1
ENSSSCG00025019396	0	0	0	0	0	0	0	0	0	0	0	0	0	0	0	0	0	0
ENSSSCG00025019500	822	1133	1137	1219	1172	1139	1140	1154	748	671	1112	1045	1002	1169	1141	1132	732	777
ENSSSCG00025019590	0	0	0	0	0	0	0	0	0	0	0	0	0	0	0	0	0	0
ENSSSCG00025019610	69	116	91	110	79	64	60	60	59	35	119	118	94	135	87	102	63	66
ENSSSCG00025019651	775	1277	1361	1362	1131	1177	902	939	722	452	1218	1380	1127	1324	918	1183	806	767
ENSSSCG00025019711	39	80	36	64	49	36	10	18	19	15	34	19	39	46	26	41	13	16
ENSSSCG00025019864	174	391	333	385	377	346	409	343	336	234	420	474	293	360	317	539	249	279
ENSSSCG00025020077	15	30	8	5	14	14	5	8	17	10	24	5	14	5	1	18	6	7
ENSSSCG00025020145	0	0	0	0	0	0	0	0	0	0	0	0	0	0	0	0	0	0
ENSSSCG00025020247	3	0	0	3	0	0	0	0	9	2	1	8	0	0	0	0	0	0
ENSSSCG00025020347	0	0	0	0	0	0	0	0	0	0	0	0	0	0	0	0	0	0
ENSSSCG00025020360	0	4	0	1	1	0	4	6	2	2	0	1	0	0	3	5	4	3
ENSSSCG00025020382	0	0	1	0	0	0	1	0	0	0	0	0	0	0	0	1	1	0
ENSSSCG00025020589	4224	5646	4150	4089	4886	5020	4889	4760	1910	2076	4618	5926	4714	5087	5430	4639	1556	1344
ENSSSCG00025020848	3906	5527	3264	3448	3059	3261	3625	3986	4288	4238	3343	4031	3609	4021	4104	3554	2199	1846
ENSSSCG00025020971	13	21	53	57	48	65	83	41	44	30	43	43	34	49	73	75	22	31
ENSSSCG00025021056	3929	5145	8279	8312	9559	9180	11431	12200	9606	8789	7692	8346	8998	9699	11202	10636	6949	7179
ENSSSCG00025021298	1353	1512	2990	3216	3215	2931	2684	2797	793	764	2914	2425	2603	2427	2739	2824	643	516
ENSSSCG00025021803	11	10	16	15	14	13	13	12	11	2	16	17	16	4	7	10	8	10
ENSSSCG00025022143	1	0	2	0	0	1	0	0	0	0	0	0	0	0	0	1	0	1
ENSSSCG00025022173	7212	6563	10621	10787	9465	9099	8059	7588	4418	4147	10038	7671	7257	8025	7721	7808	3244	2834
ENSSSCG00025022181	333	361	117	143	111	132	399	270	188	233	247	177	132	152	486	392	65	66
ENSSSCG00025022240	0	0	0	0	0	0	0	2	0	1	0	0	0	0	0	1	2	0
ENSSSCG00025022412	4352	5810	4920	4870	4138	4246	3814	3658	2297	2507	4412	4167	3845	4072	4070	3724	1782	1919
ENSSSCG00025022436	0	0	0	0	0	0	0	0	0	0	0	0	0	0	0	0	0	0
ENSSSCG00025022561	13	0	2	4	13	2	10	4	6	7	3	5	0	0	6	7	3	0
ENSSSCG00025022570	2520	3320	3429	3422	3088	3024	2742	3106	2526	1904	3236	3737	3048	3892	2778	3134	1747	1512
ENSSSCG00025022731	29	49	116	92	95	92	149	152	114	75	119	81	78	77	210	250	134	121
ENSSSCG00025022884	1	0	1	6	8	2	3	0	1	0	3	1	0	0	3	0	0	0
ENSSSCG00025023213	38206	31690	26911	25604	31941	32208	45262	39208	13502	19443	25342	25770	29213	23525	45760	35441	9500	11732
ENSSSCG00025023340	37	61	147	134	148	156	187	175	364	205	254	240	158	280	260	308	341	236
ENSSSCG00025023491	0	0	0	0	0	0	1	0	0	0	0	0	3	0	0	0	0	0
ENSSSCG00025023624	0	0	0	0	0	0	0	0	0	0	0	0	0	0	0	0	0	0
ENSSSCG00025023709	1	1	4	0	6	5	4	11	10	14	3	2	10	5	13	8	11	9
ENSSSCG00025023732	4	0	1	0	1	0	1	0	0	0	3	0	3	0	2	0	0	0
ENSSSCG00025023770	0	4	0	0	0	1	0	0	0	0	0	0	0	0	0	0	0	0
ENSSSCG00025023863	0	0	0	0	0	0	0	0	0	1	0	0	0	0	0	1	1	0
ENSSSCG00025024061	141	227	277	232	249	205	171	179	133	69	256	267	247	268	142	177	81	92
ENSSSCG00025024175	1491	1831	1754	1983	1585	1665	1328	1487	1029	764	1783	2171	1633	2006	1471	1629	811	641
ENSSSCG00025024388	2954	2883	4080	4559	3836	4253	3337	3196	2035	1737	3979	4583	4132	4479	3414	3555	1633	1407
ENSSSCG00025024390	859	1242	1065	1019	970	882	645	692	544	484	980	1078	823	1018	678	719	403	356
ENSSSCG00025024497	1	2	0	4	0	0	0	0	0	0	0	1	4	0	5	1	0	0
ENSSSCG00025024578	1507	1832	1225	1227	1492	1485	1482	1295	587	625	1353	1454	1758	1499	1595	1376	407	517
ENSSSCG00025024717	0	5	4	0	0	0	3	0	0	1	1	1	0	0	0	0	2	0
ENSSSCG00025024821	62	42	119	112	144	171	370	213	64	77	84	78	132	87	354	296	57	61
ENSSSCG00025024972	574	403	527	602	534	426	465	346	160	187	485	454	407	349	442	468	58	97
ENSSSCG00025025011	27	54	29	27	28	26	16	19	16	20	29	43	15	18	31	16	3	2
ENSSSCG00025025035	4	28	15	22	14	17	9	3	5	8	12	18	14	10	7	14	5	4
ENSSSCG00025025049	0	0	1	0	0	0	1	0	0	0	0	0	0	0	1	0	0	0
ENSSSCG00025025056	26	33	80	69	52	42	39	25	5	11	69	49	40	58	39	39	4	3
ENSSSCG00025025087	11	26	52	58	35	29	26	29	7	9	61	34	17	32	26	23	3	6
ENSSSCG00025025174	746	625	639	620	666	642	727	672	392	392	609	593	675	673	830	644	284	238
ENSSSCG00025025185	325	469	548	599	482	517	380	371	462	271	589	763	475	618	369	493	463	310
ENSSSCG00025025382	2571	2850	2605	2568	2160	2037	1820	2094	1531	1181	2451	2641	1869	2067	1846	1971	1242	1005
ENSSSCG00025025514	661	741	1258	1358	1063	1088	740	776	420	340	1090	1203	1023	1233	799	799	361	242
ENSSSCG00025025906	559	755	508	517	688	631	680	499	278	277	494	567	547	669	728	696	155	176
ENSSSCG00025025950	45	40	101	73	65	33	45	38	19	7	103	118	68	69	40	62	8	5
ENSSSCG00025025969	77	60	112	96	64	68	60	57	24	14	118	113	48	58	83	45	13	10
ENSSSCG00025026233	1261	1483	1116	1166	1061	944	889	868	516	441	987	1130	1037	1039	872	869	354	336
ENSSSCG00025026242	0	0	0	0	0	0	1	0	0	0	0	0	1	0	0	0	0	0
ENSSSCG00025026286	2	0	0	0	0	0	0	0	0	1	0	0	0	0	1	0	0	0
ENSSSCG00025026388	0	0	0	0	0	0	0	0	0	0	0	0	0	0	0	0	0	0
ENSSSCG00025026807	0	5	2	4	2	2	7	1	0	2	1	4	2	7	1	4	13	11
ENSSSCG00025027203	643	842	962	947	856	760	626	737	767	478	1006	914	545	686	638	728	549	426
ENSSSCG00025027404	1741	1114	1834	2293	2265	2709	4636	3567	806	1251	2429	2032	2270	2013	4361	3101	660	692
ENSSSCG00025027614	5464	6686	5591	5505	6642	5966	6101	5834	2289	2466	5494	5855	6697	6587	6411	5281	1568	1405
ENSSSCG00025027715	13640	13002	12956	12158	17821	15490	23735	20993	13979	14097	14377	11201	16298	17615	27967	28016	11371	13555
ENSSSCG00025027850	33844	32037	35989	36876	50634	50844	80647	76822	48317	52446	42101	33985	46449	45959	92738	82521	39986	47493
ENSSSCG00025027898	9768	7988	9442	9165	15039	13525	29564	25636	15261	17534	11352	9199	13142	13730	34817	31647	14071	17523
ENSSSCG00025027928	5589	8040	10536	10719	8383	7963	3578	4225	2681	1748	10163	10047	6333	7859	3173	3882	1909	1486
ENSSSCG00025027968	0	0	0	0	3	2	0	1	0	0	0	0	2	2	0	0	0	0
ENSSSCG00025027993	0	0	0	0	0	0	0	0	0	0	0	0	0	0	0	0	0	0
ENSSSCG00025028193	1375	2037	2007	2156	1799	1696	1414	1400	1086	800	2156	2537	1864	2260	1364	1589	1012	773
ENSSSCG00025028213	216	406	394	415	310	393	172	198	205	118	357	550	313	413	188	224	186	139
ENSSSCG00025028778	519	614	1156	1115	1140	851	724	745	728	617	1122	922	930	874	727	745	460	400
ENSSSCG00025029005	37672	53468	42075	43306	35822	30803	27782	29333	17439	17192	41809	37486	32270	33768	31477	29588	13797	12176
ENSSSCG00025029529	1239	1311	1334	1300	1424	1408	1467	1382	619	626	1425	1479	1424	1407	1594	1258	463	505
ENSSSCG00025029831	3820	4562	6672	6978	5029	4917	3653	3861	2697	1959	6555	6462	4175	4702	3605	4304	1937	1774
ENSSSCG00025029982	2145	2597	2466	2593	2447	2389	1842	1818	823	852	2443	2520	2402	2415	1982	1913	516	564
ENSSSCG00025030187	0	0	0	0	0	0	0	0	0	0	0	1	1	0	0	0	0	2
ENSSSCG00025030271	3392	4061	3860	3891	3991	3986	4444	4407	2798	2891	4162	4510	4766	5048	4787	4017	2023	2101
ENSSSCG00025030498	1085	1234	1238	1257	935	985	893	870	489	328	1436	1615	1129	1324	993	1035	449	391
ENSSSCG00025030656	13107	7247	9674	9961	8922	8719	9282	8862	2563	3925	28348	23683	26562	25146	62028	51743	19634	17323
ENSSSCG00025031095	7718	8574	20054	20824	25962	21857	27291	26745	15947	14371	21352	17964	18786	20922	25701	27336	13206	14429
ENSSSCG00025031959	41	42	74	90	69	81	71	64	162	81	81	118	59	80	55	90	161	70
ENSSSCG00025032115	0	0	0	0	0	0	0	5	0	0	1	0	0	0	0	0	0	0
ENSSSCG00025032135	4	2	22	12	44	27	58	44	22	24	28	20	16	12	51	59	10	17
ENSSSCG00025032262	1865	2717	3069	2949	2422	2639	1534	1582	1444	795	2617	3390	2145	2874	1291	2143	1676	1282
ENSSSCG00025032566	3	0	0	0	0	0	0	0	0	1	0	0	0	0	0	0	1	0
ENSSSCG00025032636	0	0	0	0	0	1	0	0	0	0	0	3	1	0	0	1	0	4
ENSSSCG00025032797	0	0	0	0	0	0	0	0	0	0	0	0	0	0	0	0	0	0
ENSSSCG00025033154	114	194	390	426	595	417	669	597	522	359	313	326	357	421	486	742	509	529
ENSSSCG00025033739	31	31	42	55	50	28	81	68	91	75	39	36	13	28	64	57	70	87
ENSSSCG00025034005	2656	3294	3191	2821	3245	3016	3228	2909	1556	1513	3162	2542	2347	2359	3018	2933	1318	1322
ENSSSCG00025034205	889	1078	1758	1802	1760	1942	1673	1554	1479	946	1753	1729	1310	1783	1429	1915	1469	1231
ENSSSCG00025034408	161	271	402	344	354	348	300	218	314	180	345	451	198	326	229	386	418	256
ENSSSCG00025034552	0	6	0	0	0	1	5	0	6	0	0	3	2	4	1	0	0	0
ENSSSCG00025034582	45	89	49	68	44	22	20	17	34	28	46	29	15	22	30	18	17	6
ENSSSCG00025034644	11	5	7	4	3	7	11	10	21	11	6	1	0	3	5	6	1	8
ENSSSCG00025034721	4	3	7	7	14	13	17	24	16	21	10	8	3	7	19	15	16	10
ENSSSCG00025034766	0	0	0	0	0	0	0	0	0	0	0	0	0	0	0	0	0	0
ENSSSCG00025034855	8810	6041	8180	8599	8682	9007	6975	6737	2842	2649	9101	8561	7659	7723	7472	7108	2493	2113
ENSSSCG00025034947	0	0	0	0	1	0	0	0	0	0	0	0	1	0	0	0	0	3
ENSSSCG00025035036	3227	3239	3800	3948	3269	3099	2552	2757	1668	1487	3802	3060	2458	2930	2693	2724	1052	853
ENSSSCG00025035134	142	151	136	126	70	85	32	28	15	22	110	110	53	82	41	36	45	26
ENSSSCG00025035280	16979	21208	20072	19383	14600	14033	8471	9437	7072	5013	18702	18112	10861	13372	8709	10070	6178	5159
ENSSSCG00025035383	432	582	738	765	737	609	527	542	353	256	631	628	585	603	500	564	277	219
ENSSSCG00025036776	500	789	1255	1203	992	1229	721	699	1062	494	1140	1634	822	1239	501	955	1044	674
ENSSSCG00025039742	11156	16589	21750	22081	20359	18314	15311	16954	10354	7628	20412	20156	16149	19981	15316	16905	8768	7807
ENSSSCG00025040882	9083	10307	10268	10410	11010	10662	10347	10212	3265	3896	10556	8814	10025	9799	11039	9243	2649	2567
ENSSSCG00025041320	126	214	177	214	262	167	316	222	181	136	175	139	181	159	287	292	126	109
ENSSSCG00025041530	0	1	1	1	2	1	0	1	2	4	1	0	1	4	3	0	1	3
ENSSSCG00025041841	243	172	279	305	251	232	245	244	103	76	205	246	230	235	223	206	69	68
ENSSSCG00025041941	39	30	36	51	81	85	124	104	167	193	71	54	63	45	128	107	115	108
ENSSSCG00025042155	1353	1773	2363	2522	1898	1780	1237	1225	522	304	2216	2615	1407	1888	1087	1432	632	515
ENSSSCG00025042634	2622	3447	3100	3328	2961	2993	2397	2719	2099	1452	3138	3581	2881	3784	2512	2822	1874	1410
ENSSSCG00025042776	170	191	185	291	214	189	242	193	93	122	173	246	175	201	219	209	71	63
ENSSSCG00025043197	290	336	488	468	463	378	361	373	233	237	500	364	331	368	369	393	200	160
ENSSSCG00025043536	2845	3581	4236	4282	3807	3952	3660	3469	1889	1666	4208	4289	3630	4292	3734	4197	1738	1619
ENSSSCG00025043583	130	175	168	183	98	91	127	121	54	31	163	172	113	157	101	78	47	34
ENSSSCG00025044067	8115	8404	8313	8358	7280	7314	6157	6798	3610	3451	8301	8079	6877	8207	7151	6670	2759	2622
ENSSSCG00025044411	0	0	0	0	0	0	0	0	0	0	0	0	0	0	0	0	2	0
ENSSSCG00025044545	21	20	31	14	23	23	47	36	7	4	23	24	34	18	34	35	9	20
ENSSSCG00025044768	137	92	115	109	106	123	140	129	91	44	103	98	57	61	133	134	67	55
ENSSSCG00025045025	0	0	0	0	0	0	0	1	0	0	0	0	0	0	0	0	0	0
ENSSSCG00025045569	101	139	250	224	244	215	435	318	362	259	235	201	205	221	395	391	360	394
ENSSSCG00025045758	0	0	0	0	0	0	0	0	0	0	0	0	0	0	0	0	0	0
ENSSSCG00025046049	5	17	22	32	10	19	17	29	13	9	21	23	13	18	8	12	14	9
ENSSSCG00025046285	0	1	0	1	1	1	0	0	1	0	1	1	0	0	0	0	1	0
ENSSSCG00025046696	0	0	0	0	0	0	0	0	0	0	0	0	0	0	0	0	1	0
ENSSSCG00025046933	3	0	1	0	0	2	0	0	0	0	0	0	0	0	0	2	0	2
ENSSSCG00025048375	328	145	451	439	296	328	196	188	47	41	465	348	223	227	196	271	33	27
ENSSSCG00025048465	0	0	0	0	0	0	0	0	0	0	0	0	0	0	0	0	0	0
ENSSSCG00025048664	5	6	3	5	7	4	7	3	16	5	4	5	4	9	3	8	5	4
ENSSSCG00025051857	5	11	12	10	6	0	6	12	5	3	8	11	1	10	0	3	7	7
ENSSSCG00025055257	4392	4526	4863	4953	5159	4423	5260	4772	2662	2791	5210	4279	3980	4151	5182	4815	2127	2074
ENSSSCG00025055370	0	0	1	5	2	4	0	4	0	0	0	1	0	0	4	0	0	0
ENSSSCG00025055868	1	0	0	0	1	0	0	0	0	1	0	0	0	0	0	1	1	1
ENSSSCG00025056698	0	0	0	0	0	0	0	0	0	0	0	0	0	0	0	0	0	0
ENSSSCG00025056876	0	0	0	0	0	0	0	0	0	0	0	0	0	0	0	0	0	0
ENSSSCG00025057038	4	2	2	2	3	1	0	4	17	4	4	2	3	0	1	6	6	9
ENSSSCG00025057562	0	0	0	0	0	0	0	0	1	0	1	0	0	0	0	0	0	0
ENSSSCG00025057693	47	73	40	31	57	53	66	52	35	53	20	35	77	71	68	38	60	29
ENSSSCG00025057856	1224	1401	1343	1183	1453	1449	1498	1381	421	458	1245	1223	1488	1369	1668	1373	351	344
ENSSSCG00025058159	1643	1733	1615	1622	1341	1297	1092	1122	385	395	1450	1411	1189	1191	1219	1075	234	251
ENSSSCG00025058597	0	0	0	0	0	0	0	0	0	0	0	0	0	0	0	0	0	0
ENSSSCG00025058976	909	1976	1827	2067	1640	1756	1153	1489	1756	987	1846	2305	1731	2075	1112	1487	1351	942
ENSSSCG00025060950	0	0	0	0	0	0	0	0	0	0	0	0	0	0	0	0	0	0
ENSSSCG00025060979	0	0	0	0	0	0	0	0	0	0	0	0	0	0	0	0	0	0
ENSSSCG00025061000	0	0	0	0	1	0	1	1	2	0	0	0	0	0	0	0	2	1
ENSSSCG00025061034	0	0	0	0	0	0	0	0	0	0	0	0	0	0	0	0	0	0
ENSSSCG00025061147	172	255	363	348	352	384	363	335	190	134	401	435	338	336	291	569	307	262
ENSSSCG00025061547	37368	56750	52372	53855	53254	45664	47623	47078	27826	25058	52431	48630	43103	48967	45994	46414	23177	25169
ENSSSCG00025061839	2	1	0	1	0	1	1	1	3	0	2	0	1	0	0	0	0	7
ENSSSCG00025062122	0	0	0	0	0	0	0	0	0	0	0	0	0	0	0	0	0	0
ENSSSCG00025062405	0	4	0	0	3	0	0	3	0	0	0	0	0	1	0	1	0	0
ENSSSCG00025062548	0	0	0	0	0	0	0	0	0	0	0	0	0	0	0	0	0	0
ENSSSCG00025062740	4	0	0	0	0	0	5	0	0	0	0	0	0	0	2	0	0	0
ENSSSCG00025062801	0	0	0	0	0	0	0	0	0	0	0	0	0	0	0	0	0	0
ENSSSCG00025062936	0	0	0	0	0	0	0	0	0	0	0	0	0	0	0	0	0	0
ENSSSCG00025063250	1	8	0	1	3	1	2	1	5	6	1	6	1	0	3	0	3	1
ENSSSCG00025065563	2097	2762	2739	2869	2893	2751	2757	2744	1953	1678	2835	2769	2554	2781	2676	2752	1493	1209
ENSSSCG00025066160	0	0	0	0	0	0	0	0	0	0	0	0	0	0	0	0	0	0
ENSSSCG00025066454	1254	1762	1569	1560	1285	1457	1249	1493	1188	861	1346	1747	1357	1714	1343	1689	1262	1028
ENSSSCG00025068896	3	0	2	0	0	2	4	1	0	0	0	0	1	0	11	3	0	0
ENSSSCG00025068992	0	0	0	0	0	0	0	2	0	0	0	0	0	0	0	0	0	0
ENSSSCG00025069044	2	0	0	2	0	0	0	0	0	0	0	0	0	0	0	0	0	2
ENSSSCG00025035735	0	0	0	0	0	0	0	0	0	0	0	0	0	0	0	0	0	0
ENSSSCG00025036028	0	0	0	0	0	0	0	0	0	0	0	0	0	0	0	0	0	0
ENSSSCG00025036510	0	0	0	0	0	0	0	0	0	0	0	0	0	0	0	0	0	0
ENSSSCG00025037209	7	1	0	1	9	3	4	7	0	4	5	2	2	9	3	6	1	0
ENSSSCG00025037406	0	0	0	0	0	1	0	0	0	0	0	2	0	0	0	0	0	0
ENSSSCG00025037963	0	0	0	0	0	0	0	0	0	0	0	1	0	0	0	0	0	0
ENSSSCG00025039205	7665	9654	6811	6750	7312	7320	6518	6223	3000	3233	6637	7320	7965	7749	7334	6292	2484	2631
ENSSSCG00025041096	499	856	661	681	666	679	488	501	879	514	703	889	567	767	464	568	894	707
ENSSSCG00025043399	0	0	0	0	2	0	0	0	0	0	1	0	0	0	0	0	0	0
ENSSSCG00025043521	0	0	0	0	0	0	0	0	0	0	0	0	0	0	0	0	0	0
ENSSSCG00025043576	0	0	0	0	0	1	0	0	0	0	0	0	0	0	0	0	0	0
ENSSSCG00025043707	7	2	3	2	0	0	13	9	69	39	1	0	2	8	15	11	59	49
ENSSSCG00025044921	0	0	0	0	0	0	0	0	0	0	0	0	0	0	0	0	0	0
ENSSSCG00025045027	0	0	0	0	0	0	0	0	0	0	0	0	0	0	0	0	0	0
ENSSSCG00025045112	0	0	0	0	0	0	0	0	0	0	0	0	0	0	0	0	0	0
ENSSSCG00025045190	0	0	0	0	0	0	0	0	0	0	0	0	0	0	0	0	0	0
ENSSSCG00025045258	0	0	0	0	0	0	0	0	0	0	0	0	0	0	0	0	0	0
ENSSSCG00025046131	2172	3275	2771	3165	2581	2852	2548	2707	1666	1306	3094	4027	2707	3418	2645	2953	1525	1347
ENSSSCG00025049190	0	0	0	0	0	0	0	0	0	0	0	0	0	0	0	0	5	0
ENSSSCG00025049524	8	11	21	22	21	24	21	41	35	31	35	26	22	22	17	32	26	38
ENSSSCG00025049955	0	0	0	0	0	0	0	0	0	0	0	0	0	0	0	0	0	0
ENSSSCG00025049992	14	22	14	22	12	20	24	24	12	18	22	12	25	13	16	37	15	16
ENSSSCG00025050219	52	78	48	57	46	35	48	32	94	94	43	39	28	36	37	12	58	80
ENSSSCG00025050822	1160	1849	1484	1574	1214	1297	898	931	833	531	1261	1763	1347	1646	856	1001	711	582
ENSSSCG00025051672	49	65	36	30	29	8	9	14	3	2	20	13	14	16	13	5	3	5
ENSSSCG00025052356	4305	6602	7003	7411	4952	4443	3114	3637	4201	3140	6248	5914	4483	5487	3446	3961	3316	2746
ENSSSCG00025052740	0	0	0	0	0	0	0	0	0	0	0	1	0	0	0	0	0	0
ENSSSCG00025052913	2	6	2	9	7	14	9	11	17	4	8	2	0	2	8	10	14	1
ENSSSCG00025053170	11837	12549	18061	18087	24093	20480	20015	22811	12844	9963	19733	17931	18611	19656	16362	17977	9560	8129
ENSSSCG00025053930	176	282	440	479	493	536	543	648	972	554	710	678	504	523	589	679	854	591
ENSSSCG00025054284	0	0	0	0	0	0	0	0	0	0	0	0	0	0	0	0	0	0
ENSSSCG00025054373	0	0	0	0	0	0	0	0	0	0	0	0	0	0	0	0	0	0
ENSSSCG00025054402	0	0	0	0	0	0	0	0	0	0	0	0	0	0	0	0	0	0
ENSSSCG00025054620	0	0	0	0	0	0	0	0	0	0	1	0	0	0	0	0	0	0
ENSSSCG00025054726	0	0	0	0	0	0	0	0	0	0	0	0	0	0	0	0	0	0
ENSSSCG00025054847	4	3	2	3	0	5	3	7	3	1	1	1	0	0	0	1	0	2
ENSSSCG00025054968	0	1	0	3	3	0	0	5	2	0	0	2	0	2	0	0	0	0
ENSSSCG00025055363	182	226	233	209	158	200	165	110	147	112	238	254	176	196	156	191	159	105
ENSSSCG00025055909	42	42	41	33	54	47	81	77	60	72	28	37	48	61	83	75	47	56
ENSSSCG00025056156	0	0	0	0	0	0	0	0	0	0	0	0	0	0	0	0	0	0
ENSSSCG00025056213	0	0	0	0	0	0	0	0	0	0	0	0	0	0	0	0	0	0
ENSSSCG00025056350	0	0	0	0	2	0	0	0	0	0	0	0	0	0	0	0	2	0
ENSSSCG00025056413	0	0	0	0	0	0	0	0	0	0	2	0	0	0	0	0	0	0
ENSSSCG00025056747	0	2	3	7	1	4	4	7	1	5	10	7	0	3	1	2	0	1
ENSSSCG00025056894	0	0	0	0	0	0	0	0	0	0	0	0	0	0	0	0	1	0
ENSSSCG00025057078	0	12	5	5	9	3	0	2	0	1	11	7	2	4	1	9	1	3
ENSSSCG00025057203	0	0	0	0	0	0	0	1	0	0	0	0	0	0	0	0	0	0
ENSSSCG00025057412	7	14	12	8	19	16	6	5	15	6	7	18	19	10	13	10	9	11
ENSSSCG00025057671	0	4	1	0	1	0	1	3	2	0	0	4	0	1	0	0	1	0
ENSSSCG00025057737	2	0	1	0	0	0	1	2	2	0	4	0	0	3	1	0	0	0
ENSSSCG00025057805	0	1	3	0	0	0	0	0	0	0	0	1	0	3	0	0	0	0
ENSSSCG00025057894	25	38	37	62	37	40	40	33	41	27	50	60	27	63	24	42	42	27
ENSSSCG00025057951	0	0	0	0	0	0	0	0	0	0	0	0	0	0	0	0	0	0
ENSSSCG00025057990	0	0	0	0	0	0	0	0	0	0	0	0	0	0	0	0	0	0
ENSSSCG00025058110	0	0	0	0	0	0	0	0	0	0	0	0	0	0	0	0	0	0
ENSSSCG00025058143	0	0	0	0	0	0	0	0	0	0	0	0	0	0	0	0	0	0
ENSSSCG00025058254	0	4	0	1	0	0	1	0	0	0	0	1	0	0	0	0	1	0
ENSSSCG00025058542	0	4	2	7	2	2	0	0	0	0	1	8	4	0	1	2	0	1
ENSSSCG00025059430	0	0	0	0	0	0	0	0	0	0	0	0	0	0	0	0	0	0
ENSSSCG00025069205	0	0	0	0	0	0	0	0	0	0	0	0	0	0	0	0	0	0
ENSSSCG00025069672	0	0	0	0	0	0	2	0	0	0	0	0	0	0	0	0	0	0
ENSSSCG00025069834	1216	1664	1507	1573	1304	1386	1019	1106	700	548	1205	1528	1063	1293	917	1094	594	496
ENSSSCG00025069979	0	1	0	1	1	0	0	2	0	0	0	0	0	0	0	0	0	0
ENSSSCG00025070085	0	0	0	0	0	0	0	0	0	0	0	0	0	0	0	0	0	0
ENSSSCG00025070263	0	0	0	0	0	0	0	0	0	0	0	0	0	0	0	0	0	0
ENSSSCG00025070558	201	324	405	379	543	564	678	610	330	348	401	381	415	478	721	667	331	344
ENSSSCG00025071088	0	0	0	0	0	0	0	0	0	0	0	0	0	0	0	0	0	0
ENSSSCG00025071134	3	0	0	0	4	3	0	0	0	7	3	3	1	2	2	0	0	3
ENSSSCG00025071173	4635	5940	3841	3751	3605	3906	3935	3883	2447	2381	4026	5166	5204	5448	4541	4133	1915	1915
ENSSSCG00025071205	898	1569	1269	1358	1023	1142	847	897	687	528	1216	1475	1018	1309	915	866	425	363
ENSSSCG00025071409	261	307	251	252	314	247	240	193	138	132	281	241	276	274	265	209	84	84
ENSSSCG00025071575	6	3	11	6	7	11	5	6	7	2	5	6	3	7	2	4	11	1
ENSSSCG00025071765	0	0	0	0	0	0	0	0	0	0	0	0	0	0	0	0	0	0
ENSSSCG00025071807	160	205	466	525	671	616	733	773	862	603	521	407	490	631	699	837	764	773
ENSSSCG00025071861	2	0	0	0	0	3	0	0	0	0	0	0	0	2	0	0	0	0
ENSSSCG00025071901	0	0	0	0	0	0	0	0	0	0	0	0	0	0	0	0	0	0
ENSSSCG00025071934	0	0	0	0	0	0	0	2	0	0	0	0	0	0	0	0	0	0
ENSSSCG00025072091	0	0	0	0	0	0	0	0	0	0	0	0	0	0	0	0	0	0
ENSSSCG00025072163	17	16	17	17	20	9	14	8	2	11	19	26	11	21	13	12	12	6
ENSSSCG00025072174	576	586	497	481	499	492	474	534	298	313	678	678	713	717	781	641	227	199
ENSSSCG00025072371	7	2	3	7	7	6	1	7	12	19	1	14	0	1	5	2	7	3
ENSSSCG00025072486	32242	31914	30247	29435	25363	30249	25112	26185	11293	10561	32915	38616	29898	31787	28496	27110	11034	10240
ENSSSCG00025072577	57	74	64	56	59	73	83	73	77	57	55	37	52	44	68	65	64	40
ENSSSCG00025072728	0	0	0	0	0	0	1	0	0	0	0	0	0	0	0	0	0	0
ENSSSCG00025072758	0	0	0	0	0	0	0	0	0	0	0	0	0	0	0	0	0	0
ENSSSCG00025072797	0	0	0	0	0	0	0	0	0	0	0	0	0	0	0	0	0	0
ENSSSCG00025072824	0	2	0	0	0	0	0	0	0	2	0	0	0	0	0	0	0	0
ENSSSCG00025072879	0	0	0	0	0	0	0	0	0	0	0	0	0	0	0	0	0	0
ENSSSCG00025073110	0	0	0	0	0	0	0	0	3	0	0	0	0	0	0	0	0	0
ENSSSCG00025073150	4	1	0	1	0	2	0	2	0	0	1	1	0	0	0	0	0	0
ENSSSCG00025073178	0	0	0	0	0	0	0	0	0	0	0	0	0	0	0	0	0	0
ENSSSCG00025073199	0	0	0	0	0	0	1	0	0	0	2	0	0	0	0	0	0	0
ENSSSCG00025073260	14	3	7	8	9	6	3	9	4	1	6	5	2	9	2	12	0	0
ENSSSCG00025073276	22	27	8	3	3	6	9	5	5	0	3	7	7	15	5	7	7	2
ENSSSCG00025073630	2354	2656	2671	2742	2941	3080	2804	2711	1225	1253	2633	3214	3198	3270	3079	2906	952	867
ENSSSCG00025073863	32631	49428	42019	40623	41170	45403	35440	38080	17887	20203	51954	61710	51095	52950	44147	34111	16211	14721
ENSSSCG00025073872	6	0	1	0	1	0	2	0	0	2	0	0	2	0	0	0	0	0
ENSSSCG00025073914	0	0	0	0	0	0	0	0	0	0	0	3	0	0	0	0	0	0
ENSSSCG00025073938	0	2	0	0	0	0	0	1	1	1	0	1	0	0	0	0	2	0
ENSSSCG00025073994	2	0	1	2	6	5	2	1	0	0	4	7	0	5	2	1	4	9
ENSSSCG00025074033	0	0	0	0	0	0	0	0	0	0	0	0	0	0	0	0	0	0
ENSSSCG00025074076	7990	9259	8834	8769	8031	8136	7742	7495	3289	3397	9234	9484	7581	8834	7902	7764	2885	3079
ENSSSCG00025074313	4	3	1	0	0	1	2	1	0	0	0	0	0	3	5	0	0	0
ENSSSCG00025074355	0	0	0	0	0	0	0	0	0	0	0	0	0	0	0	0	0	0
ENSSSCG00025074382	0	0	0	0	0	0	0	0	0	0	0	0	0	0	0	0	0	0
ENSSSCG00025074438	0	0	0	0	0	0	0	0	0	0	0	0	0	0	0	0	0	0
ENSSSCG00025074505	0	0	0	0	0	0	0	0	0	0	0	0	0	0	0	0	0	0
ENSSSCG00025074543	0	0	0	0	0	0	0	0	0	0	0	0	0	0	0	0	0	0
ENSSSCG00025074625	0	0	0	0	0	0	0	0	0	0	0	0	0	0	0	0	0	0
ENSSSCG00025074721	0	3	0	0	0	0	0	0	0	0	0	0	0	0	0	1	0	0
ENSSSCG00025074800	1	0	0	0	0	0	0	0	0	0	0	0	0	0	0	0	0	0
ENSSSCG00025074824	18	24	20	39	21	20	40	18	12	32	27	29	44	29	32	38	25	21
ENSSSCG00025074854	0	0	0	0	0	0	0	0	0	0	0	0	0	0	0	0	5	0
ENSSSCG00025075096	516	690	563	576	481	461	449	459	252	203	537	603	465	571	479	523	216	172
ENSSSCG00025075430	204	227	192	154	141	110	178	120	137	142	113	131	120	76	131	108	84	88
ENSSSCG00025075489	0	0	1	0	0	0	0	0	0	0	0	0	0	0	0	0	0	0
ENSSSCG00025075497	0	1	0	0	0	0	0	1	0	2	0	0	0	0	0	0	0	0
ENSSSCG00025075518	2055	2754	2093	2168	2034	1920	1958	1938	1128	1232	2242	2456	2031	2208	1986	1987	910	878
ENSSSCG00025075545	5	3	1	8	0	1	0	0	0	3	2	1	9	12	1	0	0	0
ENSSSCG00025075697	209	305	734	745	733	652	680	757	706	470	691	819	621	673	613	831	575	416
ENSSSCG00025075798	38	63	77	72	74	68	131	104	74	80	61	80	62	85	121	116	71	60
ENSSSCG00025075875	99	149	128	183	163	138	161	100	60	63	134	158	166	135	113	167	39	51
ENSSSCG00025075904	3327	4275	4857	4846	4529	4298	3576	4103	2951	2448	4574	4897	4363	5303	4123	4591	2888	2192
ENSSSCG00025075975	0	0	0	0	0	0	0	0	0	0	0	1	0	0	0	0	0	0
ENSSSCG00025076076	71	73	36	54	78	65	38	51	34	17	70	48	40	29	53	54	25	8
ENSSSCG00025076139	0	0	0	0	0	0	0	0	0	0	0	0	0	0	0	0	0	0
ENSSSCG00025076186	0	5	0	0	0	0	0	0	0	0	0	0	0	0	0	0	0	0
ENSSSCG00025076214	0	0	0	0	0	0	0	0	0	0	0	0	0	0	0	0	0	0
ENSSSCG00025076267	4	14	9	13	3	2	1	0	0	0	5	0	0	4	8	3	0	0
ENSSSCG00025076346	1	2	0	2	0	2	0	0	0	0	4	3	0	3	0	0	0	0
ENSSSCG00025076401	0	0	0	0	0	0	0	0	0	0	0	0	0	0	0	0	0	0
ENSSSCG00025076408	2	0	0	0	0	0	0	0	0	0	0	0	0	0	0	0	0	0
ENSSSCG00025076435	0	0	0	0	0	0	0	2	0	0	0	0	0	0	0	0	0	0
ENSSSCG00025076483	0	0	0	0	0	0	0	0	0	0	0	0	0	0	0	0	0	0
ENSSSCG00025076510	0	0	0	0	0	0	0	0	0	0	0	0	0	2	0	0	0	0
ENSSSCG00025076652	1	1	0	3	0	2	0	0	0	0	2	1	0	0	0	0	0	0
ENSSSCG00025076833	0	0	0	0	0	0	0	0	0	0	0	0	0	0	0	0	0	0
ENSSSCG00025076868	1418	969	928	798	1125	1162	1072	1013	239	369	852	899	1049	887	1396	998	191	235
ENSSSCG00025006471	0	0	0	0	0	0	0	0	0	0	0	0	0	0	0	0	0	0
ENSSSCG00025006514	0	3	1	0	1	0	0	0	0	1	1	0	0	2	0	0	0	0
ENSSSCG00025006734	419	501	538	482	428	406	328	279	305	175	535	599	389	509	277	407	402	316
ENSSSCG00025006812	0	7	5	5	3	2	3	11	4	3	2	3	10	1	0	5	1	2
ENSSSCG00025006914	0	0	1	0	0	0	0	0	1	0	4	1	0	2	0	0	0	0
ENSSSCG00025006947	1957	2846	2657	2807	2792	2808	2693	2754	1768	1669	2659	3059	3004	3404	2733	2692	1278	1127
ENSSSCG00025007059	350	633	695	736	689	716	694	684	849	434	647	778	550	711	703	907	1026	978
ENSSSCG00025007163	21	10	25	21	18	16	19	31	39	38	11	10	8	14	22	30	20	8
ENSSSCG00025007205	748	952	1743	1756	1648	1546	1193	1209	676	409	1768	1531	1170	1444	1266	1427	698	563
ENSSSCG00025007302	573	594	718	719	617	593	374	386	337	234	606	742	593	714	366	483	299	238
ENSSSCG00025007442	49	50	134	131	132	147	119	150	94	63	138	151	105	119	78	131	133	76
ENSSSCG00025007605	95	124	228	260	182	236	161	192	137	80	217	210	226	243	177	217	182	144
ENSSSCG00025007737	0	0	0	3	0	0	0	0	0	0	0	0	0	0	0	0	0	0
ENSSSCG00025007834	4	0	1	0	0	0	0	0	0	0	0	2	0	0	0	0	0	1
ENSSSCG00025007905	1776	2410	4760	4901	6055	5938	7860	7760	6272	5356	5059	4563	4448	5316	7110	7165	5514	5573
ENSSSCG00025007968	22	30	22	26	37	53	43	45	33	24	43	16	32	36	42	37	34	42
ENSSSCG00025008034	2667	4252	5520	5555	4416	4308	2810	3179	2260	1593	5610	5470	3466	4337	2508	3131	1542	1197
ENSSSCG00025008058	1	0	8	0	2	0	7	2	9	5	1	4	0	0	4	2	5	1
ENSSSCG00025008060	0	0	0	1	0	0	0	0	0	0	0	1	0	0	0	0	0	0
ENSSSCG00025008088	159	198	217	278	169	172	107	117	95	57	229	284	168	215	112	121	60	45
ENSSSCG00025008117	0	0	0	0	0	0	0	0	0	0	0	0	0	0	0	0	0	0
ENSSSCG00025008134	0	0	0	0	0	0	0	0	0	0	0	0	0	0	0	0	0	0
ENSSSCG00025008146	0	0	0	1	0	0	5	4	0	0	0	0	0	0	1	1	1	0
ENSSSCG00025008149	0	0	0	1	0	0	0	0	0	0	0	0	0	0	1	0	0	0
ENSSSCG00025008160	0	0	0	0	0	0	0	0	0	0	0	0	0	0	0	0	0	0
ENSSSCG00025008187	0	0	0	0	0	0	0	0	0	0	0	0	0	0	0	0	0	0
ENSSSCG00025008206	0	0	0	0	0	0	0	0	0	0	0	0	0	0	0	0	0	0
ENSSSCG00025008228	0	0	0	0	0	0	0	0	0	0	0	0	0	0	0	0	0	0
ENSSSCG00025008254	0	0	0	0	0	0	0	0	0	0	0	0	0	0	0	0	0	0
ENSSSCG00025008275	0	2	0	3	1	1	0	0	0	0	0	0	0	0	0	0	0	2
ENSSSCG00025008278	0	0	0	0	0	0	0	0	0	0	0	0	0	0	0	0	0	0
ENSSSCG00025008294	0	0	0	0	0	0	0	0	0	0	0	0	0	0	0	0	0	0
ENSSSCG00025008311	0	0	0	0	0	0	0	0	0	0	0	0	0	0	0	0	0	0
ENSSSCG00025008326	0	0	0	0	0	0	0	0	0	0	0	0	0	0	0	0	0	0
ENSSSCG00025008330	0	0	0	0	0	0	0	0	0	0	0	0	0	0	0	0	0	0
ENSSSCG00025008339	0	0	0	0	0	0	0	0	0	0	0	0	0	0	0	0	0	1
ENSSSCG00025008398	469	440	248	277	173	205	189	140	50	53	223	208	205	158	148	149	51	33
ENSSSCG00025008470	13	16	13	7	6	1	3	1	4	2	0	5	14	6	3	6	2	6
ENSSSCG00025008497	0	0	0	0	0	0	0	0	0	0	0	0	0	0	0	0	0	0
ENSSSCG00025008639	178	185	171	134	145	166	126	130	81	59	107	164	121	160	127	124	62	84
ENSSSCG00025008789	156	163	139	122	128	122	133	127	73	44	142	136	117	142	151	103	71	70
ENSSSCG00025009103	29	22	17	19	13	12	20	25	15	34	7	9	14	17	21	16	5	14
ENSSSCG00025009234	0	0	0	0	0	1	0	0	0	0	0	0	0	0	0	0	0	0
ENSSSCG00025009336	82	88	82	86	73	143	191	120	52	79	73	71	113	145	201	137	35	43
ENSSSCG00025009394	0	0	0	0	0	0	0	0	0	0	0	0	0	0	0	0	0	0
ENSSSCG00025010600	120	253	266	257	221	276	222	183	278	130	260	387	252	364	151	255	308	249
ENSSSCG00025011776	0	0	0	0	0	0	0	0	0	0	0	0	0	0	0	0	0	0
ENSSSCG00025011925	0	0	0	0	0	0	0	0	0	0	0	0	0	0	2	0	0	0
ENSSSCG00025012076	439	651	615	524	549	606	556	625	347	304	536	546	505	591	680	626	220	256
ENSSSCG00025012299	6244	9531	8100	7836	7901	7971	7752	8343	5513	5016	7951	9024	9193	9866	9210	8284	3951	3379
ENSSSCG00025012528	0	0	3	1	2	0	0	4	0	0	0	3	0	0	0	3	0	1
ENSSSCG00025012676	0	0	0	0	0	0	0	0	0	0	0	0	0	0	0	0	0	0
ENSSSCG00025012839	851	697	673	770	493	543	414	488	641	420	794	812	478	524	408	547	542	377
ENSSSCG00025012872	5	6	11	12	19	14	12	19	20	18	14	8	8	10	16	12	15	10
ENSSSCG00025012966	0	0	2	0	0	0	0	0	0	0	0	1	0	0	3	0	0	0
ENSSSCG00025013054	0	2	0	1	0	2	0	0	0	0	4	0	0	0	2	0	3	0
ENSSSCG00025013374	84	96	76	61	30	29	23	18	9	21	48	36	31	33	38	26	24	14
ENSSSCG00025013515	0	0	0	0	0	0	0	0	0	0	1	2	0	0	0	0	0	0
ENSSSCG00025013602	2528	3425	2896	3110	2961	3318	2896	3177	1764	1368	3291	3908	3383	4016	2990	3256	1450	1293
ENSSSCG00025013612	136	231	262	342	280	282	151	191	195	137	329	394	247	341	137	214	190	150
ENSSSCG00025013826	4	0	2	0	0	6	12	2	2	6	4	4	2	0	3	0	0	1
ENSSSCG00025013911	4	3	4	3	4	1	7	5	4	9	2	7	2	4	2	0	3	7
ENSSSCG00025014046	151	182	407	399	409	368	401	335	460	283	378	425	325	427	305	453	504	344
ENSSSCG00025014186	0	2	1	0	2	0	1	1	2	0	0	0	0	0	0	1	2	0
ENSSSCG00025014216	0	0	0	0	0	0	0	0	0	0	0	0	0	0	0	0	0	0
ENSSSCG00025014292	0	0	0	0	0	0	0	0	0	0	0	0	0	0	0	0	0	0
ENSSSCG00025014367	188	235	249	242	263	220	222	241	126	125	214	217	228	226	252	154	80	87
ENSSSCG00025014462	47695	46260	27837	26498	40707	41821	54028	46012	17490	23944	26879	26678	46398	36504	56290	42270	11535	15388
ENSSSCG00025014542	4152	4224	4203	4068	3640	3218	3336	3101	1387	1556	3933	3963	3004	2716	3285	3066	898	757
ENSSSCG00025014715	1622	2065	3212	3353	3351	3266	2704	2929	1318	1154	2792	2567	2283	2567	2651	2597	1157	1031
ENSSSCG00025014763	2	0	0	2	1	0	3	0	1	0	0	0	0	0	0	0	0	3
ENSSSCG00025014773	0	0	0	0	0	0	0	0	0	0	0	0	0	0	0	0	0	0
ENSSSCG00025014868	0	0	0	0	0	0	0	0	0	0	0	0	0	0	0	0	0	0
ENSSSCG00025015021	30	76	46	65	90	75	70	94	65	46	66	85	45	83	86	82	70	44
ENSSSCG00025015034	0	0	0	0	0	0	0	0	0	0	0	0	0	0	0	0	0	0
ENSSSCG00025015130	1	2	2	0	0	4	6	3	3	1	4	8	3	6	4	4	1	2
ENSSSCG00025015237	3031	4043	4827	5197	5255	5244	5764	5772	4652	2575	4612	5389	4594	5814	5114	7414	5086	4130
ENSSSCG00025015244	0	0	0	0	0	0	0	0	0	0	0	0	0	0	0	0	0	0
ENSSSCG00025015287	0	0	0	0	0	0	0	0	0	0	0	0	0	0	0	0	0	0
ENSSSCG00025015306	0	0	0	0	0	0	0	0	0	0	0	0	0	0	0	0	0	0
ENSSSCG00025015334	0	0	0	0	0	0	0	0	0	0	0	0	0	0	0	0	0	0
ENSSSCG00025015398	232	301	168	160	167	201	194	141	237	207	266	275	164	192	193	170	110	113
ENSSSCG00025015481	0	0	1	1	1	0	0	0	0	0	0	0	0	0	0	0	0	0
ENSSSCG00025015502	0	0	0	0	0	0	0	0	0	0	0	0	0	0	0	0	0	0
ENSSSCG00025015754	2480	3556	4664	4696	4929	4642	4569	4665	3256	2593	4153	4368	4148	4892	4334	4644	2554	2210
ENSSSCG00025015885	139	211	448	463	744	671	922	718	665	385	754	1018	949	1140	948	1401	1046	1072
ENSSSCG00025016022	920	856	959	1094	940	897	769	777	365	418	971	826	898	922	872	691	236	231
ENSSSCG00025016225	0	0	0	0	0	0	0	0	0	0	0	0	0	0	0	0	0	0
ENSSSCG00025016454	0	0	0	0	0	0	0	0	0	0	0	0	0	0	0	0	0	0
ENSSSCG00025016456	3469	2596	3530	3306	3238	2483	2891	2801	1694	1932	3264	2401	2061	2012	3082	2681	914	708
ENSSSCG00025016474	0	0	0	0	0	0	0	0	4	0	0	0	0	0	0	1	0	2
ENSSSCG00025016485	1217	2372	2288	2320	2470	2249	1855	2141	1280	1139	2253	2358	2236	2391	2167	2173	1022	953
ENSSSCG00025016605	0	0	0	0	0	0	0	0	0	0	0	0	0	0	0	0	0	0
ENSSSCG00025016627	0	0	0	0	0	0	0	0	0	0	0	0	0	0	0	0	0	0
ENSSSCG00025016659	0	0	0	0	0	0	0	0	0	0	0	0	0	0	0	0	0	0
ENSSSCG00025016670	0	0	0	0	0	0	0	0	0	0	0	0	0	0	0	0	0	0
ENSSSCG00025016675	2385	3093	5047	4938	3970	3948	2444	2902	1943	1471	4862	4321	2919	3757	2395	2694	1712	1317
ENSSSCG00025016698	6	0	0	0	0	0	2	2	0	0	2	0	0	0	0	1	0	0
ENSSSCG00025016725	0	0	0	0	0	0	0	0	0	0	0	0	0	0	0	0	0	0
ENSSSCG00025016734	0	0	0	0	0	0	0	0	0	0	0	0	0	0	0	0	0	0
ENSSSCG00025016739	0	2	0	0	0	0	0	0	0	0	0	0	0	0	0	0	0	0
ENSSSCG00025016757	716	925	922	1044	761	812	595	663	437	316	955	805	574	741	641	664	226	224
ENSSSCG00025016782	0	0	0	0	0	0	0	0	0	0	0	0	0	0	0	0	0	0
ENSSSCG00025016801	35	54	151	101	208	169	150	200	227	144	127	112	119	127	133	129	152	91
ENSSSCG00025016871	1867	2820	4503	5049	3218	3571	1659	1940	2841	1719	3466	4533	2751	3844	1370	1948	2198	1926
ENSSSCG00025016878	115	182	355	355	414	323	348	427	367	216	275	271	219	322	311	466	293	258
ENSSSCG00025016923	0	1	0	0	0	3	0	0	0	0	1	0	0	0	0	0	0	1
ENSSSCG00025016960	11	9	23	27	47	34	90	77	57	43	19	30	22	27	119	86	55	43
ENSSSCG00025016985	120	164	87	99	97	78	103	112	41	53	91	99	135	114	102	105	48	79
ENSSSCG00025017015	7	0	25	14	22	32	54	34	29	19	18	22	20	27	72	64	59	33
ENSSSCG00025017036	0	0	0	0	0	0	0	0	0	0	0	0	0	0	1	0	2	0
ENSSSCG00025017067	0	0	0	0	0	0	0	0	0	0	0	0	0	0	0	0	0	0
ENSSSCG00025017226	478	1038	1283	1345	1297	1481	835	925	988	480	1159	1779	1081	1387	706	1242	1103	921
ENSSSCG00025017275	128935	165016	131684	124259	149676	145000	116381	127996	52938	54601	147091	158392	165736	173722	142785	118387	34068	31045
ENSSSCG00025017409	0	2	0	2	0	1	0	0	1	0	0	1	0	0	2	1	0	0
ENSSSCG00025017461	5	12	7	4	6	8	5	3	1	3	11	8	4	8	2	7	2	6
ENSSSCG00025017468	4	2	18	19	5	5	15	15	2	7	10	26	8	9	11	14	3	0
ENSSSCG00025017482	279	358	353	340	271	296	256	234	190	171	335	354	229	399	233	297	195	209
ENSSSCG00025017501	2	2	8	3	9	5	3	4	5	2	5	3	11	3	5	11	5	8
ENSSSCG00025017596	760	931	1255	1308	1170	1111	1011	973	747	519	1087	1088	842	1072	975	1139	689	497
ENSSSCG00025017635	0	5	0	1	0	0	2	2	0	2	1	0	0	0	1	0	2	0
ENSSSCG00025017760	12	3	4	0	1	4	2	0	3	1	3	6	0	0	4	3	2	0
ENSSSCG00025017956	8	16	1	7	3	6	14	1	3	0	5	5	5	0	14	4	1	4
ENSSSCG00025018065	0	0	0	0	0	0	0	0	0	0	0	0	0	0	0	0	0	0
ENSSSCG00025018184	0	0	0	0	0	1	0	0	1	0	0	0	0	0	0	1	1	0
ENSSSCG00025032827	0	1	0	0	1	0	0	0	0	0	0	0	0	0	0	0	0	0
ENSSSCG00025032955	0	0	2	0	2	0	0	0	0	0	1	0	0	3	3	1	0	1
ENSSSCG00025033051	0	0	2	0	0	2	0	0	0	0	0	0	0	0	0	0	0	0
ENSSSCG00025033160	0	0	0	0	0	0	0	0	0	0	0	0	0	0	0	0	0	0
ENSSSCG00025033273	741	907	1163	1194	948	1037	854	1046	693	622	1092	1077	951	1078	953	835	366	320
ENSSSCG00025033481	4	14	5	4	1	4	1	7	5	0	20	9	0	6	9	8	0	0
ENSSSCG00025033704	0	0	0	0	0	0	0	0	0	0	0	0	0	0	0	0	0	0
ENSSSCG00025033815	0	0	0	0	0	0	0	0	1	1	0	0	0	0	0	0	0	0
ENSSSCG00025009570	3	0	0	0	0	0	1	0	0	0	1	0	0	0	6	0	0	0
ENSSSCG00025009646	0	0	0	0	1	0	0	0	2	8	0	0	0	0	0	0	0	0
ENSSSCG00025009687	0	0	0	0	0	0	0	0	0	0	0	0	0	0	0	0	0	0
ENSSSCG00025009866	90	127	173	168	218	274	252	265	147	179	168	199	268	255	317	276	100	85
ENSSSCG00025009990	14	39	17	8	19	13	12	9	11	5	19	22	12	23	11	11	6	5
ENSSSCG00025010013	0	0	0	0	0	0	0	0	0	0	0	0	0	0	0	0	0	0
ENSSSCG00025010036	0	0	0	0	0	0	0	0	0	0	0	0	0	0	0	0	0	0
ENSSSCG00025010144	0	0	7	4	4	7	2	7	0	0	4	2	8	6	2	7	0	0
ENSSSCG00025010746	4640	5688	6985	6950	7497	7290	6536	7430	3855	2973	7233	6560	6016	6727	6080	6164	3097	2625
ENSSSCG00025011261	0	0	0	0	0	0	0	0	0	0	0	0	0	0	0	0	0	3
ENSSSCG00025011476	0	0	0	0	0	0	0	0	0	0	0	0	0	0	0	0	0	0
ENSSSCG00025011501	0	0	0	0	0	0	0	0	0	0	0	0	0	0	0	0	0	0
ENSSSCG00025011643	0	0	1	0	0	0	5	1	0	0	0	0	0	0	1	1	0	0
ENSSSCG00025012102	3	6	3	0	0	2	5	2	1	0	6	3	2	2	0	3	0	0
ENSSSCG00025012597	5629	8323	8265	8827	7277	7613	5084	5858	5727	3923	7789	9886	7435	9084	5215	6210	5128	4432
ENSSSCG00025012788	5	0	4	5	0	6	3	0	0	0	7	0	0	0	2	3	0	0
ENSSSCG00025012912	78	123	222	188	495	417	652	731	598	525	235	257	361	366	505	475	401	287
ENSSSCG00025013434	0	0	0	0	0	1	3	0	1	0	0	2	3	0	0	0	1	2
ENSSSCG00025013936	2512	3051	4031	4122	5338	4952	6951	6642	3470	3816	3978	4185	4631	5036	7585	6915	2971	3308
ENSSSCG00025014191	0	0	0	0	0	0	0	3	0	0	0	2	0	0	0	1	1	1
ENSSSCG00025014661	1823	3384	3113	3078	2957	2975	2365	2538	1242	990	3200	3869	2713	3485	2209	2291	902	798
ENSSSCG00025014853	0	0	0	0	0	0	0	0	0	0	0	0	0	0	0	0	0	0
ENSSSCG00025014871	0	0	0	0	0	0	0	0	0	0	0	0	0	0	0	0	0	0
ENSSSCG00025014894	0	0	0	1	0	0	2	0	1	0	0	0	0	0	0	0	0	0
ENSSSCG00025014910	2	3	0	0	1	0	2	0	0	0	1	0	0	0	2	0	0	1
ENSSSCG00025014933	1	0	0	0	3	1	0	2	0	0	0	3	0	4	2	2	0	0
ENSSSCG00025014966	0	3	0	0	0	2	1	0	0	0	1	0	1	2	0	0	0	0
ENSSSCG00025015309	0	0	0	0	0	0	0	0	1	0	0	0	0	0	0	0	0	0
ENSSSCG00025016027	3	3	4	6	12	6	13	7	17	11	12	9	5	13	13	4	9	19
ENSSSCG00025016074	0	0	0	0	0	0	0	0	0	0	1	0	0	0	0	0	1	0
ENSSSCG00025016139	5	5	1	3	3	1	4	1	8	5	6	2	2	4	5	1	1	3
ENSSSCG00025016221	0	0	0	0	0	0	0	0	0	0	0	0	0	0	0	0	0	0
ENSSSCG00025016349	1999	2845	1972	1932	1914	2227	1851	1844	1425	1390	2038	2685	2394	2590	1998	1801	1005	965
ENSSSCG00025016523	514	831	1067	1211	1134	1214	1684	2046	606	475	864	1007	787	1064	1516	2009	810	785
ENSSSCG00025016579	13	10	4	1	9	22	18	13	9	11	14	18	11	14	41	27	2	9
ENSSSCG00025016657	13	13	2	11	15	13	5	4	7	3	6	7	9	9	5	7	6	7
ENSSSCG00025016825	15	7	8	4	12	2	3	9	6	12	13	9	3	12	6	3	2	1
ENSSSCG00025016920	18415	15379	21155	22216	21181	20324	19153	18831	8948	9666	20804	20109	21835	22844	21197	19082	6220	5388
ENSSSCG00025017055	0	0	0	0	0	0	0	0	0	0	0	0	0	0	0	0	0	0
ENSSSCG00025017075	0	0	0	0	0	0	0	0	0	0	0	0	0	0	0	0	0	0
ENSSSCG00025017141	1582	1451	1119	1094	1030	1033	1362	996	1028	1088	1210	1192	808	852	1148	1163	580	574
ENSSSCG00025019355	0	2	0	0	0	0	0	0	0	0	0	1	0	0	0	0	0	0
ENSSSCG00025019390	0	3	0	0	0	0	4	0	2	1	0	0	0	0	2	0	0	0
ENSSSCG00025019427	0	0	0	0	0	1	0	0	0	0	0	0	0	0	2	0	0	0
ENSSSCG00025019515	21	20	29	36	31	54	36	44	127	64	23	51	51	50	62	56	106	96
ENSSSCG00025019625	0	0	0	0	0	0	0	0	0	0	0	0	0	0	0	0	0	0
ENSSSCG00025019636	0	0	0	0	0	0	0	0	0	0	0	0	0	0	0	0	0	0
ENSSSCG00025019703	0	0	2	0	0	0	0	0	0	0	0	0	0	0	0	0	0	0
ENSSSCG00025019780	0	0	0	0	0	0	0	0	0	0	0	0	0	0	0	0	0	0
ENSSSCG00025019838	1671	1812	1665	1691	1936	2025	2678	2363	899	1023	1939	2011	2015	1885	2959	2294	630	704
ENSSSCG00025020174	5	2	0	1	1	1	5	2	3	6	2	3	0	0	0	1	2	1
ENSSSCG00025020509	0	0	0	0	0	0	0	0	0	0	0	0	0	0	0	0	0	1
ENSSSCG00025020544	0	0	0	0	0	0	0	0	0	0	0	0	0	0	0	0	0	0
ENSSSCG00025020618	0	0	0	0	0	0	0	0	0	0	0	0	0	0	0	0	0	0
ENSSSCG00025020741	0	0	0	0	0	0	5	1	0	0	0	0	0	0	1	0	1	1
ENSSSCG00025020865	0	0	0	0	0	0	0	0	0	0	0	0	0	0	0	0	0	0
ENSSSCG00025020890	0	0	0	0	0	0	0	0	0	0	0	0	0	0	0	0	0	0
ENSSSCG00025020956	1145	1372	1143	1256	1057	1196	824	846	582	511	1095	1525	1243	1429	956	989	443	315
ENSSSCG00025021207	588	1078	1137	1210	1148	1250	1079	1249	962	698	1138	1766	1374	1837	1027	1213	933	835
ENSSSCG00025021832	3	0	0	0	0	1	0	0	0	0	0	0	0	1	0	0	1	0
ENSSSCG00025021872	0	0	0	0	0	0	0	0	0	0	0	0	0	0	0	0	0	0
ENSSSCG00025022087	1	0	2	3	0	0	0	0	0	0	0	0	0	0	0	0	0	0
ENSSSCG00025022408	644	925	689	680	765	803	1101	1120	483	480	710	856	999	1012	1195	949	279	308
ENSSSCG00025022957	0	0	0	0	0	0	2	0	0	0	0	0	0	0	0	0	1	0
ENSSSCG00025023068	0	5	0	1	0	0	3	0	0	0	0	0	0	0	0	0	0	0
ENSSSCG00025026523	2264	2856	3605	3498	3897	3933	4185	4011	2133	1931	3434	3958	3736	4366	4131	4108	1930	1739
ENSSSCG00025026752	0	0	0	0	0	0	1	0	0	0	0	0	0	0	0	1	0	0
ENSSSCG00025026934	0	0	0	1	0	0	0	0	0	0	0	0	0	0	0	0	0	0
ENSSSCG00025027088	3	5	10	10	21	19	27	39	13	15	20	15	15	18	26	21	18	13
ENSSSCG00025027325	821	1241	1759	1838	1820	1947	1793	1840	1200	864	1921	2021	1527	2126	1931	1866	1113	1131
ENSSSCG00025028087	0	0	0	0	0	0	0	0	0	0	0	0	0	0	0	0	0	3
ENSSSCG00025028405	1	0	1	1	0	0	0	0	0	0	0	0	0	0	0	0	0	0
ENSSSCG00025028445	6	5	5	0	2	1	2	1	6	9	2	2	1	0	2	2	4	8
ENSSSCG00025024243	230	222	525	493	455	445	453	453	175	144	517	462	365	425	390	452	129	124
ENSSSCG00025024471	0	0	0	0	0	0	1	0	0	0	0	0	0	0	0	0	0	0
ENSSSCG00025024582	611	1176	1090	1174	990	1041	746	810	924	530	1009	1293	809	990	662	905	772	510
ENSSSCG00025024640	3	0	3	0	0	2	0	0	0	0	1	0	0	0	0	0	1	1
ENSSSCG00025025167	0	0	0	0	0	0	0	0	0	0	0	0	0	0	0	0	1	0
ENSSSCG00025025301	1452	1986	1452	1629	1271	1525	1015	1105	759	672	1491	1867	1689	1929	1266	1207	609	417
ENSSSCG00025025435	24	6	14	24	23	29	29	28	14	20	19	23	28	18	30	14	22	10
ENSSSCG00025026384	2	0	0	0	2	0	1	0	0	0	0	3	0	0	2	3	0	2
ENSSSCG00025026493	0	0	0	0	0	0	0	0	0	0	0	0	0	0	0	0	0	0
ENSSSCG00025026619	3	22	4	4	4	6	4	6	3	9	4	10	2	1	7	7	6	2
ENSSSCG00025026688	8	1	9	8	5	10	2	7	4	5	10	3	12	4	11	7	7	5
ENSSSCG00025027171	0	0	0	0	0	0	0	0	0	1	0	0	0	0	0	0	0	0
ENSSSCG00025027390	0	0	0	0	0	0	0	0	0	2	0	0	0	0	0	0	0	0
ENSSSCG00025027512	121	198	234	213	149	251	103	153	444	250	266	338	140	227	130	152	183	103
ENSSSCG00025027697	0	0	0	0	0	0	0	0	0	0	0	0	0	0	0	0	0	0
ENSSSCG00025027740	0	0	0	0	0	0	0	0	0	0	0	0	0	0	0	0	0	0
ENSSSCG00025027745	6	0	0	0	2	0	0	0	0	0	0	2	0	0	2	0	0	0
ENSSSCG00025027787	0	0	0	0	0	1	0	0	0	0	0	0	0	0	0	0	0	0
ENSSSCG00025027946	772	767	581	570	556	580	534	505	235	229	589	670	611	683	567	493	139	136
ENSSSCG00025028167	904	987	1021	1199	869	840	636	708	734	605	1364	1504	1014	1166	845	860	587	386
ENSSSCG00025028592	20	14	19	10	6	10	6	9	9	8	11	20	10	13	11	11	8	3
ENSSSCG00025028840	42	60	42	48	41	54	51	57	423	298	56	54	34	40	42	75	225	106
ENSSSCG00025030122	50	54	36	55	48	57	65	58	54	46	75	62	46	43	60	58	36	48
ENSSSCG00025030256	0	0	0	0	1	0	0	0	0	0	0	2	0	1	0	0	0	1
ENSSSCG00025030324	0	0	0	0	0	0	0	0	0	0	0	0	0	0	0	0	0	0
ENSSSCG00025030449	854	1392	1244	1241	1072	1182	561	546	667	381	1065	1550	1039	1259	564	677	904	628
ENSSSCG00025030874	46	34	42	53	51	33	58	72	17	24	46	21	9	29	32	51	39	22
ENSSSCG00025031272	2	2	3	0	0	0	4	0	4	0	2	1	3	0	2	0	3	3
ENSSSCG00025031950	6	0	10	2	16	12	13	16	77	50	6	8	4	6	11	22	41	51
ENSSSCG00025033007	0	0	0	0	0	0	0	0	0	0	0	0	0	0	0	0	0	0
ENSSSCG00025033453	0	0	0	0	0	0	0	2	0	0	0	0	0	0	0	0	0	0
ENSSSCG00025033780	1543	1786	1919	1893	1643	1657	1393	1378	1009	904	1890	1769	1188	1539	1473	1568	846	792
ENSSSCG00025033917	553	598	659	635	669	691	673	620	283	239	671	560	592	608	707	656	216	192
ENSSSCG00025034078	686	913	1564	1489	1595	1451	1000	1041	855	582	1397	1700	1045	1287	948	1361	765	644
ENSSSCG00025034385	0	0	0	0	5	2	2	2	3	0	0	5	0	0	3	6	10	0
ENSSSCG00025035171	1147	1684	2378	2497	2432	2278	1848	1747	1049	840	2284	2090	1999	2320	1793	1926	721	745
ENSSSCG00025036404	3012	3314	3996	4437	4228	4506	4435	4352	2613	2276	4169	4736	4432	5095	4421	4278	1941	1794
ENSSSCG00025037204	1212	1547	2050	2316	1771	1709	1276	1356	634	521	1991	2334	1802	2029	1326	1508	678	539
ENSSSCG00025037779	1264	1244	1536	1617	1110	1122	719	872	456	276	1373	1525	1017	1221	779	913	405	260
ENSSSCG00025038395	1946	818	1118	1298	1035	1269	684	722	319	325	1181	1147	902	907	736	815	322	273
ENSSSCG00025038767	12	1	4	2	3	2	0	4	1	4	5	8	2	3	2	3	0	1
ENSSSCG00025038956	2	0	2	2	4	2	1	3	6	7	5	2	3	1	1	0	5	5
ENSSSCG00025039503	4	0	0	0	0	0	0	0	0	0	0	0	0	0	0	0	0	1
ENSSSCG00025039953	48	51	42	33	47	57	72	63	18	32	29	28	37	30	64	69	14	24
ENSSSCG00025040178	0	0	0	0	0	0	0	2	0	0	0	0	0	0	0	0	0	0
ENSSSCG00025040478	1	0	2	4	2	2	0	1	1	0	3	7	0	2	0	5	1	5
ENSSSCG00025041282	17654	16251	20036	19982	14620	13866	11460	11524	6503	5595	20270	16787	11228	12969	12041	12534	5949	5273
ENSSSCG00025041901	0	0	0	0	0	0	0	0	0	0	0	0	0	0	0	0	0	0
ENSSSCG00025042008	511	739	924	935	781	737	473	492	599	435	847	1075	619	734	495	692	669	462
ENSSSCG00025042404	496	746	850	946	817	721	689	605	440	335	861	980	736	934	602	703	462	434
ENSSSCG00025043213	0	0	0	0	0	0	0	0	0	0	0	0	0	0	0	0	0	0
ENSSSCG00025043233	0	0	0	0	0	0	0	0	0	0	0	0	0	0	0	0	0	0
ENSSSCG00025043405	193	238	175	219	184	207	224	233	205	151	192	209	210	218	199	173	147	150
ENSSSCG00025044728	14	9	32	18	65	58	176	156	41	28	32	46	103	102	147	153	36	35
ENSSSCG00025045565	15748	22841	18761	20524	16514	16443	15600	16529	6892	5845	18217	21533	18234	20985	17541	17051	6817	6628
ENSSSCG00025046894	11	54	48	51	41	56	49	45	32	30	48	81	24	39	49	33	28	19
ENSSSCG00025046955	531	764	591	578	509	555	447	396	381	354	529	626	592	666	536	446	226	195
ENSSSCG00025047260	368	428	509	511	509	512	469	477	502	353	614	627	490	560	534	522	307	262
ENSSSCG00025047711	5222	6867	4461	4597	3456	3411	3338	3663	1998	1865	4280	4572	3891	4006	3976	3246	1191	1036
ENSSSCG00025048359	0	0	0	0	0	0	0	0	0	0	0	0	0	0	0	0	0	0
ENSSSCG00025048388	37	38	65	58	73	71	62	47	10	13	58	42	42	58	64	34	9	22
ENSSSCG00025048822	220	513	401	415	370	425	293	293	351	158	432	726	410	650	255	421	329	280
ENSSSCG00025051555	0	0	0	0	0	0	0	0	0	0	0	0	0	0	0	0	0	0
ENSSSCG00025052006	2117	3048	2638	2741	2325	2161	2011	2044	1435	1087	2539	3034	2463	2764	2266	2255	1099	971
ENSSSCG00025054293	5570	7165	3271	3311	2558	2588	2321	2360	1387	1322	3133	3656	3139	3333	2668	2312	1099	847
ENSSSCG00025054705	0	1	0	1	1	12	3	7	2	1	6	2	5	9	3	4	2	1
ENSSSCG00025055183	338	601	502	480	435	516	297	343	408	213	506	802	443	627	334	425	471	296
ENSSSCG00025057707	0	0	0	0	0	0	2	0	0	0	0	0	0	0	0	0	0	0
ENSSSCG00025057753	1	3	1	0	4	0	0	0	0	0	0	1	0	0	0	0	0	0
ENSSSCG00025057854	5	0	0	0	0	3	0	0	0	0	0	0	0	0	0	0	0	0
ENSSSCG00025057944	0	1	2	0	0	0	1	0	1	0	0	0	0	0	0	0	0	0
ENSSSCG00025058136	7	15	18	12	6	16	14	5	6	2	15	13	7	13	9	5	5	11
ENSSSCG00025058425	0	0	0	0	0	0	0	0	0	0	0	0	0	0	0	0	0	0
ENSSSCG00025058685	6	1	0	0	0	1	0	0	1	0	0	0	0	0	1	0	1	0
ENSSSCG00025059755	1	11	4	2	5	4	0	3	2	1	1	3	2	4	3	0	4	4
ENSSSCG00025060382	13	22	44	36	51	56	84	43	44	22	60	44	89	74	81	67	28	36
ENSSSCG00025061600	4	7	2	3	0	9	2	0	0	2	3	6	0	7	3	1	1	1
ENSSSCG00025061799	4445	6450	5650	6031	4799	5028	3641	3841	3710	2622	5338	6890	4918	6234	3865	4192	3092	2387
ENSSSCG00025062429	1910	2500	2234	2287	2415	2159	2346	2515	703	684	2222	2145	2296	2577	2632	2303	470	597
ENSSSCG00025062797	0	0	0	0	0	0	1	0	0	0	0	1	0	0	0	0	0	0
ENSSSCG00025062846	1360	1821	1875	1878	1506	1592	1051	1072	1134	859	1332	1678	1471	1698	854	1098	867	649
ENSSSCG00025062977	964	1256	2808	2967	3068	2870	2960	2962	3753	3390	2183	1963	2187	2310	2553	2510	2376	2311
ENSSSCG00025063427	172	259	337	343	316	367	439	350	935	873	220	271	289	286	347	398	575	528
ENSSSCG00025064024	12359	15730	14730	15783	14158	14440	13707	14069	7165	6896	15112	15095	14209	15431	13969	13316	5744	5588
ENSSSCG00025064206	5	2	6	0	10	7	9	14	16	21	4	15	8	8	20	20	23	15
ENSSSCG00025064819	0	3	0	0	1	8	14	2	4	0	0	1	7	1	4	13	4	6
ENSSSCG00025066832	0	0	0	0	0	0	0	0	0	0	0	0	0	0	0	0	0	0
ENSSSCG00025035277	0	1	1	0	0	0	0	0	0	1	2	0	0	0	0	0	0	0
ENSSSCG00025035358	5	3	6	4	13	4	0	1	2	2	6	1	2	5	0	0	3	5
ENSSSCG00025035470	1214	1530	1258	1338	1436	1370	1265	1326	726	619	1411	1568	1423	1561	1362	1333	547	515
ENSSSCG00025037389	1176	1834	2439	2494	2012	1994	1267	1257	1323	814	2062	2432	1461	1880	1230	1637	1448	1049
ENSSSCG00025037642	0	0	0	0	0	0	0	0	0	0	0	0	0	0	0	0	0	0
ENSSSCG00025037701	11	9	54	31	17	20	13	19	21	19	30	63	25	33	17	26	35	13
ENSSSCG00025037833	37	37	69	67	61	55	50	26	29	23	63	48	61	63	35	36	28	24
ENSSSCG00025038511	4571	5088	6790	6872	6295	5924	4053	4679	4032	2541	6204	7639	5215	6665	3817	5300	4765	3693
ENSSSCG00025039164	1440	1587	1782	1941	1922	1748	1791	1692	954	887	1769	1670	1561	1674	1754	1823	818	731
ENSSSCG00025039423	0	5	10	1	0	1	8	0	8	5	0	2	7	4	5	0	7	0
ENSSSCG00025040032	344	237	346	390	264	253	262	244	194	137	347	284	233	241	260	302	159	113
ENSSSCG00025041168	86	75	89	113	43	80	76	55	113	85	105	83	58	75	51	77	124	72
ENSSSCG00025042660	0	0	1	0	1	0	3	0	1	0	0	1	0	0	0	0	3	0
ENSSSCG00025043081	700	917	777	856	826	649	606	631	361	357	876	718	594	619	572	677	332	299
ENSSSCG00025043323	2038	2689	2817	3107	2864	2688	2174	2265	1080	954	2942	2754	2563	3013	2268	2249	929	949
ENSSSCG00025043903	0	0	0	0	0	0	0	0	0	0	0	0	0	0	0	0	0	0
ENSSSCG00025044066	3324	3876	4976	4823	5779	5276	5635	5693	2001	1961	5100	4482	4197	4318	5351	5266	1598	1432
ENSSSCG00025044513	11839	12026	12828	12723	14809	13348	17475	17410	10342	11874	12612	12367	12945	12500	17316	15160	7403	7460
ENSSSCG00025044610	0	0	0	0	0	0	0	0	0	0	0	0	0	0	0	1	0	0
ENSSSCG00025044687	0	0	0	0	0	0	0	0	0	0	0	0	0	0	0	0	0	0
ENSSSCG00025044830	0	0	0	1	1	2	4	0	0	0	0	0	0	0	2	3	0	0
ENSSSCG00025044987	78	54	94	93	120	139	169	175	253	176	158	182	158	137	317	256	212	175
ENSSSCG00025045018	0	0	0	0	0	0	0	0	0	0	0	0	0	1	0	0	0	0
ENSSSCG00025045046	0	0	3	0	2	0	0	0	1	1	0	0	1	0	0	0	8	1
ENSSSCG00025045196	2395	2669	2385	2468	2234	2373	2581	2574	1208	1379	2276	2587	2297	2350	2753	2426	927	958
ENSSSCG00025045384	0	0	0	0	0	3	0	0	0	0	0	0	0	0	0	0	0	0
ENSSSCG00025045412	1	6	5	4	5	12	15	5	2	1	8	10	2	8	6	8	2	4
ENSSSCG00025045437	1	0	2	0	0	3	1	1	1	0	0	3	1	0	1	0	1	0
ENSSSCG00025045489	8	19	21	10	5	7	5	3	2	0	15	10	16	1	15	7	3	3
ENSSSCG00025045503	0	0	0	0	0	0	0	0	0	3	0	0	0	0	0	0	0	0
ENSSSCG00025045540	0	0	0	0	0	0	0	0	0	0	0	0	0	0	0	0	0	0
ENSSSCG00025045560	2865	3675	2730	2627	2298	2477	2125	2105	1000	1030	2508	2810	2280	2628	2173	2025	775	800
ENSSSCG00025045822	0	0	0	0	0	0	0	0	0	0	0	0	0	0	0	0	0	0
ENSSSCG00025045849	69	80	62	60	49	58	116	43	19	35	69	51	32	41	38	45	21	42
ENSSSCG00025045925	1	0	1	0	0	0	0	0	0	0	0	0	1	0	0	1	0	0
ENSSSCG00025045933	0	3	0	0	0	0	1	0	8	3	1	0	0	0	0	0	0	4
ENSSSCG00025046112	0	0	0	0	0	1	0	0	0	0	0	0	1	0	0	2	0	0
ENSSSCG00025046220	0	0	5	4	4	1	1	4	0	0	1	0	0	0	2	2	0	1
ENSSSCG00025046244	0	0	0	0	0	0	0	0	0	0	0	0	0	0	0	0	0	0
ENSSSCG00025046262	0	0	0	0	0	0	0	0	0	0	0	0	0	0	0	0	0	0
ENSSSCG00025046325	0	0	0	0	0	0	2	0	0	0	0	0	0	0	0	0	0	0
ENSSSCG00025046342	0	0	0	0	0	0	1	0	0	0	0	0	0	0	0	0	0	0
ENSSSCG00025046360	0	0	0	0	0	0	0	0	0	0	0	0	0	0	0	0	0	0
ENSSSCG00025046671	2	2	6	4	2	2	4	0	0	0	0	0	2	2	1	1	0	0
ENSSSCG00025046731	439	572	653	852	729	756	450	496	466	280	827	1018	644	905	473	596	720	641
ENSSSCG00025047574	1	0	0	0	0	1	0	0	0	0	0	0	0	1	0	0	2	0
ENSSSCG00025047639	6666	6639	4858	5026	4732	4886	5363	5241	2736	2903	5312	4535	3841	3742	5619	5379	2459	2501
ENSSSCG00025047832	1773	890	1389	1404	1653	1658	1948	1909	686	739	1521	1539	1727	1534	2402	1816	530	702
ENSSSCG00025047943	0	7	0	0	0	1	1	0	0	0	1	1	1	3	0	2	3	2
ENSSSCG00025047977	1800	2539	2346	2285	2079	1940	2710	2683	2878	2154	2730	2890	2256	2354	2536	2816	1949	1488
ENSSSCG00025048120	0	0	0	0	0	0	0	0	0	1	0	0	0	0	0	0	0	0
ENSSSCG00025048224	13	11	4	3	14	13	8	4	14	1	8	11	9	11	8	13	8	6
ENSSSCG00025048285	1607	2487	2056	2113	1574	1715	1060	1016	200	129	2141	2676	1767	2043	990	1029	240	213
ENSSSCG00025048828	0	0	0	0	0	0	0	0	0	0	0	0	0	0	0	0	0	0
ENSSSCG00025048898	10	12	6	13	5	13	0	12	19	10	6	7	4	9	3	1	6	3
ENSSSCG00025049087	1047	1614	1510	1524	1293	1361	1045	1108	1071	892	1439	1803	1227	1596	971	1140	821	664
ENSSSCG00025049112	0	0	0	0	0	0	0	0	0	0	1	0	0	2	0	0	0	0
ENSSSCG00025049371	1109	1312	1353	1585	1347	1366	965	1057	1109	581	1562	1832	1346	1766	904	1132	911	636
ENSSSCG00025049374	0	0	0	0	0	0	0	0	0	0	0	0	0	0	0	0	0	0
ENSSSCG00025049439	0	0	0	1	0	0	1	2	6	2	0	0	0	2	2	1	0	0
ENSSSCG00025049447	0	0	0	0	0	0	0	0	0	0	2	0	0	0	0	0	0	0
ENSSSCG00025049533	0	0	0	0	0	0	0	0	0	0	0	0	0	0	0	0	0	0
ENSSSCG00025049567	16	24	11	10	18	20	39	16	2	5	12	13	16	11	43	19	2	0
ENSSSCG00025049601	1	0	0	0	0	0	0	0	0	0	0	0	0	4	0	1	0	0
ENSSSCG00025049748	691	959	911	1017	725	767	508	635	479	328	868	1025	709	870	517	645	300	241
ENSSSCG00025050417	0	0	1	0	0	0	0	0	0	0	0	0	0	0	0	0	0	0
ENSSSCG00025050448	275	111	395	494	649	735	957	691	208	222	396	304	518	496	731	678	177	186
ENSSSCG00025050568	6	12	21	14	16	13	14	25	2	4	22	29	9	12	17	15	10	6
ENSSSCG00025050948	0	5	1	4	7	5	1	0	4	1	9	3	5	4	1	1	2	2
ENSSSCG00025050990	57	154	61	56	41	27	50	38	103	65	46	49	37	47	42	41	78	74
ENSSSCG00025051427	1	0	3	1	0	7	4	2	1	0	2	6	0	1	4	1	0	0
ENSSSCG00025051557	633	932	1069	1076	860	895	598	643	343	271	1016	888	587	787	649	745	327	256
ENSSSCG00025051654	6	0	0	6	3	3	2	5	1	2	4	6	2	2	3	0	0	0
ENSSSCG00025051700	396	641	468	504	500	450	519	499	321	289	478	507	625	604	573	567	220	180
ENSSSCG00025051762	16663	21051	61214	57932	71365	54525	69578	75027	66710	58067	54507	44665	45411	49063	64384	63281	45702	35017
ENSSSCG00025051839	1025	1137	1861	1796	1546	1356	1388	1179	768	601	1564	1358	1149	1275	1202	1239	545	477
ENSSSCG00025052073	4793	3178	4165	4238	3935	4150	6188	5453	1449	2104	4584	3541	2933	2453	6187	4967	1066	1156
ENSSSCG00025052172	5284	4462	4474	4714	4286	4181	3658	3756	2706	2308	4153	4628	4292	4643	3643	3574	1896	1602
ENSSSCG00025052302	66	88	70	93	80	99	95	103	73	59	90	115	78	125	112	105	60	69
ENSSSCG00025052749	3812	4292	4783	4971	4068	3530	3253	3114	1406	1353	4276	3935	3401	3545	3017	2959	1135	1025
ENSSSCG00025053404	1775	2076	2322	2413	2042	1759	1807	2045	999	1081	2358	1849	1636	1725	1852	1761	610	469
ENSSSCG00025053549	52	50	89	97	74	80	33	42	32	40	62	92	53	42	55	53	18	11
ENSSSCG00025053835	0	0	0	0	0	0	0	0	0	0	0	0	0	0	0	0	0	0
ENSSSCG00025054132	718	791	1019	1104	900	840	711	735	444	407	909	979	802	896	786	818	308	311
ENSSSCG00025054194	1	4	3	0	1	0	0	2	0	0	0	7	0	0	2	0	0	0
ENSSSCG00025054418	1011	1577	2080	2205	1911	1890	1392	1425	949	637	1781	1879	1489	2061	1249	1713	770	586
ENSSSCG00025054772	125	171	261	252	206	233	180	178	191	119	214	251	183	217	195	228	172	130
ENSSSCG00025056059	2	0	2	0	0	1	0	0	0	0	3	0	3	2	1	0	0	0
ENSSSCG00025056128	0	0	1	0	0	0	0	0	2	0	1	0	0	0	0	0	0	0
ENSSSCG00025056304	0	0	0	0	0	0	0	0	0	0	0	0	0	0	0	0	0	0
ENSSSCG00025056565	0	0	0	0	1	0	0	0	0	0	0	2	0	0	2	0	0	0
ENSSSCG00025056728	37	19	42	33	28	33	34	37	34	16	36	44	24	26	37	37	7	23
ENSSSCG00025057147	0	0	0	0	0	0	0	0	0	0	0	0	0	0	0	0	0	0
ENSSSCG00025057182	0	0	0	0	0	0	0	0	0	0	0	0	0	0	0	0	0	0
ENSSSCG00025057273	0	0	0	0	0	0	0	0	0	0	0	0	0	0	0	0	0	0
ENSSSCG00025057361	0	0	0	0	0	0	0	0	0	0	0	0	0	0	0	0	0	0
ENSSSCG00025057426	0	0	0	0	0	0	0	0	0	0	0	0	0	0	0	0	0	0
ENSSSCG00025057455	0	0	0	0	0	0	0	0	0	0	0	0	0	0	0	0	0	0
ENSSSCG00025057566	0	0	0	0	0	0	0	0	0	0	0	0	0	0	0	0	0	0
ENSSSCG00025057616	0	0	0	0	0	0	0	0	0	0	0	0	0	0	0	0	0	0
ENSSSCG00025057667	0	0	0	0	0	0	0	0	0	0	0	0	0	0	0	0	0	0
ENSSSCG00025057754	0	0	0	0	0	0	0	0	0	0	0	0	0	0	0	0	0	0
ENSSSCG00025057996	0	0	0	0	0	0	0	0	0	0	0	0	0	0	0	0	0	0
ENSSSCG00025058298	1196	1308	1302	1254	1106	1097	1100	991	652	522	1229	1464	917	1285	944	1270	939	598
ENSSSCG00025058379	7887	9736	7727	7878	7216	7063	6615	6836	3016	3178	7740	8747	8279	8886	7497	6663	2477	2256
ENSSSCG00025058494	0	0	0	0	0	0	0	0	0	0	0	0	0	0	0	0	0	0
ENSSSCG00025058544	97	149	107	73	59	94	59	74	36	36	97	78	56	64	100	64	34	21
ENSSSCG00025058553	0	0	0	0	0	0	0	0	0	0	0	0	0	0	0	0	0	0
ENSSSCG00025058605	0	0	0	0	0	0	0	0	0	0	0	0	0	0	0	0	0	0
ENSSSCG00025058608	18673	20892	18415	18420	15643	15287	11366	12727	7988	6699	16565	19224	17097	19623	13163	13519	6686	5793
ENSSSCG00025058627	0	0	0	0	0	0	1	0	0	0	0	0	0	0	0	0	0	0
ENSSSCG00025058658	0	0	0	0	0	0	0	0	0	0	0	0	0	0	0	0	0	0
ENSSSCG00025058768	2	0	0	1	0	3	0	0	0	0	1	0	0	0	2	0	0	0
ENSSSCG00025058874	0	0	0	0	0	0	0	0	0	0	0	0	0	0	0	0	0	0
ENSSSCG00025058879	0	2	2	0	0	0	0	1	1	4	0	0	0	0	0	0	0	0
ENSSSCG00025058939	0	0	0	0	0	0	0	0	0	0	0	1	0	0	0	1	0	0
ENSSSCG00025058985	0	1	0	3	0	1	0	0	0	0	0	1	0	0	0	0	0	1
ENSSSCG00025059054	0	0	0	0	0	0	0	2	0	0	0	0	0	0	0	0	0	0
ENSSSCG00025059121	0	0	0	0	0	2	0	0	0	0	0	0	0	1	0	1	0	0
ENSSSCG00025059173	0	0	0	0	0	0	0	0	0	0	0	0	0	0	0	0	0	0
ENSSSCG00025059288	0	0	0	0	0	0	0	0	0	0	0	0	0	0	0	1	0	0
ENSSSCG00025059801	9829	16045	15159	16382	12030	11463	9468	10841	7595	5529	13470	13863	10240	12951	9333	11130	7501	6920
ENSSSCG00025062106	0	0	0	0	0	0	0	0	0	0	0	0	0	0	0	0	0	0
ENSSSCG00025062397	651	742	1135	1146	1275	1138	1428	1438	812	691	1190	1076	1140	1265	1604	1697	680	771
ENSSSCG00025062825	0	0	0	0	0	0	0	0	0	0	0	0	0	0	0	0	0	0
ENSSSCG00025063058	5262	7497	6349	6719	6497	7196	5931	5827	2963	2695	6289	8262	8392	9155	6391	5978	2624	2280
ENSSSCG00025064450	0	0	0	1	1	0	1	0	1	0	0	3	0	3	1	0	0	0
ENSSSCG00025064493	3549	4232	3322	3294	3301	3451	3399	3544	1908	2134	3309	3518	3543	3781	3805	3297	1376	1453
ENSSSCG00025064624	2	5	7	6	6	6	11	3	13	5	5	8	7	8	5	10	6	6
ENSSSCG00025064975	921	381	329	275	353	323	525	449	76	96	378	257	253	203	525	462	89	88
ENSSSCG00025065060	0	0	1	1	0	0	0	2	2	0	0	2	0	0	0	0	2	0
ENSSSCG00025065119	131	140	85	60	88	79	104	104	19	18	68	68	80	58	106	82	17	26
ENSSSCG00025065305	350	577	597	634	579	558	549	514	419	334	617	546	501	727	533	516	321	306
ENSSSCG00025011551	0	0	0	0	0	0	0	0	0	0	0	0	0	0	0	0	0	0
ENSSSCG00025011611	0	0	0	0	0	0	0	0	0	0	0	0	0	0	0	0	0	0
ENSSSCG00025011666	0	0	0	0	0	0	0	0	0	0	0	0	0	0	0	0	0	0
ENSSSCG00025011891	0	0	0	0	0	0	0	0	0	0	0	1	0	0	1	0	0	0
ENSSSCG00025012012	0	0	0	0	0	0	0	0	0	0	0	0	0	0	0	1	0	0
ENSSSCG00025012068	0	0	0	0	0	0	1	0	0	0	0	0	0	0	0	0	0	0
ENSSSCG00025012097	0	3	0	0	0	0	0	0	0	0	0	1	0	0	0	1	0	0
ENSSSCG00025012134	0	0	0	0	0	0	0	0	0	0	0	0	0	0	0	0	0	0
ENSSSCG00025012153	0	0	0	0	0	0	0	0	0	0	3	0	0	0	0	0	0	0
ENSSSCG00025012219	0	0	0	0	0	0	0	0	0	0	0	0	0	0	0	0	0	0
ENSSSCG00025012241	0	0	0	0	0	0	0	0	0	0	0	0	0	0	0	0	0	0
ENSSSCG00025012290	2	0	0	0	0	0	0	0	0	0	0	0	0	0	0	0	0	0
ENSSSCG00025012392	0	0	0	0	0	0	0	0	0	0	0	1	0	0	0	0	0	0
ENSSSCG00025012415	7	5	29	20	15	17	3	9	8	6	17	26	9	13	1	23	7	4
ENSSSCG00025012488	267	303	547	654	489	457	291	334	283	186	534	747	393	541	277	405	327	205
ENSSSCG00025012723	0	0	0	0	0	0	0	0	0	0	0	0	0	0	0	0	0	0
ENSSSCG00025012849	0	0	0	0	0	0	0	0	0	0	0	0	0	0	0	0	0	0
ENSSSCG00025012930	0	0	0	0	0	0	0	0	0	0	0	0	0	0	0	0	0	0
ENSSSCG00025013002	0	0	0	0	0	0	0	0	0	0	0	0	0	0	0	0	0	0
ENSSSCG00025013060	3068	3145	2284	2450	1939	1839	1231	1121	368	331	2307	2047	1687	1761	1243	1264	260	255
ENSSSCG00025013130	0	0	0	0	0	0	0	0	0	0	0	0	0	0	0	0	0	0
ENSSSCG00025013409	3395	3762	5717	6330	5338	4655	4042	4107	2086	1721	5376	5460	4644	5329	3999	4471	2009	1517
ENSSSCG00025013629	463	437	875	914	964	982	768	847	276	234	765	724	647	706	634	654	251	222
ENSSSCG00025013742	770	1122	1325	1254	955	940	507	517	503	339	1096	1259	699	1000	520	671	429	362
ENSSSCG00025013977	0	0	0	0	0	0	0	0	0	0	0	0	0	0	0	0	0	0
ENSSSCG00025014029	0	0	0	0	0	0	2	0	0	0	0	0	0	0	0	0	0	0
ENSSSCG00025014236	0	0	0	1	0	0	0	0	0	0	0	5	0	0	0	0	0	0
ENSSSCG00025014626	2	2	3	4	4	0	0	6	0	3	2	1	0	1	1	0	2	0
ENSSSCG00025014643	1	0	0	0	0	0	0	2	0	1	0	0	0	0	0	0	0	0
ENSSSCG00025014690	344	557	466	516	457	470	374	355	117	108	466	496	527	552	386	367	95	91
ENSSSCG00025014759	708	1095	1181	1287	966	926	652	749	476	332	1180	1208	956	1068	708	704	461	323
ENSSSCG00025030505	19	23	41	42	59	45	75	56	116	67	49	31	28	17	41	56	78	63
ENSSSCG00025030563	1	0	0	0	1	0	0	1	0	3	1	0	0	0	0	0	0	4
ENSSSCG00025030710	0	0	0	0	0	0	0	0	0	0	0	0	0	0	0	0	0	0
ENSSSCG00025030746	0	1	0	0	0	0	0	0	0	0	0	0	1	0	0	0	1	0
ENSSSCG00025030782	2614	2773	2429	2549	2569	2447	2531	2382	1027	1349	2365	1907	2178	2082	2706	2267	760	667
ENSSSCG00025030797	0	0	0	0	0	0	0	0	0	0	0	0	0	0	0	0	0	0
ENSSSCG00025030831	0	0	0	2	0	0	0	0	0	0	0	0	1	0	0	0	0	0
ENSSSCG00025030840	0	0	2	1	10	3	4	0	2	0	4	6	0	2	0	0	3	0
ENSSSCG00025031010	8281	10673	10879	11658	11134	9573	9956	9453	5464	5112	10722	9330	8231	9205	9619	9840	4277	3723
ENSSSCG00025031102	0	0	0	0	0	0	0	0	0	0	0	0	0	0	0	0	0	0
ENSSSCG00025031124	6	0	0	1	0	0	5	2	0	1	0	1	0	0	0	1	0	0
ENSSSCG00025031313	0	0	0	0	0	0	0	0	0	0	0	0	0	0	0	0	0	0
ENSSSCG00025031505	0	0	0	0	0	0	0	0	0	0	0	0	0	0	0	0	0	0
ENSSSCG00025031533	0	0	0	0	0	0	0	0	0	0	0	0	0	0	0	0	0	0
ENSSSCG00025031596	0	0	0	3	0	0	4	0	1	2	0	0	0	0	1	0	0	0
ENSSSCG00025031700	0	0	0	0	0	0	0	0	0	0	0	0	0	0	0	0	0	0
ENSSSCG00025031981	6601	7479	6919	7262	6236	5951	6025	5746	1694	1760	6784	6246	4767	4820	5930	4795	1319	1267
ENSSSCG00025032391	1326	1378	2703	2605	1389	1469	455	463	116	67	2291	2630	911	1251	454	499	79	79
ENSSSCG00025032533	2363	3180	3762	3836	3137	2944	2439	2589	1683	1366	3361	3381	2559	3095	2590	2643	1622	1474
ENSSSCG00025032688	2	10	5	4	6	5	7	2	1	5	4	2	3	12	1	24	6	0
ENSSSCG00025032962	2	0	3	1	0	0	3	1	0	1	0	0	0	0	0	0	0	3
ENSSSCG00025033054	68	76	114	129	114	101	49	76	83	52	125	102	97	50	63	64	52	43
ENSSSCG00025033132	16	14	7	14	14	6	3	13	41	30	8	17	1	3	14	15	15	24
ENSSSCG00025033232	0	0	0	0	0	0	0	0	0	0	0	0	0	0	0	0	0	0
ENSSSCG00025033304	0	0	0	0	0	0	0	0	0	0	0	0	0	0	0	0	0	0
ENSSSCG00025033365	1661	1480	2490	2586	2235	2010	1934	1862	1097	848	2175	2145	1708	1839	1809	2011	1041	896
ENSSSCG00025033551	593	621	667	711	691	608	398	410	198	217	593	583	526	605	464	442	234	157
ENSSSCG00025033800	4640	6052	10407	11286	9063	8546	6468	6742	3769	2628	10695	10596	6657	8029	5929	7757	4747	3822
ENSSSCG00025034307	0	0	0	0	0	0	1	3	1	0	0	0	0	0	0	0	2	0
ENSSSCG00025034377	0	0	0	0	0	0	0	0	0	0	0	0	0	0	0	0	0	0
ENSSSCG00025034844	0	0	0	0	0	0	0	0	0	0	0	0	0	0	0	0	0	0
ENSSSCG00025035362	3	6	6	2	3	2	6	5	2	0	5	7	3	2	5	2	3	1
ENSSSCG00025036137	4571	5863	9785	10024	8881	7632	8066	7649	4398	3872	9518	8183	6401	7034	8228	8694	4039	3396
ENSSSCG00025036471	1	14	6	2	2	0	0	0	0	0	3	4	0	0	3	0	1	2
ENSSSCG00025036682	56	20	75	58	30	43	40	28	20	32	62	61	16	27	50	53	36	38
ENSSSCG00025036960	0	0	0	0	0	0	3	0	1	0	0	0	1	0	5	3	0	2
ENSSSCG00025037091	0	0	0	0	2	0	0	0	0	0	0	0	0	0	1	0	0	0
ENSSSCG00025037164	0	0	0	0	0	0	0	0	0	0	0	0	0	0	0	0	0	0
ENSSSCG00025037324	1404	1242	1813	1784	1790	1870	1760	1757	611	646	1571	1380	1224	1283	1889	1756	433	346
ENSSSCG00025037450	4979	4398	4326	5067	4377	4628	5800	4717	1114	1266	5105	3671	3432	3192	5240	4750	976	1016
ENSSSCG00025037499	1	0	0	1	4	15	1	3	2	6	8	5	0	0	0	10	3	4
ENSSSCG00025037667	0	0	0	0	0	0	0	0	0	0	0	0	0	0	0	0	0	0
ENSSSCG00025037718	0	0	0	0	0	0	0	0	0	0	0	0	0	0	0	0	0	0
ENSSSCG00025000153	0	0	0	0	0	1	0	0	0	0	0	0	0	0	0	0	0	0
ENSSSCG00025000196	0	0	0	0	0	0	0	0	0	0	1	0	0	0	0	0	0	0
ENSSSCG00025000253	2	0	0	0	1	0	3	0	0	0	0	0	0	1	0	0	0	0
ENSSSCG00025000375	0	0	0	0	0	0	0	0	0	0	1	0	0	0	0	0	0	0
ENSSSCG00025000425	0	0	0	0	1	0	0	0	0	0	0	0	0	0	0	0	0	0
ENSSSCG00025000427	0	0	0	0	0	0	0	0	0	0	0	0	0	0	0	0	0	0
ENSSSCG00025000473	0	0	0	0	0	1	0	1	0	0	0	0	0	0	0	0	0	0
ENSSSCG00025000543	0	0	0	0	0	0	0	0	0	0	0	0	0	0	0	0	0	0
ENSSSCG00025000575	0	0	0	0	0	1	0	0	0	0	1	0	0	0	0	0	0	0
ENSSSCG00025000607	0	2	0	0	0	0	0	0	0	0	0	0	0	0	0	0	0	0
ENSSSCG00025000646	0	0	0	0	0	0	0	0	0	0	0	0	0	0	0	0	0	0
ENSSSCG00025000684	0	0	0	0	0	0	0	0	0	0	0	0	0	0	0	0	0	0
ENSSSCG00025000913	0	0	0	0	0	0	0	0	0	0	0	0	0	0	0	0	0	0
ENSSSCG00025001351	1434	2537	2377	2471	1811	1771	1673	2022	2477	1811	2131	2313	1673	2165	1514	1708	1534	1344
ENSSSCG00025001463	904	1166	1179	1281	913	1100	607	661	697	446	1153	1544	957	1292	564	776	710	489
ENSSSCG00025001682	0	0	0	0	0	0	0	0	0	0	0	0	0	0	0	0	1	0
ENSSSCG00025001710	1	0	0	3	3	0	1	0	0	0	0	0	0	0	2	0	0	0
ENSSSCG00025001721	0	0	0	0	0	0	0	0	0	0	0	0	0	0	0	0	0	0
ENSSSCG00025001818	0	0	0	0	0	0	0	0	0	1	0	0	0	0	0	0	0	0
ENSSSCG00025002007	0	0	0	0	0	0	0	0	0	0	0	1	0	0	0	0	0	0
ENSSSCG00025002043	2	2	0	2	0	0	5	0	2	0	0	2	0	0	0	1	0	0
ENSSSCG00025002279	0	0	0	0	0	0	0	0	0	0	0	0	0	0	0	0	0	0
ENSSSCG00025002323	655	624	691	684	568	512	426	304	186	190	712	751	634	494	395	438	144	139
ENSSSCG00025002392	7	12	10	22	13	9	9	3	2	0	8	5	20	11	5	4	1	1
ENSSSCG00025002401	1	0	0	1	3	0	0	0	0	1	1	0	0	1	1	2	0	0
ENSSSCG00025002432	1	0	0	0	0	0	1	0	0	0	0	0	0	0	6	0	0	0
ENSSSCG00025002453	0	0	1	3	0	0	0	0	2	2	0	1	0	0	0	1	0	2
ENSSSCG00025002538	0	0	0	0	0	0	1	0	0	0	0	0	0	0	0	0	0	0
ENSSSCG00025002611	0	0	0	0	0	0	0	0	0	0	0	0	0	0	0	0	5	0
ENSSSCG00025002666	0	0	0	0	0	0	0	0	0	0	0	0	0	0	0	0	0	0
ENSSSCG00025002752	35	82	97	99	86	73	66	90	50	46	81	106	66	56	91	72	35	43
ENSSSCG00025002865	0	0	0	0	0	0	1	1	0	0	0	0	0	0	1	0	0	0
ENSSSCG00025005956	0	0	0	1	0	0	1	0	0	0	1	0	0	0	0	0	0	0
ENSSSCG00025006119	2353	3556	3055	3399	2527	2340	1614	1650	1619	1300	3565	3934	2380	2802	1738	1783	1160	1022
ENSSSCG00025006212	0	0	0	0	0	0	0	0	0	0	0	0	0	0	0	0	0	0
ENSSSCG00025006391	0	0	0	0	0	0	0	0	0	0	0	0	0	0	0	0	0	0
ENSSSCG00025006409	0	0	0	0	0	0	0	0	0	0	0	0	0	0	0	0	1	0
ENSSSCG00025006457	1	3	0	1	0	1	2	5	0	0	3	1	0	0	0	0	3	1
ENSSSCG00025006565	0	0	0	0	0	0	0	0	0	0	0	0	1	0	0	0	0	0
ENSSSCG00025006600	0	0	0	0	0	0	2	0	0	0	0	0	0	1	0	0	0	0
ENSSSCG00025006619	0	0	0	0	0	0	0	0	0	0	0	0	0	0	0	0	0	0
ENSSSCG00025051492	17	17	26	23	30	32	27	46	43	24	31	35	20	26	39	45	17	28
ENSSSCG00025051535	6	6	12	17	4	13	8	6	23	15	15	9	19	20	18	24	17	24
ENSSSCG00025051686	252	220	207	242	404	351	797	518	645	621	341	278	510	444	830	838	487	632
ENSSSCG00025051983	45	52	61	74	64	89	134	109	101	94	82	83	97	83	112	122	82	98
ENSSSCG00025052284	0	0	0	0	0	0	0	0	0	0	0	0	0	0	0	0	0	0
ENSSSCG00025052317	0	0	0	0	0	0	0	0	0	0	0	0	0	0	0	0	0	0
ENSSSCG00025052470	0	0	0	0	0	0	0	0	0	0	0	0	0	0	0	0	0	0
ENSSSCG00025052558	2	0	1	0	0	0	5	0	0	0	1	0	0	1	0	2	0	0
ENSSSCG00025052745	0	0	0	0	0	0	0	0	0	0	0	0	0	0	0	0	0	0
ENSSSCG00025053098	608	644	754	823	742	708	851	792	319	237	878	705	659	631	919	837	222	214
ENSSSCG00025054210	488	478	483	572	517	452	428	358	93	113	464	348	421	442	438	410	115	113
ENSSSCG00025054346	0	0	3	0	0	0	2	3	1	5	0	1	2	0	2	5	1	4
ENSSSCG00025054458	508	740	796	804	670	616	486	424	143	148	796	644	746	831	467	532	110	95
ENSSSCG00025054861	1338	2447	2348	2314	2066	1860	1467	1507	1361	1060	2165	2052	1662	1795	1477	1576	1193	880
ENSSSCG00025055136	0	0	0	0	0	0	0	0	0	0	0	0	0	0	0	0	0	0
ENSSSCG00025055181	0	0	0	0	0	0	0	0	0	0	0	0	0	0	0	0	0	0
ENSSSCG00025055226	26	29	29	29	23	23	24	27	7	4	28	24	22	21	27	23	17	2
ENSSSCG00025055432	974	992	1548	1766	1786	1921	1486	1554	949	680	1628	1647	1259	1355	1364	1653	834	619
ENSSSCG00025055542	228	255	159	207	240	233	265	220	124	136	234	190	170	198	238	240	111	104
ENSSSCG00025055729	6829	8628	11656	12105	12588	12219	11805	11535	7371	7026	10496	9709	11627	11905	11651	11191	5446	5258
ENSSSCG00025056223	3	0	7	1	1	0	0	3	2	1	2	0	5	5	3	3	0	0
ENSSSCG00025056534	1726	2321	2607	2634	2323	2318	1845	2209	1677	1081	2382	3184	2387	2901	1981	2376	1347	1093
ENSSSCG00025057613	4	24	14	23	23	16	39	42	22	26	22	23	18	14	44	45	28	15
ENSSSCG00025057688	0	0	1	2	0	0	0	2	0	1	0	0	2	0	1	0	0	0
ENSSSCG00025057698	0	0	0	0	0	0	0	0	0	0	0	0	0	0	0	0	0	0
ENSSSCG00025057717	0	2	0	0	0	0	0	0	0	2	0	0	0	0	0	0	0	0
ENSSSCG00025057788	0	0	3	0	1	0	2	0	0	1	4	1	3	2	1	0	0	0
ENSSSCG00025057834	8	18	6	5	5	20	18	6	4	18	11	4	12	18	14	5	6	13
ENSSSCG00025057875	0	2	0	0	1	0	3	0	0	0	0	0	0	0	0	0	0	0
ENSSSCG00025057893	0	0	0	0	0	0	1	0	0	0	0	0	0	0	0	0	0	0
ENSSSCG00025057931	0	0	0	0	0	0	0	0	0	0	0	0	0	0	0	0	0	0
ENSSSCG00025057972	0	0	0	0	0	0	0	0	3	3	0	0	0	0	2	0	0	0
ENSSSCG00025058028	3032	3127	3829	3605	3175	2780	2147	2061	1313	1236	3517	3190	2066	2195	2108	1997	999	758
ENSSSCG00025058149	0	0	0	0	0	0	0	0	0	0	0	0	0	0	0	0	0	0
ENSSSCG00025058225	0	0	0	0	1	0	1	1	3	2	0	0	0	0	5	0	1	3
ENSSSCG00025058288	275	436	383	390	238	191	130	114	69	49	400	376	129	222	96	172	108	65
ENSSSCG00025058325	0	6	0	0	0	0	1	0	0	1	0	0	0	1	0	0	0	2
ENSSSCG00025058394	0	0	0	0	0	0	0	0	0	0	0	0	0	0	0	0	0	0
ENSSSCG00025058429	3	6	2	15	9	15	16	7	4	3	2	0	15	12	11	9	4	7
ENSSSCG00025058493	1	0	0	0	0	0	0	0	0	0	0	0	0	1	1	0	0	0
ENSSSCG00025058590	506	600	623	711	621	637	644	634	276	203	638	693	639	707	710	659	189	130
ENSSSCG00025058795	2773	1561	2989	3060	3172	2942	3770	3206	956	1267	3271	2309	2379	2249	3888	3190	788	806
ENSSSCG00025059023	329	1204	243	273	483	472	336	338	412	434	254	253	683	775	396	318	266	293
ENSSSCG00025059064	8153	10127	5809	5782	3492	2872	4097	4415	2070	1980	5179	4159	2421	2547	4082	3865	1527	1117
ENSSSCG00025059198	1316	1572	1431	1460	1296	1271	1363	1462	391	574	1396	1424	1531	1417	1533	1227	294	258
ENSSSCG00025059418	483	541	562	624	710	713	607	566	274	280	566	603	654	694	650	633	172	179
ENSSSCG00025059903	0	0	0	0	0	0	0	0	0	0	0	0	0	0	0	0	0	0
ENSSSCG00025059954	0	0	0	0	0	0	0	0	0	0	0	0	0	0	0	0	0	0
ENSSSCG00025060053	4246	3716	2738	2791	1786	1570	2178	2193	854	849	2413	1955	1109	1274	1815	2000	751	583
ENSSSCG00025060088	2505	2738	3280	3267	3556	3003	3809	3612	2494	2314	3265	2737	2753	3002	3823	4358	2393	2419
ENSSSCG00025060194	239	263	220	304	328	305	374	345	242	189	234	229	236	258	356	368	208	232
ENSSSCG00025060470	2482	3627	4024	4169	3454	3365	2565	2503	1925	1270	3913	4225	2775	3568	2401	3050	1896	1654
ENSSSCG00025060879	91	132	172	169	175	170	167	229	138	75	171	122	141	149	192	200	143	123
ENSSSCG00025061049	0	0	0	0	0	0	0	0	0	0	0	0	0	0	0	0	0	0
ENSSSCG00025061074	2	5	7	5	6	1	0	0	0	0	11	5	1	3	0	6	1	3
ENSSSCG00025061133	458	547	371	427	348	430	317	330	398	335	379	459	273	397	321	336	251	199
ENSSSCG00025061332	672	668	1294	1229	1559	1423	2508	2211	1452	1563	1150	893	1131	1049	2256	1874	1028	1179
ENSSSCG00025061458	0	3	0	3	0	0	1	0	0	0	0	1	2	7	0	0	6	2
ENSSSCG00025062091	0	0	0	0	0	0	0	0	0	0	0	1	0	0	0	0	0	0
ENSSSCG00025062101	286	359	242	214	235	227	333	343	308	357	200	204	295	254	350	343	190	186
ENSSSCG00025062124	0	0	6	1	0	0	1	0	0	1	0	1	5	0	0	0	0	1
ENSSSCG00025062178	0	2	2	0	3	1	3	0	2	0	0	0	0	0	1	2	0	0
ENSSSCG00025062298	566	738	763	830	643	631	374	387	226	166	730	794	572	736	444	459	163	114
ENSSSCG00025062480	432	557	459	410	357	354	245	236	109	97	376	390	227	301	291	202	91	93
ENSSSCG00025062546	15	24	20	32	58	36	36	31	37	25	50	39	49	65	44	46	17	15
ENSSSCG00025062677	29	57	69	42	50	37	42	30	11	13	48	36	57	55	42	57	14	5
ENSSSCG00025062702	4842	5893	6973	7491	6764	6015	6581	6547	4920	4474	6867	6372	5856	6505	6176	6386	4091	4877
ENSSSCG00025062950	11691	12941	11940	11979	12631	13241	13188	13460	5668	5465	12618	12418	11958	13024	14126	13419	5199	4803
ENSSSCG00025062983	2582	2605	4697	4671	4177	3666	3613	3493	1928	1787	4688	3833	2914	3124	3599	3649	1767	1439
ENSSSCG00025063246	5	7	23	31	46	34	20	20	19	14	21	35	18	30	14	24	36	32
ENSSSCG00025063852	402	495	654	761	631	721	499	442	482	315	649	885	443	547	385	636	658	439
ENSSSCG00025063927	0	0	0	0	0	0	0	0	0	0	0	0	0	0	0	0	0	0
ENSSSCG00025063980	0	0	0	0	0	0	0	0	0	0	0	0	0	0	0	0	0	0
ENSSSCG00025064010	0	0	0	0	0	0	0	0	0	0	0	0	0	0	0	0	0	0
ENSSSCG00025064066	0	0	0	0	3	2	0	0	0	0	0	0	0	0	0	0	0	0
ENSSSCG00025064125	0	0	0	0	0	0	0	0	0	0	0	0	0	0	0	0	0	0
ENSSSCG00025064151	0	0	0	0	0	0	0	0	0	0	0	0	0	0	0	0	0	0
ENSSSCG00025064308	0	0	0	0	0	0	1	0	1	0	0	0	0	0	0	0	0	0
ENSSSCG00025067475	0	0	0	0	0	0	0	0	0	0	0	2	0	0	0	0	0	0
ENSSSCG00025067774	277	257	363	387	531	526	684	654	359	341	386	356	439	468	779	816	299	363
ENSSSCG00025068483	2	7	3	2	4	2	0	2	5	0	2	3	2	1	2	0	4	1
ENSSSCG00025068556	1	0	0	0	0	0	0	0	0	0	0	0	0	0	0	2	0	0
ENSSSCG00025068614	0	0	0	0	0	0	0	0	0	0	0	0	0	0	0	0	0	0
ENSSSCG00025068643	0	0	0	0	0	0	0	0	0	0	0	0	0	0	2	0	0	0
ENSSSCG00025068687	0	0	0	0	0	0	0	0	0	0	0	0	0	0	0	0	0	0
ENSSSCG00025068719	0	0	0	0	0	0	0	0	0	0	0	0	0	0	0	0	0	0
ENSSSCG00025069700	1370	1775	2325	2470	2173	2009	1807	1881	1246	881	2561	2663	1964	2263	1799	2247	1384	1164
ENSSSCG00025071823	2	4	0	3	2	5	3	0	0	0	3	2	6	0	1	1	5	1
ENSSSCG00025071920	257	303	323	360	221	252	171	178	108	99	295	293	151	208	162	183	103	113
ENSSSCG00025072234	484	470	638	655	701	730	860	833	530	513	659	507	498	478	776	781	410	406
ENSSSCG00025072498	13	11	3	7	10	10	16	3	11	4	11	8	2	11	8	7	8	4
ENSSSCG00025035685	1	0	0	0	0	1	1	0	11	3	1	0	0	0	1	0	3	0
ENSSSCG00025035799	21	2	5	8	2	7	4	7	0	2	11	3	7	1	3	7	2	0
ENSSSCG00025036917	0	0	0	0	0	0	0	0	0	0	0	0	0	0	0	0	0	0
ENSSSCG00025036929	668	1016	888	852	736	797	527	498	478	333	852	986	720	971	557	631	338	261
ENSSSCG00025037032	0	0	0	0	0	0	0	0	0	0	0	0	0	0	0	0	0	0
ENSSSCG00025037122	0	0	0	0	0	2	6	0	0	0	0	0	0	0	0	0	2	0
ENSSSCG00025037160	0	0	0	0	0	0	0	0	0	0	0	0	0	0	0	0	0	0
ENSSSCG00025037463	2601	3743	2765	2822	2408	2844	2169	2239	1573	1117	2648	4242	2931	3670	2414	2567	1548	1117
ENSSSCG00025037590	1	0	4	1	10	7	4	4	1	0	2	12	0	4	1	2	0	1
ENSSSCG00025037621	0	3	4	3	0	2	0	0	1	0	0	3	4	4	0	0	0	3
ENSSSCG00025037750	0	0	0	0	0	0	0	0	0	0	0	0	0	0	0	0	0	0
ENSSSCG00025037812	0	3	3	0	0	0	0	1	3	1	1	0	0	2	1	1	4	0
ENSSSCG00025037871	0	0	0	0	0	0	0	0	0	0	0	0	0	0	0	0	0	0
ENSSSCG00025038013	0	0	0	0	0	0	0	0	0	0	0	0	0	0	0	0	0	0
ENSSSCG00025038235	0	0	0	0	0	0	1	0	0	0	2	0	0	0	0	0	0	0
ENSSSCG00025038451	0	0	0	0	0	0	0	0	0	0	0	0	0	0	0	0	0	0
ENSSSCG00025039139	0	0	0	0	0	0	2	0	0	0	0	0	0	0	0	0	0	0
ENSSSCG00025040121	0	0	0	0	0	0	0	0	0	0	0	0	0	0	0	0	0	0
ENSSSCG00025040244	352	481	474	554	463	443	311	337	340	251	409	593	421	509	351	391	252	213
ENSSSCG00025040278	0	0	0	0	0	0	2	0	0	0	0	0	0	1	0	0	0	0
ENSSSCG00025040630	0	0	0	0	0	0	0	0	0	0	0	0	0	0	0	0	0	0
ENSSSCG00025040793	0	0	0	0	0	0	0	0	0	0	0	0	0	0	0	0	0	0
ENSSSCG00025041879	0	0	0	0	0	0	3	1	0	0	0	0	0	0	0	2	0	0
ENSSSCG00025043129	19	17	10	20	5	7	16	14	31	12	15	8	11	9	8	5	20	18
ENSSSCG00025043747	0	0	0	0	0	0	0	0	0	0	0	0	0	0	0	0	0	0
ENSSSCG00025043788	1	0	0	0	0	1	0	0	3	0	0	1	1	0	0	0	0	1
ENSSSCG00025043848	0	0	0	0	0	0	0	2	0	0	0	0	0	0	0	0	0	0
ENSSSCG00025043885	0	0	0	0	0	0	0	0	0	0	0	0	0	0	0	0	0	0
ENSSSCG00025044003	0	0	0	0	0	0	0	0	0	0	0	0	0	0	0	0	0	0
ENSSSCG00025044037	0	0	0	0	0	0	0	0	0	0	0	0	0	0	0	0	2	0
ENSSSCG00025044174	3	2	0	0	0	1	2	0	0	0	2	0	2	2	0	0	0	0
ENSSSCG00025044271	28	40	51	51	38	43	52	48	54	40	47	45	41	45	46	60	57	23
ENSSSCG00025044475	3	0	0	2	0	0	0	0	0	0	0	0	0	4	0	3	0	0
ENSSSCG00025044546	0	0	0	0	0	0	1	0	0	0	0	0	0	0	0	0	0	0
ENSSSCG00025044626	1	0	0	1	0	0	0	0	1	0	0	0	0	0	0	0	0	0
ENSSSCG00025045353	2573	3212	3415	3617	3233	3207	2180	2392	2174	1159	3082	4239	2784	3569	2099	2802	2424	1739
ENSSSCG00025049212	0	0	0	0	0	2	0	1	1	0	2	1	0	0	5	0	0	0
ENSSSCG00025049388	86	94	57	65	24	33	9	29	37	9	74	52	24	20	31	24	26	22
ENSSSCG00025049695	1244	1559	1210	1397	983	1110	798	863	491	491	1232	1267	1146	1241	805	749	289	250
ENSSSCG00025049959	2185	3369	2645	2728	1536	1653	651	794	440	374	2870	3001	1411	1634	751	847	244	210
ENSSSCG00025050263	0	0	0	0	0	0	0	0	0	0	0	0	0	0	0	0	0	0
ENSSSCG00025050436	0	0	0	0	0	0	0	0	0	0	0	0	0	0	0	0	0	0
ENSSSCG00025050551	0	0	0	0	0	0	0	0	0	0	0	0	0	0	0	0	0	0
ENSSSCG00025050717	46	57	74	29	30	33	30	16	21	24	49	44	29	29	37	16	13	12
ENSSSCG00025050875	2932	4144	3491	3732	3022	3187	2528	2684	2278	1735	3570	4136	3295	3926	2745	2403	1592	1267
ENSSSCG00025051179	67	88	129	83	116	130	134	134	14	21	110	114	63	71	88	110	28	28
ENSSSCG00025051260	10	12	10	8	17	9	7	15	6	3	15	22	18	12	14	7	3	1
ENSSSCG00025051277	0	3	1	1	3	6	5	5	3	3	3	7	5	4	6	2	5	3
ENSSSCG00025051327	695	990	757	743	752	685	566	570	275	220	671	762	804	878	529	625	201	206
ENSSSCG00025051405	0	0	0	0	0	0	0	0	0	0	0	0	0	0	0	0	0	0
ENSSSCG00025064187	15	2	8	4	2	6	0	1	2	1	8	3	0	3	1	8	4	1
ENSSSCG00025065829	0	0	0	0	0	0	0	0	0	0	0	0	0	0	0	0	0	0
ENSSSCG00025065876	0	0	0	0	0	0	0	0	0	0	0	0	0	0	0	0	0	0
ENSSSCG00025066035	1	0	0	0	0	0	0	1	0	0	0	0	0	0	0	0	0	0
ENSSSCG00025066605	2	0	0	0	0	0	0	0	0	0	2	0	0	0	0	0	0	0
ENSSSCG00025066637	0	1	2	0	0	0	2	2	1	0	0	0	0	0	0	0	0	2
ENSSSCG00025066811	0	0	0	1	0	0	0	0	0	0	0	0	0	2	0	0	0	0
ENSSSCG00025066839	0	0	4	2	0	1	0	0	0	0	0	0	8	0	0	0	0	0
ENSSSCG00025066868	0	0	0	0	0	0	3	0	0	0	0	0	0	0	0	0	0	0
ENSSSCG00025067121	3442	4582	3216	3164	2951	3085	3039	3052	1400	1387	3336	3917	3556	3795	3329	2828	1031	996
ENSSSCG00025067634	11	29	10	13	9	18	3	15	4	8	16	12	6	16	8	20	0	1
ENSSSCG00025067685	0	6	0	0	0	0	0	2	0	3	0	2	0	0	0	0	0	0
ENSSSCG00025067807	1	10	0	0	4	1	1	1	0	0	1	0	4	0	4	3	1	0
ENSSSCG00025068050	2545	3779	4335	4501	3616	4276	2976	2966	1380	1450	5888	6292	4120	4806	3435	3587	1568	1408
ENSSSCG00025068530	11	15	13	18	19	16	11	26	19	11	24	22	27	19	22	24	14	9
ENSSSCG00025068956	903	1004	1270	1299	1162	1287	1081	1084	905	820	1256	1597	1324	1491	1194	1209	623	552
ENSSSCG00025069634	0	0	0	0	0	0	0	0	0	0	0	0	0	0	3	0	0	0
ENSSSCG00025069719	1	2	2	5	0	0	0	0	1	1	1	0	0	4	0	0	0	2
ENSSSCG00025070152	0	0	0	0	0	0	0	0	0	0	0	0	0	0	0	0	0	0
ENSSSCG00025070231	0	0	0	0	0	0	0	0	0	0	0	0	0	0	0	0	0	0
ENSSSCG00025070686	0	5	0	0	0	0	0	0	0	0	0	0	0	0	0	0	0	0
ENSSSCG00025070832	0	0	0	0	0	0	0	0	0	0	0	0	0	0	0	0	0	0
ENSSSCG00025037489	4243	4062	4946	4998	3864	3789	2104	2145	1704	1318	4931	4597	3068	3368	2245	2615	1603	1094
ENSSSCG00025038041	0	0	0	1	0	0	0	0	0	0	0	0	0	0	0	0	0	0
ENSSSCG00025038204	0	0	0	0	0	0	0	0	0	0	0	0	0	0	0	0	0	0
ENSSSCG00025038500	0	0	0	0	0	0	0	0	0	0	0	0	0	0	0	0	0	0
ENSSSCG00025039333	5297	3256	5787	5778	4595	4205	3802	3710	1992	1939	5511	4477	2980	3531	3479	3517	1723	1506
ENSSSCG00025039849	0	0	0	0	0	0	0	0	1	0	0	0	0	0	0	0	0	0
ENSSSCG00025039965	1082	1338	1092	1242	1023	1033	787	936	729	548	1079	1362	1075	1387	912	1036	590	427
ENSSSCG00025040056	3631	1847	2800	3011	3347	3264	4642	3563	881	1125	3012	2310	3091	2611	4550	3750	650	793
ENSSSCG00025040389	229	450	477	489	330	280	172	216	269	158	254	500	272	340	154	200	372	203
ENSSSCG00025041312	3	2	14	20	5	11	14	13	12	14	12	7	2	6	14	18	17	17
ENSSSCG00025041544	10383	6452	11745	11558	9197	8328	6338	6727	2418	2536	13643	10262	7389	7862	7366	7160	1879	1689
ENSSSCG00025042013	220	371	360	472	409	357	267	309	133	108	405	381	308	369	310	287	99	92
ENSSSCG00025042167	0	0	0	0	0	0	0	0	2	1	1	0	0	0	2	0	0	1
ENSSSCG00025042417	0	0	1	0	3	0	0	0	0	0	0	0	0	0	0	0	1	0
ENSSSCG00025042489	13	19	4	9	7	7	17	9	12	10	8	13	5	13	7	16	19	15
ENSSSCG00025042554	0	0	0	0	0	0	0	0	0	0	0	0	0	0	0	0	0	0
ENSSSCG00025042684	9	13	7	18	4	5	12	6	31	21	5	8	1	6	8	6	25	13
ENSSSCG00025043250	4645	5831	10418	11360	9815	9759	7922	8599	5867	4371	9324	10497	8851	10885	7361	8304	5192	4732
ENSSSCG00025044716	0	0	0	2	5	2	3	0	5	3	1	0	0	2	6	10	27	30
ENSSSCG00025045123	3151	3045	3770	3845	4131	3992	4649	4298	1837	1955	4033	3260	3506	3445	5068	4345	1499	1587
ENSSSCG00025045312	47	29	56	50	38	35	26	50	125	75	48	35	27	31	23	31	100	84
ENSSSCG00025045572	36765	43827	28216	26553	36226	33896	47421	38921	13689	20676	26385	26054	39829	31791	51146	40502	9812	11868
ENSSSCG00025045585	2625	2125	2309	2212	1329	1354	1228	1188	798	603	2223	1836	981	972	1067	1146	742	554
ENSSSCG00025045837	524	591	911	985	905	846	745	690	396	333	803	766	741	777	700	776	364	264
ENSSSCG00025046026	3403	5393	6367	6662	5525	5255	3739	3865	3532	2336	6215	6665	4051	5302	3374	4423	3191	2338
ENSSSCG00025046080	123	174	108	107	68	49	75	118	112	87	132	80	26	64	68	105	86	70
ENSSSCG00025046279	0	3	4	5	1	3	1	1	3	0	0	2	1	1	0	0	3	0
ENSSSCG00025046289	5	5	7	17	10	8	5	15	11	9	10	2	10	12	10	4	5	2
ENSSSCG00025046326	0	0	0	0	0	0	1	1	0	0	0	0	0	0	0	0	0	1
ENSSSCG00025046401	1651	1920	2299	2324	2114	1886	1604	1405	1049	643	2841	3094	1778	2009	1640	1863	877	595
ENSSSCG00025046621	10	2	15	24	11	15	9	12	10	2	15	10	16	9	5	7	16	4
ENSSSCG00025046780	3421	3705	5682	5970	5345	5149	4005	3979	3378	2292	7034	6940	5076	6438	4726	5753	3219	2789
ENSSSCG00025047221	318	77	395	417	254	364	358	293	91	79	387	295	145	172	344	361	108	70
ENSSSCG00025047319	23	33	31	30	21	43	44	40	15	17	16	33	11	44	29	30	18	13
ENSSSCG00025047904	17	29	13	20	18	26	23	29	36	35	21	22	18	37	27	34	48	19
ENSSSCG00025047964	1	1	5	4	3	6	4	7	4	0	0	7	1	3	6	8	5	4
ENSSSCG00025047995	0	0	0	0	0	0	0	0	0	0	0	0	0	0	0	0	0	0
ENSSSCG00025047999	0	5	4	0	0	0	2	2	0	0	0	0	0	0	0	0	0	1
ENSSSCG00025048034	1	4	0	2	0	0	1	1	4	0	2	0	0	2	0	4	0	3
ENSSSCG00025048156	0	0	0	0	0	0	1	0	0	0	0	0	0	0	0	0	0	0
ENSSSCG00025048396	104	138	33	39	43	72	31	14	12	5	53	26	46	46	19	25	12	12
ENSSSCG00025048450	651	854	1664	1827	1672	1437	1151	1174	1038	678	1620	1922	1213	1616	1038	1380	1207	883
ENSSSCG00025048627	424	330	495	558	551	502	494	465	516	508	450	394	368	321	447	434	311	275
ENSSSCG00025048712	34452	33196	34890	33434	47917	45487	64667	55841	16214	23788	32861	31718	43684	34558	70272	51811	11881	14135
ENSSSCG00025049084	1014	1463	1713	1783	1575	1614	1168	1265	720	512	1909	2005	1300	1601	1262	1332	675	565
ENSSSCG00025050093	0	0	0	0	0	3	1	0	0	0	0	2	0	0	0	0	0	0
ENSSSCG00025050232	1755	2078	1466	1374	1346	1287	1361	1319	525	625	1390	1439	1383	1418	1434	1154	392	346
ENSSSCG00025050341	29	19	47	59	43	37	42	25	24	18	48	78	42	70	35	46	35	19
ENSSSCG00025050739	128	206	297	348	268	223	203	215	168	85	237	304	257	361	189	231	191	128
ENSSSCG00025050933	0	0	0	0	0	0	0	0	0	0	0	0	0	0	0	0	0	0
ENSSSCG00025051026	0	0	0	0	0	0	0	0	0	0	0	0	0	0	0	0	0	0
ENSSSCG00025051059	0	0	0	0	0	0	0	0	0	0	0	0	0	0	0	0	0	0
ENSSSCG00025051567	6347	6094	4397	4272	4823	4597	3689	3270	1495	1629	4348	3819	4570	4433	4119	3489	1045	1171
ENSSSCG00025051666	9	4	4	10	2	2	0	3	2	0	5	2	5	0	2	5	2	1
ENSSSCG00025052091	6337	7232	7938	8479	7046	6970	5418	6087	4481	3261	9006	8657	6722	8347	6249	6952	4444	3814
ENSSSCG00025052408	0	0	0	0	0	0	0	0	0	0	0	0	0	0	0	0	0	0
ENSSSCG00025052669	2	0	4	2	0	2	7	0	5	0	4	3	4	3	1	0	14	4
ENSSSCG00025052917	0	0	0	0	4	0	4	2	1	0	3	0	0	2	3	1	6	5
ENSSSCG00025053292	47239	52392	38565	35445	53928	47272	67043	57558	22865	33292	35588	30302	50714	42415	72215	53359	15282	19097
ENSSSCG00025053701	2088	1708	2298	2366	2395	2133	1941	1656	801	898	2106	2017	1987	2253	1967	2077	689	680
ENSSSCG00025053892	0	0	0	0	0	0	0	0	0	0	0	0	0	0	0	0	0	0
ENSSSCG00025053951	553	435	594	726	530	463	410	348	192	158	587	442	297	308	343	339	88	105
ENSSSCG00025055958	0	0	0	0	0	0	0	0	0	0	0	0	0	0	0	0	0	0
ENSSSCG00025056045	0	0	0	1	0	0	0	0	0	0	0	0	0	0	0	0	0	0
ENSSSCG00025056466	283	422	372	351	282	270	202	250	178	101	372	456	336	337	223	267	150	105
ENSSSCG00025057448	89	127	85	68	91	103	113	138	51	69	88	73	96	108	148	138	77	64
ENSSSCG00025057547	0	0	0	0	0	0	0	0	0	0	0	0	0	0	0	0	2	0
ENSSSCG00025057900	103	167	219	283	295	288	306	329	186	140	263	273	304	375	339	394	194	184
ENSSSCG00025058271	277	315	258	248	281	253	263	357	218	135	279	297	307	291	317	271	143	156
ENSSSCG00025058969	0	0	0	0	0	0	0	0	0	1	0	0	0	0	0	0	0	0
ENSSSCG00025059016	0	0	0	0	0	0	0	0	0	0	0	0	0	0	0	0	0	0
ENSSSCG00025059040	0	0	0	0	0	0	0	0	0	0	0	0	0	0	0	0	0	0
ENSSSCG00025059194	0	0	0	0	0	0	0	0	0	0	0	0	0	0	0	0	0	0
ENSSSCG00025059386	0	0	0	0	0	0	0	0	0	0	0	0	0	0	0	0	0	0
ENSSSCG00025059648	1	0	0	0	0	0	2	1	0	2	0	0	2	0	0	3	0	0
ENSSSCG00025059901	3888	5233	3986	4199	2113	2172	1597	1850	1156	876	3862	4626	1998	2501	1923	1925	1103	823
ENSSSCG00025060399	59	62	18	29	22	23	22	15	2	5	31	21	18	32	25	13	7	15
ENSSSCG00025060449	0	0	9	1	3	2	11	4	5	3	5	4	1	1	10	2	6	2
ENSSSCG00025060647	2	6	2	5	5	11	3	5	2	3	7	5	2	0	7	5	3	5
ENSSSCG00025061120	0	2	0	2	0	0	0	0	1	0	0	0	0	2	7	0	0	0
ENSSSCG00025061614	0	2	0	0	0	0	0	0	0	0	0	0	0	0	0	0	0	0
ENSSSCG00025062568	0	0	0	0	0	0	0	0	0	0	0	0	0	0	0	0	0	0
ENSSSCG00025062664	2	0	0	0	0	0	1	0	0	1	0	1	0	1	1	3	0	0
ENSSSCG00025062916	2327	1885	3091	3158	2624	2596	2397	2144	841	767	3008	2481	1932	2127	2250	2359	712	663
ENSSSCG00025063156	6	2	2	5	0	2	0	3	0	0	9	0	0	0	0	4	0	3
ENSSSCG00025063248	0	0	1	0	0	0	0	0	0	0	0	0	0	0	0	0	0	0
ENSSSCG00025063252	317	305	476	525	795	603	1183	1006	564	782	500	487	558	588	1074	1103	418	534
ENSSSCG00025063683	5163	4623	6311	6628	5935	5985	5719	5829	3293	2763	6470	5512	4713	5866	5634	5908	2415	2160
ENSSSCG00025063754	0	0	0	0	0	0	0	0	0	0	0	0	0	0	0	0	0	0
ENSSSCG00025063961	1595	1427	2130	2449	1932	1745	1505	1456	464	466	2262	2091	1263	1466	1377	1503	366	402
ENSSSCG00025064040	0	0	0	0	1	0	1	1	0	0	0	0	0	0	0	0	1	0
ENSSSCG00025064242	0	0	0	0	0	0	0	0	0	0	0	0	0	0	0	3	0	0
ENSSSCG00025064362	0	0	0	0	0	0	0	0	0	0	0	0	8	0	0	0	0	0
ENSSSCG00025064516	4	3	1	3	0	0	0	2	0	1	4	5	0	1	0	0	1	2
ENSSSCG00025064530	0	3	0	0	0	0	1	0	0	4	0	0	2	5	0	0	0	0
ENSSSCG00025069200	296	370	360	378	441	354	334	264	173	160	368	354	425	467	438	480	197	232
ENSSSCG00025069496	6514	7235	8926	9205	6983	7073	4541	4880	4386	2757	8791	9447	5757	7486	4728	5554	3255	2572
ENSSSCG00025069935	0	0	3	0	0	2	2	1	0	0	0	0	0	0	0	0	0	0
ENSSSCG00025070163	1921	2509	6165	6124	11854	9767	11299	10001	4926	5074	7247	6945	11712	12110	13064	12964	3831	4367
ENSSSCG00025070484	3412	3309	12710	13069	25121	21403	24333	21374	9478	9423	15797	13743	24304	24405	27176	25843	5840	6681
ENSSSCG00025070869	3529	3643	4466	5061	3335	3223	2183	2314	1384	1141	11373	10416	4929	5875	3916	3880	1875	1620
ENSSSCG00025071580	1826	1778	2301	2606	2034	1926	2120	1950	689	746	5193	4043	2977	2992	3608	2751	815	739
ENSSSCG00025071931	3	3	3	7	5	2	5	5	7	0	9	12	1	0	2	4	3	6
ENSSSCG00025072363	3483	3270	6275	6720	5041	4643	3204	3061	1646	1444	10408	9226	5896	6701	4548	4949	2393	1958
ENSSSCG00025072734	7	8	5	3	5	3	12	7	1	1	5	1	14	8	14	3	2	3
ENSSSCG00025072927	37027	35120	28607	30851	34277	32525	34646	29206	12335	13786	31492	25890	30373	30542	40158	39587	10481	12765
ENSSSCG00025073477	65403	67294	45018	48018	59999	53139	63125	52949	23903	27166	48987	39941	64438	63461	77837	65632	21162	27036
ENSSSCG00025062960	0	0	0	0	0	0	0	0	0	0	0	0	0	0	0	0	0	0
ENSSSCG00025063010	0	0	0	0	0	0	0	0	0	0	0	0	0	0	0	0	0	0
ENSSSCG00025063146	3	0	0	0	0	0	0	0	0	0	0	0	0	0	3	0	0	0
ENSSSCG00025063188	2668	1959	954	786	440	492	267	349	959	845	692	661	259	319	197	195	422	120
ENSSSCG00025063242	0	0	0	0	0	0	0	0	0	0	0	0	0	0	0	0	0	0
ENSSSCG00025063277	551	370	543	491	439	346	454	320	91	162	467	424	272	233	507	437	79	90
ENSSSCG00025063766	648	887	1302	1382	1251	1427	1222	1210	1025	738	1385	2171	1454	1993	1129	1541	1210	1051
ENSSSCG00025066566	8	3	1	5	2	2	3	5	4	0	12	9	1	4	1	9	5	2
ENSSSCG00025066617	0	0	0	0	0	0	0	0	0	0	0	0	0	0	0	0	0	0
ENSSSCG00025066670	0	0	0	0	0	0	0	0	0	0	0	0	0	0	0	0	0	0
ENSSSCG00025069763	0	0	0	0	0	0	0	0	0	0	0	0	0	0	0	0	0	0
ENSSSCG00025069809	0	0	0	2	0	0	0	0	0	0	0	0	0	0	0	0	0	2
ENSSSCG00025069885	4	0	0	0	0	2	1	2	0	0	0	0	5	0	2	1	0	0
ENSSSCG00025069994	0	0	0	0	0	0	0	0	0	0	0	0	0	0	0	0	0	0
ENSSSCG00025070207	2	0	7	0	0	1	0	0	2	0	2	7	0	0	0	0	1	2
ENSSSCG00025070432	1339	2248	2338	2295	2251	2264	2238	2285	1174	1169	2009	1891	1771	2065	2179	2293	928	1084
ENSSSCG00025070796	0	0	0	0	0	0	0	0	0	0	0	0	0	0	0	0	0	0
ENSSSCG00025071078	8146	11687	11423	11532	11241	12386	10353	11045	5450	4665	11272	12898	13086	14483	10999	10178	4088	3384
ENSSSCG00025072143	155	213	116	138	148	190	194	197	111	122	186	153	127	139	154	137	72	67
ENSSSCG00025072341	5342	6132	5474	5770	5827	5064	5821	5283	2087	2458	5412	5188	4631	4809	5939	5372	1663	1776
ENSSSCG00025072648	0	0	0	0	0	0	0	6	0	0	0	3	4	0	2	0	0	0
ENSSSCG00025072767	0	0	0	0	1	0	0	0	0	0	0	0	0	0	0	0	0	2
ENSSSCG00025072826	0	0	0	0	3	0	0	0	0	0	0	0	0	0	1	1	0	0
ENSSSCG00025072867	82	103	76	75	107	81	105	94	59	63	94	96	82	82	86	95	52	46
ENSSSCG00025072892	5	6	2	2	1	4	5	6	3	1	7	2	0	2	5	7	3	1
ENSSSCG00025072935	0	0	0	0	0	0	0	0	1	0	0	0	0	0	0	0	0	0
ENSSSCG00025073069	4338	5665	8248	8968	7127	6807	4925	5419	2950	2168	8280	8086	5334	6449	4486	5158	2179	1877
ENSSSCG00025073136	0	2	2	0	0	0	0	0	1	2	0	0	0	0	0	0	0	0
ENSSSCG00025073238	10	16	5	1	1	6	2	0	1	0	6	7	2	0	0	1	0	0
ENSSSCG00025073418	4	0	0	0	0	0	0	0	0	0	0	0	0	0	0	0	0	0
ENSSSCG00025073542	0	8	8	3	3	0	0	0	2	6	6	4	1	0	0	2	5	2
ENSSSCG00025073628	0	0	0	0	0	0	0	0	0	0	0	0	0	0	0	0	0	0
ENSSSCG00025073892	0	0	0	0	0	3	1	0	2	0	0	0	0	0	0	0	3	0
ENSSSCG00025073929	157	338	255	230	191	196	156	226	485	305	221	322	209	342	178	212	324	235
ENSSSCG00025074180	369	490	754	801	776	848	567	580	874	495	715	1024	576	931	392	749	936	608
ENSSSCG00025074864	0	2	0	0	0	3	0	0	0	1	3	0	0	0	0	0	0	0
ENSSSCG00025074903	0	0	0	0	0	0	0	0	0	0	0	0	0	0	0	0	0	0
ENSSSCG00025074944	0	0	1	0	0	0	0	0	0	0	0	0	0	0	0	0	0	0
ENSSSCG00025075159	5840	4525	4842	4750	3831	3927	4723	4575	1633	1810	4372	3511	2846	3083	4380	4225	1451	1690
ENSSSCG00025075242	10651	13876	7811	7433	5849	5726	4974	5097	2946	2723	6942	7845	5831	6707	5960	5180	2039	1903
ENSSSCG00025075269	0	0	0	1	0	1	0	0	0	0	0	2	0	0	0	0	0	0
ENSSSCG00025075288	0	0	0	0	0	0	0	0	0	0	0	0	0	0	0	0	0	0
ENSSSCG00025075303	0	0	0	0	1	0	0	0	0	0	0	0	0	0	0	0	0	0
ENSSSCG00025075392	1	0	2	0	0	0	3	0	0	0	1	0	0	0	0	0	0	0
ENSSSCG00025075403	1201	1505	1074	1081	1060	967	938	896	402	486	1004	1171	1013	1157	977	901	355	276
ENSSSCG00025075476	431	743	750	801	870	924	766	785	885	425	835	1103	982	1239	727	1045	832	676
ENSSSCG00025075604	63	109	26	37	18	26	70	64	87	114	17	21	35	28	113	97	171	163
ENSSSCG00025075730	463	697	720	768	831	792	693	736	713	569	735	980	742	987	724	845	893	840
ENSSSCG00025075874	1829	1948	2354	1456	2591	1935	2699	2708	1662	2031	1529	1373	2708	2525	3619	3777	1160	1483
ENSSSCG00025075953	7	4	5	20	20	18	17	14	14	4	10	20	21	9	31	16	7	10
ENSSSCG00025076053	3247	3617	3170	3185	3108	2908	2746	2638	1544	1361	3050	2980	2994	3381	2818	2539	1030	1063
ENSSSCG00025076221	1	0	0	0	0	0	0	1	0	0	0	1	3	7	0	1	0	0
ENSSSCG00025076233	935	1188	923	934	1329	1440	1589	1416	627	686	1272	992	1201	1295	1847	1352	448	540
ENSSSCG00025076352	2	0	4	1	5	0	5	7	8	4	2	4	5	9	7	10	2	15
ENSSSCG00025076585	173	391	467	421	418	508	442	449	675	372	410	593	442	705	341	543	627	477
ENSSSCG00025076651	28	43	69	59	45	43	29	32	11	13	34	33	29	42	28	19	9	10
ENSSSCG00025076710	1033	1637	1484	1481	1200	1108	936	960	786	717	1354	1422	1215	1523	1127	1135	645	585
ENSSSCG00025076774	0	0	0	0	0	0	0	0	0	0	0	0	0	0	0	0	0	0
ENSSSCG00025076801	5	8	8	4	17	15	29	22	12	26	5	5	15	13	46	36	21	15
ENSSSCG00025076837	9	5	22	15	43	25	57	44	25	15	25	30	29	24	54	37	39	23
ENSSSCG00025076894	31	46	113	87	142	123	218	140	122	89	105	103	115	156	157	196	93	105
ENSSSCG00025076953	5312	7068	6523	6835	6304	7269	7301	7447	3860	3725	6478	8639	7653	8946	7741	7508	3432	3650
ENSSSCG00025076977	5469	6092	5389	5167	6953	7152	8441	7057	2482	3061	5311	5251	6841	6214	9001	6959	1508	1815
ENSSSCG00025077024	2453	2756	2718	2665	3037	2854	3932	3621	1860	1783	2814	2808	2793	3192	3914	3599	1329	1254
ENSSSCG00025077127	147	99	150	170	184	201	387	316	287	224	206	194	210	171	352	334	228	258
ENSSSCG00025077296	0	0	1	0	2	0	6	1	1	0	0	1	1	0	1	1	0	0
ENSSSCG00025000377	2	1	0	0	0	0	4	0	1	0	3	5	0	0	0	1	0	1
ENSSSCG00025000707	4	0	0	0	0	3	0	0	0	0	0	0	0	6	1	0	0	0
ENSSSCG00025000732	0	0	0	0	0	0	0	0	0	0	0	0	0	0	0	0	0	0
ENSSSCG00025000785	0	0	0	0	0	0	0	0	0	0	0	0	0	0	0	0	0	0
ENSSSCG00025000859	0	0	1	0	0	0	0	1	1	0	1	2	0	1	0	0	2	2
ENSSSCG00025000890	1	0	0	0	0	0	2	0	0	0	0	0	0	0	2	0	0	0
ENSSSCG00025000965	0	0	0	0	0	0	0	0	0	0	0	0	0	0	0	0	0	0
ENSSSCG00025001001	0	0	0	0	0	0	0	0	0	0	0	0	0	0	0	0	0	0
ENSSSCG00025001163	0	0	0	0	0	0	0	0	0	0	0	0	0	0	0	0	0	0
ENSSSCG00025001235	0	0	0	0	0	1	0	1	0	0	0	0	1	0	0	0	1	0
ENSSSCG00025001339	0	0	0	0	0	0	3	2	2	0	2	0	2	3	3	2	0	0
ENSSSCG00025001411	0	0	0	0	0	0	0	0	0	0	0	0	0	0	0	0	0	0
ENSSSCG00025001461	0	0	0	0	0	0	0	0	0	0	0	0	0	0	0	0	0	0
ENSSSCG00025001477	0	0	1	0	0	0	0	0	0	0	0	0	3	0	0	0	0	0
ENSSSCG00025001494	0	0	0	0	0	0	0	0	0	0	0	0	0	0	0	0	0	0
ENSSSCG00025001510	0	0	0	1	1	0	0	0	0	0	0	0	0	0	0	0	0	0
ENSSSCG00025001664	0	0	0	0	0	0	0	0	0	0	0	0	0	0	0	0	0	0
ENSSSCG00025001691	109	201	196	194	233	198	251	167	189	192	196	187	216	246	199	259	129	136
ENSSSCG00025001728	42	71	81	95	173	139	81	125	14	28	125	162	219	197	172	158	16	15
ENSSSCG00025001889	0	0	0	0	0	0	0	0	3	1	0	0	0	0	0	0	0	0
ENSSSCG00025001949	0	0	0	0	0	0	0	1	0	0	0	0	0	0	0	0	0	0
ENSSSCG00025002012	0	0	0	0	0	0	0	0	0	0	0	0	0	0	0	0	0	0
ENSSSCG00025002177	0	0	0	0	0	0	0	0	0	0	0	0	0	0	0	0	0	0
ENSSSCG00025002360	0	0	0	0	0	0	0	0	0	0	0	0	0	0	0	0	0	0
ENSSSCG00025002414	0	0	0	0	0	0	0	0	0	0	0	0	0	0	0	0	0	0
ENSSSCG00025002531	0	0	0	0	0	0	0	0	0	0	0	0	0	0	0	0	0	0
ENSSSCG00025002836	4	5	15	6	10	11	8	7	9	6	9	19	13	9	11	2	7	15
ENSSSCG00025003087	0	0	0	0	0	0	0	0	0	0	0	0	0	0	0	0	0	0
ENSSSCG00025004792	0	0	0	0	0	0	0	0	0	0	0	0	0	0	0	0	0	0
ENSSSCG00025004795	1	0	0	0	0	0	0	0	0	0	0	0	0	0	0	1	0	0
ENSSSCG00025004798	1	0	0	0	0	0	0	0	0	0	0	1	0	0	0	0	0	0
ENSSSCG00025005386	2977	3661	2572	2770	2304	2272	2163	1996	1011	979	2725	2920	2298	2642	2162	2201	833	775
ENSSSCG00025005476	1	4	1	2	1	3	5	3	2	1	1	0	0	6	1	4	6	8
ENSSSCG00025005674	1896	2891	2332	2274	2119	2186	1826	2116	1604	1191	1996	2722	2438	2971	1868	2234	1450	1251
ENSSSCG00025005830	0	0	0	0	0	0	0	0	0	0	0	0	0	0	0	0	0	0
ENSSSCG00025005940	2179	2886	2743	2814	2695	2813	2763	2799	1586	1469	2781	3302	3213	3333	2986	2925	1292	1074
ENSSSCG00025006259	1912	2449	2581	2669	2446	2702	2185	2274	1449	1059	2614	3050	2518	2942	2149	2261	1179	1067
ENSSSCG00025006491	4	4	1	3	0	3	1	2	0	0	5	8	4	6	0	0	0	0
ENSSSCG00025006498	0	0	0	0	0	0	0	0	0	0	0	0	0	0	0	0	0	0
ENSSSCG00025006579	1832	3099	2745	2674	3175	2730	3234	2925	1398	1379	2907	2686	3068	3289	3455	3162	1088	1079
ENSSSCG00025006630	1369	2090	1581	1706	1351	1278	1000	1014	389	367	1512	1465	1125	1199	1054	991	249	209
ENSSSCG00025006642	0	0	0	1	0	0	0	0	0	0	0	2	0	0	0	0	0	0
ENSSSCG00025006658	3126	3445	2951	3169	2694	3053	2680	2614	808	1011	3086	3445	3189	3044	2806	2138	535	528
ENSSSCG00025006737	277	390	443	431	357	433	240	300	276	201	434	534	350	389	256	255	212	176
ENSSSCG00025006767	0	0	0	0	1	0	0	0	0	0	0	0	0	0	0	0	0	0
ENSSSCG00025006777	0	0	0	2	0	0	0	0	0	0	0	0	0	0	0	0	0	0
ENSSSCG00025006840	1365	1899	3124	3222	2618	2554	1842	2034	1090	751	2682	2811	1885	2547	1897	2381	1078	955
ENSSSCG00025006915	38	71	44	49	26	33	40	51	52	40	39	56	46	33	52	37	42	45
ENSSSCG00025006978	2371	2824	1918	1830	1713	1676	1450	1392	662	652	1878	1918	1856	1882	1668	1437	444	444
ENSSSCG00025007223	183	354	319	285	269	344	277	294	398	258	302	441	310	411	277	283	275	222
ENSSSCG00025007439	0	0	0	0	0	0	0	0	1	3	0	0	0	0	0	2	0	0
ENSSSCG00025007456	2	11	4	4	0	2	0	2	1	1	2	3	8	5	1	0	1	5
ENSSSCG00025007490	0	10	1	13	3	1	0	2	3	0	3	10	5	3	0	2	0	0
ENSSSCG00025007515	572	575	508	652	427	450	380	384	182	162	479	526	468	518	397	410	145	90
ENSSSCG00025007534	0	0	1	0	1	0	1	0	0	0	1	7	0	3	1	2	0	4
ENSSSCG00025007760	4613	5782	6411	6627	9194	9381	14174	12962	7977	8668	6860	7835	10596	10673	16378	14249	6297	7015
ENSSSCG00025007947	0	1	4	1	0	1	1	1	0	3	0	0	0	0	0	1	0	1
ENSSSCG00025007964	0	0	0	0	0	0	1	0	3	7	0	1	0	1	0	0	0	0
ENSSSCG00025008125	727	770	876	882	900	743	1490	1124	1393	1398	877	704	787	827	1298	1166	1244	1180
ENSSSCG00025008380	4	4	6	4	5	3	3	4	4	3	3	5	2	5	0	4	7	3
ENSSSCG00025008448	738	1251	1184	1183	1190	991	1031	975	802	654	1079	1097	920	1048	1027	1179	683	523
ENSSSCG00025008505	980	638	793	855	1094	1023	1215	1000	211	307	807	731	888	864	1305	1007	184	229
ENSSSCG00025008620	2667	3491	1830	1758	1845	1869	1801	1594	611	707	1810	1986	1942	1949	1955	1678	347	381
ENSSSCG00025009307	445	800	629	655	311	263	127	183	151	108	463	436	245	270	162	191	174	114
ENSSSCG00025009761	0	0	0	0	0	0	0	0	0	0	0	1	1	0	0	0	0	2
ENSSSCG00025009850	86	185	245	225	179	179	85	133	175	88	151	195	123	213	115	120	172	103
ENSSSCG00025010107	371	510	522	571	503	558	423	456	183	150	511	501	454	530	449	372	187	167
[truncated: 28,462 more rows]

## Sheet: ASFV SY18_DEGs_Clusters
up-regulation							down-regulation
cluster1	cluster2	cluster3	cluster4	cluster5	cluster6		cluster1	cluster2	cluster3	cluster4	cluster5	cluster6	cluster7
ENSSSCG00025044005	ACKR4	ENSSSCG00025002886	ENSSSCG00025076872	GFPT2	ENSSSCG00025046923		ENSSSCG00025001609	PLIN2	ENSSSCG00025041105	RGS1	H2AFY	ENSSSCG00025015866	G0S2
PLTP	IL1RN	SLA.DMB	FASN	OSBPL1A	GSN		ENSSSCG00025052178	ANGPTL4	DSTN	ARG1	UCP3	ENSSSCG00025011354	IMMP1L
FCGR2B	ENSSSCG00025038584	ENSSSCG00025001256	DLL1	SLC5A3	ENSSSCG00025059176		ENSSSCG00025060915	ENSSSCG00025066117	TMEM117	JCHAIN	ENSSSCG00025018917	ENSSSCG00025075427	CDKN2AIPNL
STEAP4	ENSSSCG00025066097	SLA.DMA	PADI2	ENSSSCG00025025447	ENSSSCG00025004135		ENSSSCG00025016649	TIMP1	TPPP3	ENSSSCG00025020113	IL1B	PLK2	DYNLL1
ENSSSCG00025016573	ENSSSCG00025039282	NPL	DHCR24	SH2D3C	SLC5A6		ENSSSCG00025077572	ENSSSCG00025077289	ENSSSCG00025063188	UCHL3	GALE	ENSSSCG00025051125	FCAR
NAAA	AQP3	THBS1	ADAMTSL4	FADS1	ACSL1		DESI1	ENSSSCG00025058248	ENSSSCG00025070964	COMMD8	ENSSSCG00025057365	ENSSSCG00025075326	ITGAM
ENSSSCG00025067912	ENSSSCG00025040287	IL7R	STC2	ITGA5	SOCS3		ENSSSCG00025053068	EMP1	ANKRD22	MSR1	EXOSC5	ECD	CPNE5
HPSE	IER5L	UNC93B1	ENSSSCG00025062926	ENSSSCG00025076753	ENSSSCG00025072087		AHRR	ENSSSCG00025038420	UBE2C	PSMC2	LYL1	RGS2	AMZ2
ENSSSCG00025052312	ENSSSCG00025038025	ENSSSCG00025047603	ENSSSCG00025056919	LDLR	ENSSSCG00025056777		SLAMF7	KCNN4	CLIC4	UBE2D3	SRSF1	PDZK1IP1	CMC2
ADIPOQ	ST3GAL6	CCL8	ENSSSCG00025026413	ENSSSCG00025026306	ENSSSCG00025008207		SQSTM1	ADM	ENSSSCG00025062329	GPATCH11	HMGN1	YPEL5	NDUFS6
ENSSSCG00025056164	ENSSSCG00025021094	CCDC69	MYO1G	LTBP3	ENSSSCG00025037044		OSGIN1	ENSSSCG00025026238	NFKBIA	PSMA6	ELAC2	ENSSSCG00025062173	CYCS
SERPING1	TESC	ERP29	ENSSSCG00025014811	ERRFI1	IFRD2		ENSSSCG00025011662	RRAD	ATP6V0D2	PFDN4	ENSSSCG00025075809	DNAJC3	ENSSSCG00025023625
CD209	MMP1	GLTP	ENSSSCG00025037916	RASGEF1B	EMILIN2		ODC1	ATP1B1	NOCT	MAGOH	NPM3	CCPG1	ENSSSCG00025025219
F3	C4BPA	SLC29A1	FOSL2	ENSSSCG00025012857	ENSSSCG00025048583		FRMD3	PVR	ENSSSCG00025071152	UBXN4	ENSSSCG00025032503	DUSP11	PDCD5
ADD3	ENSSSCG00025015003	CCL2	NEDD9	EGR2	ENSSSCG00025072229		ENSSSCG00025050280	ENSSSCG00025077248	ENSSSCG00025075984	PSMA1	ENSSSCG00025067622	ENSSSCG00025041745	ENSSSCG00025022611
RHCG	NTN4	ENSSSCG00025046622	ENSSSCG00025063057	ENSSSCG00025010452	SPPL2B		GADD45B	ENSSSCG00025059421	HSF2	SRSF3	U2AF2	ENSSSCG00025022237	ENSSSCG00025061784
ENSSSCG00025034659	SNX18	TFRC	LGALS3BP	NT5DC2	ENSSSCG00025071629		HINT3	ENSSSCG00025018325	MACC1	TRA2B	ENSSSCG00025061819	EIF3M	TMEM126A
HSPA5	TMEM26	ARL4C	ENSSSCG00025048682	PDPN	C5AR2		ENSSSCG00025069661	REEP1	ENSSSCG00025070810	BCAS2	PPP5C	SCNM1	ENSSSCG00025020281
HFE	ELOVL5	TLR9	CISH	EREG	ENSSSCG00025062280		PSMD3	ARC	ENSSSCG00025043367	VTI1B	RUFY1	CETN2	ATP5MD
ENSSSCG00025066859	CRLF2	BRI3BP	RASSF2	SEZ6L2	FRAT2		MOB1B	ENSSSCG00025068237	PMP22	SBDS	TLCD1	RAP1B	ENSSSCG00025076575
ENSSSCG00025027764	ENSSSCG00025016781	ENSSSCG00025021297	ENSSSCG00025076073	ATGL	ENSSSCG00025033332		ENSSSCG00025002277	CKB	FAS	SFTPC	ENSSSCG00025049376	FXR1
ENSSSCG00025062070	ECHDC2	ALG5	MYBL2	ENSSSCG00025049928	SLC17A9		ENSSSCG00025049776	ENSSSCG00025077785	TNFSF14	ARL4A	RUVBL1	CKS2
IL1R2	INPP1	ENSSSCG00025062868	FOXF1	ENSSSCG00025005883	ENSSSCG00025012931		CA4	ENSSSCG00025067088	GRK5	FCF1	IKBKE	CDA
MARCO	DBN1	GPR82	PRR16	MITF	ENSSSCG00025013452		ENSSSCG00025066060	GABARAPL1	ENSSSCG00025058075	ENSSSCG00025065519	TOMM40	GKAP1
GUSB	DDHD1	EXT1	ENSSSCG00025013755	PLK3	BHLHE41		EMP3	ENSSSCG00025043310	RASGRP3	LSM3	BMI1	DNAJB9
P2RX7	ENSSSCG00025060817	TMEM106A	IRF2BP2	FAM43A	UBASH3B		MED10	MLLT11	DNAJB4	NME1	WAS
SCARA5	CFD	ENSSSCG00025007542	ATXN1	KCNJ2	ENSSSCG00025040371		ENSSSCG00025056231	AHSA2P	TUBA4A	GSTO1	ENSSSCG00025057556
ENSSSCG00025019249	PNRC2	FOS	ENSSSCG00025013518	NUPR1	TUBGCP2		NAA50	C3	NDFIP2	ENSSSCG00025075319	CYP1B1
NDRG2	ENSSSCG00025066886	ENSSSCG00025068849	LPL	DMXL2	POFUT1		POLR3D	FBXO32	MNDA	ENSSSCG00025066383	PWP2
ENSSSCG00025067827	SPHK1	PIP4K2C	ENSSSCG00025016352	ENSSSCG00025032986			FAM13B	PHLDA2	ABHD4	QRSL1	ENSSSCG00025067572
SERPINB7	STK38L	CORO1A	RFX5	ENSSSCG00025023814			ENSSSCG00025018305	PSMD11	RUFY3	MOBKL3	ENSSSCG00025034769
CPSF6	HMGB2	ENSSSCG00025028309	IKZF1	ENSSSCG00025072304			SLC22A3	HSPH1	CCNB1	POLR2K	LTB4R
ENSSSCG00025042376	CDK1	ENSSSCG00025072776	ENSSSCG00025066264	EDN1			SLC1A5	ENSSSCG00025075829	CD48	ACTR3	ENSSSCG00025036144
NRG1	FUT8	2022-03-01	ENSSSCG00025047704	RASGRP1			ENSSSCG00025010440	NDEL1	ID1	ENSSSCG00025017419	PHACTR1
ALOX5AP	RABGAP1L	ENSSSCG00025014459	ENSSSCG00025073558	ENSSSCG00025075748			ENSSSCG00025054293	LNPK	ENSSSCG00025069621	RPL7L1	TIMM44
PON1	RMI2	ENSSSCG00025015998	ENSSSCG00025030894	ENSSSCG00025006324			FOSB	ENSSSCG00025030021	ENSSSCG00025052345	C1orf52	ENSSSCG00025013629
ENSSSCG00025028366	FSTL1	ENSSSCG00025044728	ADGRE5	VCAM1			SLC3A2	SLC23A2	JAG1	TMEM251	LITAF
ST6GAL1	IFIT3	ENSSSCG00025058054	ENSSSCG00025029570	RUSC2			MAP3K8	RNF19B	ENSSSCG00025049568	COPS4	ENSSSCG00025031814
RND2	HBEGF	EBPL	ENSSSCG00025038211	MT2A			RAB7B	UBQLN1	HCAR2	ENSSSCG00025072765	GTPBP3
ENSSSCG00025038647	UHRF1BP1L	ENSSSCG00025046957	TMEM145	ENSSSCG00025076423			ENSSSCG00025051568	TSC22D3	AREG	ENSSSCG00025066818	ENSSSCG00025011144
ANG1	ENSSSCG00025054428	TLR6	ZCCHC24	BHLHE40			FJX1	ENSSSCG00025051955	ZFAND5	EIF2S1	SLC12A7
RARRES1	ADCY8	ENSSSCG00025069704	ENSSSCG00025077184	ENSSSCG00025033607			TXNRD1	OSER1	TNF	MRPL46	CTBP1
PLXDC2	AP1AR	SCAMP5	ARAP1	SQLE			PSMC4	MTFR1	ST8SIA4	ENSSSCG00025024140	SNRPA
ENSSSCG00025064220	ENSSSCG00025048691	ENSSSCG00025037167	RASSF5	ENSSSCG00025055982			TMEM187	KLF11	ENSSSCG00025065368	NUP35	PPP1R11
GPBAR1	SEC23A	ENSSSCG00025005946	SLC36A4	SMAD7			PTPRR	MARCKSL1	ENSSSCG00025027673	ECHDC1	ORAI3
MRC1	RFTN2	ENSSSCG00025064597	SLC16A5	ARX			TSPAN12	ADORA2A	ID3	NXT2	ENSSSCG00025017063
ENSSSCG00025003580	SLC25A27	ENSSSCG00025064202	ENSSSCG00025034547	ENSSSCG00025006180			HDGFL3	ENSSSCG00025046802	CD247	MED31	EIF5A
ENSSSCG00025038796	CYP4F22	ENSSSCG00025009527	ENSSSCG00025037444	OLR1			DDX39B	SLC30A1	KIF22	PSMC6	VPS26B
PORCN	SNAPC1	CTSS	TUBA8				GADD45G	PDK4	ARL5B	COMMD3	MBOAT7
ENSSSCG00025003741	MMP19	ENSSSCG00025058820	ENSSSCG00025015284				ENSSSCG00025049627	ATF4	KPNA4	TIMM10	DPH6
ENSSSCG00025038959	MID1IP1	ADAM8	ENSSSCG00025004756				HMOX1	SCIN	ENSSSCG00025055701	YWHAZ	ENSSSCG00025076834
SORT1	ENSSSCG00025051480	ENSSSCG00025004343	KLF9				TXNL1	ENSSSCG00025049674	ENSSSCG00025016365	NMD3
ENSSSCG00025029292	PNRC1	NDUFB6	MAST3				USP14	ENSSSCG00025075956	CHMP4B	MPDU1
ENSSSCG00025011541	ENSSSCG00025017451	AKR7A2	ENSSSCG00025075228				PSMD14	ENSSSCG00025018698	RIT1	TPRKB
SNTB1	AURKB	MCEMP1	ENSSSCG00025011508				PSMD7	CCL4	ENSSSCG00025004016	ZCRB1
ENSSSCG00025046954	RAF1	ENSSSCG00025070127					GCLC	ENSSSCG00025023944	ENSSSCG00025037464	PYURF
ENSSSCG00025026267	PAQR7	ENSSSCG00025019385					MCRS1	CLCF1	ENSSSCG00025055475	BUD31
ENSSSCG00025074190	ZNF277	AIF1					IQCG	FCN2	USP33	ANXA1
RGS4	EXTL2	ENSSSCG00025033380					RBM3	TIPARP	GRAMD2B	SUGT1
PGLYRP2	PCLAF	C5AR1					SLC7A11	PTGS2	C3orf38	ENSSSCG00025073954
ENSSSCG00025003560	TNFAIP6	SLC35D1					ENSSSCG00025050385	HERC5	ENSSSCG00025023484	SRP19
ENSSSCG00025018583	ENSSSCG00025074014	MARCKS					IKBKB	TICAM1	ZRANB1	DCAF13
ENSSSCG00025008017	TCF4	ENSSSCG00025058938					ENSSSCG00025025544	ENSSSCG00025020781	PRNP	DIABLO
MMP9	ANKMY2	TNFSF12					TGFA	MX1	ENSSSCG00025075835	EIPR1
ENSSSCG00025005265	ENSSSCG00025038510	MXD3					ENSSSCG00025036433	EZH2	SERPINE1	TAF13
GPR34	NCAPH	ALDH16A1					AZIN1	ENSSSCG00025035280	ENSSSCG00025020792	ANXA5
KCNIP1	MKLN1	ENSSSCG00025024334					YWHAQ	ENSSSCG00025045326	RTN4	ENSSSCG00025021071
CYP2S1	INPP4B	C15orf62					SYS1	PLAA	SLC35E4	ENSSSCG00025074057
ENSSSCG00025034442	RSRP1	ENSSSCG00025017282					ENSSSCG00025050590	RAB11FIP1	PHAX	MRPL48
CTSL	TP53INP2	TRAPPC2					ENSSSCG00025016861	ENSSSCG00025012072	IGSF23	POLE4
IL33	ENSSSCG00025062101	ENSSSCG00025028607					RCN2	SARS	ENSSSCG00025066806
ENSSSCG00025028840	ENSSSCG00025073048	TMEM144					ENSSSCG00025045515	AGO2	BAZ1A
ITGB5	GPR157	ENSSSCG00025053800					ENSSSCG00025013468	ENSSSCG00025044570	RHEBL1
ENSSSCG00025006923	CKAP2	ENSSSCG00025023604					ENSSSCG00025075603	ENSSSCG00025057150
CAVIN1	ENSSSCG00025000149	ENSSSCG00025025388					H3F3B	SNX9
SULT1C4	TRAF5	RASSF4					CLIC2	MCMDC2
HS6ST1	CDR2	FBP1					PSMD1	CEP83
CKAP4	FRMD4B	FLOT2					ENSSSCG00025073173	ENSSSCG00025009307
ST8SIA1	TUBB6	NRROS					BLVRB	ENSSSCG00025025098
IDUA	ENSSSCG00025002690	NDUFS3					ENSSSCG00025018990	ENSSSCG00025029297
GM2A	NFIL3	ENSSSCG00025000438					SPPL2A	ENSSSCG00025069744
SMPDL3A	OSM	ENSSSCG00025062851					LMNA	ENSSSCG00025015104
JSRP1	VMP1	ENSSSCG00025066726					ENSSSCG00025044212	SMOX
ENSSSCG00025007905	EVA1B	ATP5F1B					PLEKHB2	PPM1L
ENSSSCG00025076141	RBFOX2	DHRS3					ENSSSCG00025009456	ENSSSCG00025054561
ENSSSCG00025055204	CHAC1	BTK					TM4SF19	ENSSSCG00025050830
SLC1A3	KBTBD7	NANS					EIF4E	NAP1L1
PCK2	ENSSSCG00025071382	TLL2					SRSF2	B4GALT5
CHI3L2	RPS29	ENSSSCG00025069561					CHORDC1	SUSD6
FGL2	SLC25A28	ETFB					ENSSSCG00025069774	ENSSSCG00025013957
ARSG	IVNS1ABP	ENSSSCG00025031237					CHMP2B	IRF1
PDGFB	ENSSSCG00025057025	PYCR3					GBP1	C16orf54
KLF2	DPP4	SLAMF6					KIAA1191	TRAF3
ASC	ENSSSCG00025042753	CCL14					ENSSSCG00025056155	RETREG1
ENSSSCG00025025002	ING2	GPAA1					CTPS1	RASSF1
PLBD1	STK26	ENSSSCG00025001850					IGFBP7	NR4A1
EGFL7	ENSSSCG00025042200	ENSSSCG00025004340					PEA15	DUSP5
ENSSSCG00025074618							ENSSSCG00025031790	PLPP1
CCND3							RGS10	ENSSSCG00025047993
ENSSSCG00025073784							ENSSSCG00025044589	SLC8B1
ACSL3							ENSSSCG00025043484	ENSSSCG00025032163
ENSSSCG00025038617							EIF3J	ENSSSCG00025073659
ENSSSCG00025051388							ENSSSCG00025043453	FAM219A
ENSSSCG00025071153							ENSSSCG00025036869	CIPC
ENSSSCG00025072332							PSMC1	ENSSSCG00025030613
GPM6B							CSF3	TNFRSF1B
TXNDC16							ATF3	IFNGR2
PLA2G2D							ENSSSCG00025066458	HMGA1
IL18							NFKB2	PIM2
GDPD1							ENSSSCG00025064581	ENSSSCG00025073190
ENSSSCG00025055273							ENSSSCG00025067680	Ddit3
MXI1							FLT1	ENSSSCG00025052086
SERPINB10							ENSSSCG00025054887	CSRP2
WIPI1							KCTD5	RB1CC1
ENSSSCG00025026716							CXCL2	NAMPT
ENSSSCG00025021466							CASP14	CXCL8
AK4							E2F4	ENSSSCG00025056617
ENSSSCG00025022448							HTATIP2	NRP2
TMEM225B							SLC39A6	ENSSSCG00025025597
ENSSSCG00025001516							ENSSSCG00025077007	AMPD3
ENSSSCG00025075149							ENSSSCG00025017751	CTTN
LSS							LGALS3	ENSSSCG00025030097
UNC13D							HSPBP1	KIAA1211L
ENSSSCG00025033383							ROPN1L	PHF11
ENSSSCG00025070857							ENSSSCG00025058694	GLUL
C1QL2							ENSSSCG00025073103	ETV3
ABCA3							ENSSSCG00025065407	ENSSSCG00025052183
ENSSSCG00025064669							WARS2	ENSSSCG00025074905
NREP							ALYREF	DGKD
TBXAS1							DUSP3	SOD2
ENSSSCG00025020380							ARPC1A	IFIH1
RAC2							ENSSSCG00025006921	ENSSSCG00025074776
ENSSSCG00025066459							ENSSSCG00025000232	ENSSSCG00025065768
VCAN							HSP90AA1	FYN
ENSSSCG00025050681							E2F6	PIM3
PAPSS2							VCP	ARHGAP10
GPAT4							HNRNPM	ENSSSCG00025064878
ENSSSCG00025018657							SLC43A2	ENSSSCG00025000347
DSE							REXO2	BIRC3
GJC1							EXOSC2	ENSSSCG00025073255
APCDD1							ENSSSCG00025044082	RRN3
ENSSSCG00025055888							USP5	KCNAB2
CHPT1							NEK6	ENSSSCG00025037707
MAMDC2							ENSSSCG00025064070	ENSSSCG00025030054
SLC45A3							ENSSSCG00025064350	FAM107A
ENSSSCG00025044382							OCSTAMP	TENT4B
CD14							SLC39A8	BCL2
TFDP2							TNIP1	ENSSSCG00025034237
ALDH1L2							DDA1	SIK1
LTA4H							ENSSSCG00025076238	SFN
ARHGAP4							ENSSSCG00025060053	ENSSSCG00025038682
ENSSSCG00025004923							RBMX	ENSSSCG00025043851
SFXN5							EIF6	AHCTF1
ENSSSCG00025045907							PSMA3	VPS37A
IL13RA1							NFKBIB	ENSSSCG00025076125
ENSSSCG00025018751							PPIF	CHST3
AXL							ENSSSCG00025027338	AKAP6
EDNRA							ENSSSCG00025065070	LRRC8C
COLEC12							SCCPDH	ENSSSCG00025058608
YPEL2							POLR2C	EXO5
EEPD1							AHSA1	ENSSSCG00025040752
ENSSSCG00025051044							SH3GLB1	UBE2L6
MAGED2							ENSSSCG00025048764	CHPF2
ENSSSCG00025069250							ENSSSCG00025068947	PANX2
ENSSSCG00025054972							PA2G4	ARIH2
KLHL13							GNG10	ENSSSCG00025058567
CAT							ENSSSCG00025068462	LMO4
ENSSSCG00025022621							VDAC2	ENSSSCG00025035565
ATG7							ENSSSCG00025027928	KCTD10
ENSSSCG00025056804							SOD1	MOB3A
JDP2							VAPA	GRK6
ENSSSCG00025019570							CNPPD1	ENSSSCG00025069363
EVI2A							ENSSSCG00025037921	ABL2
SLC27A1							RIPK2	TFE3
PDIA4							FURIN	ENSSSCG00025039852
PAX8							SFPQ	RAE1
ENSSSCG00025007308							ENSSSCG00025017371	SPI1
ENSSSCG00025022636							P4HA2	JADE3
DHRS7							AEN	N4BP1
FKBP9							ENSSSCG00025021772	MATA2
ENSSSCG00025005103							YWHAG	STX3
FES							NOL10	ZC3H12A
ENSSSCG00025069163							OGA	PAFAH1B1
MAN1A1							PSMA4	ENSSSCG00025073579
CFP							ENSSSCG00025031151	TENT4A
ENSSSCG00025028237							ENSSSCG00025050471	EPS8
FUCA1							PDRG1	ENSSSCG00025026067
ADCY5							PSMD6
LDHD							NQO1
ENSSSCG00025014867							ATAD3A
CAPN3							PSMC3
TECR							DRG1
AQP9							ITFG2
ENSSSCG00025063712							ENSSSCG00025016700
ACAA2							DYNLRB1
ENSSSCG00025070730							UBB
JPH4							PSMB2
SIAH2							ENSSSCG00025076492
TM6SF1							TRAF2
ENSSSCG00025075282							DKC1
OXCT1							PRPF38A
ENSSSCG00025019281							ENSSSCG00025024423
ENSSSCG00025075040							NUTF2
MGAT3							PDCD6
ENSSSCG00025011806							SNRPD1
ENSSSCG00025053378							VHL
TPM2							ENSSSCG00025006852
GMPR							TXLNA
ENSSSCG00025030779							ENSSSCG00025029655
ORAI2							ENSSSCG00025074739
FBXO17							JAML
MBOAT1							PPID
ENSSSCG00025032178							PRKAB2
ENSSSCG00025059066							PSMD8
LAYN							ENSSSCG00025000611
ENSSSCG00025025967							ENSSSCG00025073588
OLFM1							GRWD1
TMEM150B							UPRT
ERO1B							ENSSSCG00025064247
ENSSSCG00025050827							NKIRAS2
ENSSSCG00025076479							CSTF2
S100A8							GPS2
ENSSSCG00025055068							ENSSSCG00025076779
KANK1							RYK
ENSSSCG00025039374							CYTH1
ENSSSCG00025020851							GNG2
ENSSSCG00025064442							AMBN
ZNF322							ATP13A3
ITM2B							COQ10B
TMEM140							ENSSSCG00025006630
MANSC1							DCTN5
KDELR3							ENSSSCG00025039642
YPEL3							NPLOC4
SDF2L1							ENSSSCG00025019560
ENSSSCG00025018573							MRPS18A
MYO1F							ILF3
ENSSSCG00025021096							EMD
PRXL2A							SLC11A1
HACD4							PSMB7
ENSSSCG00025062278							HNRNPH1
PSTPIP1							KCMF1
CDKN2D							ENSSSCG00025044593
ENSSSCG00025073723							ENSSSCG00025058288
ENSSSCG00025041589							SNRNP40
ENSSSCG00025044511							SNRPF
SPP1							nmp.200
CREB3L2							PRMT5
FGR							EIF1
TPCN1							ABHD2
ENSSSCG00025043015							CHCHD4
ARSK							ENSSSCG00025047901
EPB41L3							ENSSSCG00025054270
MTHFD1							ENSSSCG00025069334
SLC44A2							PARP12
ENSSSCG00025076627							SF3A3
PFKFB4							ENSSSCG00025049675
LRMDA							ENSSSCG00025001703
PIK3C2A							VEZT
ENSSSCG00025049736							ENSSSCG00025076061
ARHGAP15							CACYBP
ENSSSCG00025041802							PSMG3
RFLNA							G3BP1
ERG28							POLR2H
ACAA1							AATF
SYDE1							PPME1
ENSSSCG00025001340							YWHAH
CTSF							CYSLTR2
SIGMAR1							ENSSSCG00025076309
CASP1							WDR4
PLA2G7							RXYLT1
PIK3IP1							ENSSSCG00025066830
ENSSSCG00025073409							CNOT9
CYP27A1							ST7
ENSSSCG00025051948							GAR1
ENSSSCG00025071268							PFN2
SEMA4F							MRPL58
GIMAP4							ENSSSCG00025073703
GAMT							ENSSSCG00025026174
ENSSSCG00025001501							TMEM185B
GBA							UFD1
MPDZ							ENSSSCG00025047313
ENSSSCG00025023774							PLAC9
ENSSSCG00025020158							TAP1
SCIMP							DNAJB1
PCYOX1							JMJD6
TREM2							TDG
TMEM106C							ADPRHL2
2022-03-08							TMOD3
CREM							RNPEP
ENSSSCG00025069975							ENSSSCG00025069312
MFSD2A							CD9
RHBDL1							RHOC
ENSSSCG00025057062							SYT14
ENSSSCG00025064784							PSMD10
MAN2A2							RNF149
ZYG11B							CD40
CD300LB							FARSB
SLCO4A1							CDKN3
ENSSSCG00025005083							NFKBIE
ENSSSCG00025037533							TNFAIP3
RBP4							ING5
ALPK2							NGDN
April							TANGO2
ENSSSCG00025001140							EVI5L
ENSSSCG00025073003							ENSSSCG00025063568
NAPEPLD							CLTB
ENSSSCG00025000871							UBE2I
RASGRP2							PSMB4
NQO2							BUB3
CALR							ENSSSCG00025059099
ENSSSCG00025061716							GMFB
MG53							ARMC6
SLC26A6							AKIP1
ENSSSCG00025064382							MLST8
ENSSSCG00025060935							ENSSSCG00025024159
ENSSSCG00025070525							SLC4A2
TIMP2							MCUR1
KIAA1147							GPR183
TMEM104							SLC39A3
PSD3							NSFL1C
ENSSSCG00025006641							C1orf131
CTSO							ENSSSCG00025063172
ALDH9A1							WSB2
IGFBP6							MRPS10
MYCL							PSMA7
ARHGDIB							FBXO6
C1QA							EIF3B
ENSSSCG00025009413							EWSR1
KLF7							GPR132
NCOA4							ENSSSCG00025017058
LIMS2							ENSSSCG00025066521
ENSSSCG00025020802							ANXA2
ENSSSCG00025064995							ZFP2
PDCD4							PNO1
LY86							SLA.DOB
ENSSSCG00025000648							SDSL
BMF							LMNB2
MGST3							ENSSSCG00025024352
CROT							ENSSSCG00025069511
KCNJ15							SNRPB
ENSSSCG00025021329							NMT1
GFPT1							ENSSSCG00025051567
ENSSSCG00025054846							ENSSSCG00025006044
ACADSB							ENSSSCG00025029547
SMYD3							DDX39A
ENSSSCG00025023377							CHTOP
TIE1							ENSSSCG00025029231
GCA							ENSSSCG00025071183
APMAP							PSMD4
LVRN							RAB2B
ZNF219							ENSSSCG00025062480
GSDMD							CRLS1
ENSSSCG00025015490							LTV1
ENSSSCG00025030027							RNF11
CLEC7A							RIC8A
HNMT							HCCS
ENSSSCG00025030617							KMT5B
MFSD3							ENSSSCG00025066206
PSAT1							ENSSSCG00025054458
RCBTB2							ENSSSCG00025072513
SERPINF2							PSMB1
PSPH							RCE1
ENSSSCG00025015755							ENSSSCG00025065253
HERPUD1							ITGB1BP1
PLCD3							SMG9
TLR3							ENSSSCG00025076087
PTPRK							BNIP1
JADE2							COPRS
CCDC50							TRMT61A
ASAP3							ENSSSCG00025077341
LZTS2							ZNRD1
ENSSSCG00025007029							ZFYVE27
ULK4							PEX16
EPHX3							PAQR6
ENSSSCG00025067225							MRPL11
ENSSSCG00025058547							ENSSSCG00025049941
ENSSSCG00025027850							ENSSSCG00025070988
CLEC2B							SRSF6
EDDM3B							GSS
HSD17B4							TMA16
ISYNA1							CXCL10
TLR1							SAG
ZNF251							TTC23L
MCTP1							SNAPC2
ENSSSCG00025006520							SLC12A4
ENSSSCG00025037537							APEX1
HPS3							MED9
TSPAN4							PSMD2
ZNF467							ENSSSCG00025064460
ENSSSCG00025052253							PCGF5
NIPSNAP3B							RNF115
HSD17B12							PSMB3
EVI2B							ENSSSCG00025074985
PLAU							ENSSSCG00025030747
ST3GAL1							ENSSSCG00025033587
QDPR							ENSSSCG00025019399
ENSSSCG00025015940							ENSSSCG00025062298
TMCC1							ENSSSCG00025029485
ENSSSCG00025017142							EIF1AD
PLOD2							PHF1
SLC40A1							ENSSSCG00025009157
ESRP1							FITM2
MINK1							ENSSSCG00025034434
ACSS2							ENSSSCG00025069886
FAM78A							EPC2
ST6GALNAC4							PHKA2
PFKFB2							DNAJB2
RAB3A							ATXN7
ENSSSCG00025049707							PPP2R1A
SLC8A1							NCLN
GLT8D1							HIPK3
ENSSSCG00025011679							RPF1
FKBP11							KAT5
SBF2							FEN1
SYNE2							ENSSSCG00025069228
ERMP1							ENSSSCG00025022543
SAT2							MRTO4
LOXL3							SNX8
ENSSSCG00025046721							THOC1
ENSSSCG00025055160							ZC3H12C
ENSSSCG00025075674							PSMD13
ENSSSCG00025072452							ICAM1
ENSSSCG00025015258							BAG1
RCSD1							SELENOI
ENSSSCG00025042524							PSMB6
QPCT							EIF1B
ST3GAL2							TCP1
TMEM98							ENSSSCG00025069907
TULP3							MRPL17
ENSSSCG00025032842							NPAS1
CCDC28B							NR2C2AP
CYP51A1							ENSSSCG00025057207
NKIRAS1							MAPK8
SORL1							CCT3
ENSSSCG00025006607							RRP15
FCHSD2							ENSSSCG00025022097
FRRS1							GPSM1
SPTBN1							ENSSSCG00025024327
BDH1							CDK2AP1
FAR1							SS18
ABCD4							RXRB
ENSSSCG00025068075							ENSSSCG00025072009
TBL1X							ASB1
ENSSSCG00025045564							CD274
ENSSSCG00025021558							IBA57
ZFP36L2							GCH1
ADCY4							DNAJC2
DHRS4							TIPRL
CXCR2							ENSSSCG00025040241
TBC1D9B							WASHC1
KLHL8							ENSSSCG00025012878
CADPS2							MRPS24
SLC39A10							C14H12orf49
PCMTD1							VAMP3
NNT							PQLC2
ENSSSCG00025049012							SF1
ENSSSCG00025055835							QSOX2
ENSSSCG00025050411							TSR2
ENSSSCG00025011687							IKBKG
ENSSSCG00025048385							ABCF2
AHCY							ENSSSCG00025056418
ENSSSCG00025000152							TAF9B
GSTK1							NAP1L4
ASPH							TMEM254
ENSSSCG00025068691							ARMC5
IKBIP							ENSSSCG00025044801
ENSSSCG00025036596							EIF1AX
ENSSSCG00025063303							GAS2L1
RGS19							INTS1
LGALS9							SLC35D2
GLIS3							ENSSSCG00025031594
CD22							ENSSSCG00025038091
STEAP3							PITPNA
P4HTM							TERF1
ENSSSCG00025029142							SCAMP3
ENSSSCG00025014724							ENSSSCG00025039436
TBC1D16							ENSSSCG00025027847
KMO							RWDD1
PDIA6							HSPB1
RASA3							VXN
ENSSSCG00025074514							RBM18
GCNT1							MRPL15
DERL3							BORCS8
ENSSSCG00025030689							TTC1
CYB5A							ENSSSCG00025024876
LRBA							RCAN1
DNAJC10							ZFP69B
CDCA7L							RPRD1B
ENSSSCG00025047469							ENSSSCG00025035334
UGP2							NPC1
ATP6V0A1							CNBP
ENSSSCG00025020428							TOMM20
ENSSSCG00025042323							CTSL
POGLUT1							RNF121
ENSSSCG00025068873							GOSR2
SLC25A1							FARSA
RAB43							ENSSSCG00025029227
ANKRD13D							CASP8
RTKN							C10orf143
ENSSSCG00025075439							DOLPP1
ENSSSCG00025040391							ENSSSCG00025029923
ENSSSCG00025008070							ENSSSCG00025059129
CIDE.B							DDX3X
PTPN6							ABITRAM
APOBEC3B							RAC1
ENSSSCG00025075244							HARS
CXCR4							ENSSSCG00025037779
ENSSSCG00025059582							MAGOHB
ENSSSCG00025072495							YBX3
ENSSSCG00025050999							ENSSSCG00025030492
ENSSSCG00025012968							ENSSSCG00025002608
ENSSSCG00025006901							NIP7
RAB11FIP4							ASL
SLC22A17							DDX42
SEMA6B							GTF2B
ENSSSCG00025077511							ADRM1
ENSSSCG00025011493							MPHOSPH6
PIK3CD							ENSSSCG00025046309
SCARB1							PDCD2
LRFN1							ENSSSCG00025045560
SPINT2							MRPL49
RARG							DOC2A
ENSSSCG00025006219							ENSSSCG00025068796
ENSSSCG00025050353							ENSSSCG00025032403
DUOX1							SLC25A22
ENSSSCG00025053194							ENSSSCG00025008362
ENSSSCG00025015764							ENSSSCG00025068326
RAMP2							THAP7
CD86							ENSSSCG00025041282
ENSSSCG00025067531							RAD23A
ENSSSCG00025072151							THOC6
LPIN1							ENSSSCG00025007944
ENSSSCG00025076724							AMH
IL27RA							ENSSSCG00025049205
ENSSSCG00025075923							PES1
ENSSSCG00025029623							POLR3H
ENSSSCG00025021396							ENSSSCG00025019832
DZIP1L							CIAPIN1
ATP6V1G3							ENSSSCG00025034543
NCEH1							ENSSSCG00025077661
RBKS
ENSSSCG00025044618
CFAP161
ENSSSCG00025015236
CCM2L
ENSSSCG00025065460
NUCB1
NME4
QSOX1
GPI
MANF
FCGR3A
PRKAR2B
ST3GAL4
ENSSSCG00025059019
TK1
ENSSSCG00025010864
ENSSSCG00025050543
GGT1
ANKH
LIPA
ENSSSCG00025033154
ENSSSCG00025069337
FUT1
ENSSSCG00025054501
CBX4
SNX33
SIX5
C1QTNF2
SOX12
ENSSSCG00025042625
ENSSSCG00025074477
TTC13
ENSSSCG00025076862
PPT2
LRP1
ENSSSCG00025014450
ENSSSCG00025075697
ALDH2
S100A11
LEPROT
FAM234A
ENSSSCG00025073492
ENSSSCG00025033037
ENSSSCG00025065081
HPGD
SESN3
PRAM1
TMED10
GPX4
ENSSSCG00025072041
DGKQ
ENSSSCG00025000443
N4BP2L1
ENSSSCG00025009040
P14ARF
VDR
ENSSSCG00025017715
ENSSSCG00025075794
ENSSSCG00025035624
ENSSSCG00025022456
ENSSSCG00025011030
ENSSSCG00025045569
NAGS
TMEM62
ENSSSCG00025043077
CALHM2
ENSSSCG00025003856
DUOX2
DNAJB11
NT5DC1
CISD3
TELO2
RAB13
TFPI2
PRRT2
MCM4
SLC41A3
TM7SF3
PKIB
TMEM173
ENSSSCG00025031036
ENSSSCG00025013425
STX1B
ENTPD5
ENSSSCG00025017982
ACOT13
MSMB
ENSSSCG00025003779
PALMD
EMR4
ENSSSCG00025014240
ENSSSCG00025016593
HSD17B8
GLMP
ULBP1
RPS6KA5
ENSSSCG00025026782
TNRC6B
HEBP1
CYP4V2
ENSSSCG00025076786
DDHD2
ENSSSCG00025027417
ENSSSCG00025019690
ENSSSCG00025066636
TNFSF15
PIK3R2
RSU1
ENSSSCG00025075940
GABBR1
SMIM1
ENSSSCG00025060819
UIMC1
SLC6A9
ALDH18A1
ENSSSCG00025040180
ENSSSCG00025013706
ENSSSCG00025061690
PCOLCE
ENSSSCG00025050775
DBI
ENSSSCG00025000806
ENSSSCG00025004189
MISP3
ENSSSCG00025035492
TMEM139
ENSSSCG00025008258
ENSSSCG00025053398
ELMOD3
ENSSSCG00025024935
NTRK1
ENSSSCG00025064759
CRTAP
ENSSSCG00025004131
ENSSSCG00025037552
CXADR
FKBP8
TNFSF10
ENSSSCG00025077167
LTC4S
MFSD4B
MGST1
stat5B
EIF4A2
P4HB
XBP1
ENSSSCG00025024337
ENSSSCG00025065215
PRDX2
ANPEP
ENSSSCG00025048517
PDIA5
CHCHD6
ENSSSCG00025018682
TEK
ENSSSCG00025071783
S100A4
ENSSSCG00025012954
PPA1
ENSSSCG00025065596
LIPE
CTNNBIP1
APEH
TTC8
ESD
ENSSSCG00025005918
CD59
ENSSSCG00025065622
OSBPL5
ENSSSCG00025043905
TMEM51
PDK2
NICN1
ENSSSCG00025063777
ENSSSCG00025018020
ENSSSCG00025041886
ENSSSCG00025072167
ENSSSCG00025032456
RBL2
ALG9
TNFRSF11A
CD164
RAB3D
METTL23
ENSSSCG00025016519
ARMC10
ENSSSCG00025008671
YES1
KCNK6
ENSSSCG00025012157
TRAF7
ENSSSCG00025077457
UNC119
SPRY2
CMTM7
SHOX2
COQ8A
ENSSSCG00025020344
DHRS11
ENSSSCG00025044875
MAN1C1
ENSSSCG00025034481
ENSSSCG00025053198
ENSSSCG00025064730
CHD3
ACSF3
ENSSSCG00025074292
ENSSSCG00025035866
TMSB4
ENSSSCG00025058909
TNFSF13B
ABCG4
ENSSSCG00025033717
ENSSSCG00025076273
ENSSSCG00025052054
LONP2
ENSSSCG00025048293
AUTS2
ENSSSCG00025057670
FCGR1A
TOR1AIP2
AP2A1
CATSPER2
SEC62
ENSSSCG00025011342
ENSSSCG00025002885
CYP2J34
RNF122
ENSSSCG00025043185
SFXN1
ENSSSCG00025065096
ENSSSCG00025022020
KLHL5
IL10
PPP1R3B
SLC2A12
RASAL3
ENSSSCG00025052950
ENSSSCG00025076058
ENSSSCG00025052145
SLC16A1
TGFBR1
TSPAN10
ENSSSCG00025052850
PEX11A
PRELID2
CARNS1
ENSSSCG00025035538
ENSSSCG00025051364
MYL6B
PCGF2
SCFD2
ENSSSCG00025026121
ENSSSCG00025058266
PKIA
TMEM45A
PTPRC
ENSSSCG00025024968
CBR3
VPS54
ENSSSCG00025018706
TPM1
CYBRD1
UNC5A
PFKL
PRKRA
SUFU
DAB2
TFEC
ENSSSCG00025020232
MPND
CASP3
C1QB
ENSSSCG00025054693
LRP4
ENSSSCG00025048503
HLTF
IL1R1
ENSSSCG00025014046
ENSSSCG00025072393
NBR1
KLHL24
ENSSSCG00025054757
NDUFC2
FOXO4
ENSSSCG00025012450
CLN8
C3AR1
SMAD9
DGCR6L
ENSSSCG00025070920
ENSSSCG00025031950
NKG7
S1PR2
VCL
ENSSSCG00025030742
NIT2
ENSSSCG00025072558
TLR7
ENSSSCG00025034204
ENSSSCG00025043421
CORO1B
GOLGA5
MALT1
MXD4
PPFIA3
TSPAN3
ENSSSCG00025010032
FGF11
ENSSSCG00025005145
TLR2
ENSSSCG00025046402
ENSSSCG00025011871
ENSSSCG00025062892
STAU2
PTER
PLIN1
TCTA
LDHB
ENSSSCG00025075947
SADC
MPP1
TPD52
FCER1G
NUDT15
ENSSSCG00025072251
WDR63
ENSSSCG00025054531
ENSSSCG00025047132
CRYZ
ENSSSCG00025004137
MLEC
PNKD
PGK1
ENSSSCG00025024561
C1R
ENSSSCG00025040815
ENSSSCG00025056721
ENSSSCG00025070639
TMIGD3
ENSSSCG00025020690
DNPEP
B4GAT1
ENSSSCG00025011574
RPA3
GMDS
NPDC1
TSPAN13
ENSSSCG00025047813
CCNG1
ENSSSCG00025039761
TTC38
CADM4
H1F0
ENSSSCG00025017381
ENSSSCG00025030385
ENSSSCG00025032519
ENSSSCG00025004220
ATXN10
ENSSSCG00025032471
ENSSSCG00025026392
TCTN3
ENSSSCG00025064259
RAB11FIP5
ENSSSCG00025053012
ELK3
NOL4L
FBXO24
ENSSSCG00025028180
ENSSSCG00025055308
GP9
ADK
CXH4orf3
TTLL1
NAPRT
ACKR2
ENSSSCG00025058392
COPG2
ENSSSCG00025043193
TOR4A
GALNT12
TTPA
TPM4
ENSSSCG00025050451
CDK19
CCDC115
ARHGAP9
AKAP5
PHF21A
G6PC3
GLO1
IFI30
TMEM86A
SLC44A1
PIGK
CARHSP1
ENSSSCG00025051231
LCA5
ENSSSCG00025007972
TENT5A
ENSSSCG00025010280
HIF1A
IDI1
PLA2G2F
ENSSSCG00025024652
CGAS
ENSSSCG00025018998
LEF1
ARL6IP5
LSP1
GPR160
CYB561D2
ENSSSCG00025019515
NAGA
TMEM156
PYGL
ENSSSCG00025074419
MDH1
CYP7A1
PFKP
VNN2
IL12RB1
TDRP
PAPSS1
ENSSSCG00025012873
ENSSSCG00025014676
INPP5D
SPR
ENSSSCG00025044104
ENSSSCG00025042088
PLEKHG4B
PTGES3L
SGK3
TMEM229B
ENSSSCG00025010053
ENSSSCG00025016960
ENSSSCG00025077504
ENSSSCG00025023749
GLIPR1
NEO1
MYO1E
ST3GAL3
HDHD3
ENSSSCG00025007495
KYNU
ENSSSCG00025036687
PXK
ENSSSCG00025065226
XCR1
ENSSSCG00025058799
ENSSSCG00025076230
NME7
SLC7A7
LAMB2
ENSSSCG00025016109
SH2D1B
TAS1R1
CANX
ENSSSCG00025007019
ENSSSCG00025048761
ABHD18
CACNB4
CACNB3
TP53INP1
ENSSSCG00025011848
ENSSSCG00025060429
CLN6
ENSSSCG00025039407
ENSSSCG00025071004
TRIM38
ERGIC1
CALU
MCM3
ENSSSCG00025063554

## Sheet: ASFV HuB20_DEGs_Clusters
up-regulation										down-regulation
cluster1	cluster2	cluster3	cluster4	cluster5	cluster6	cluster7	cluster8	cluster9		cluster1	cluster2	cluster3	cluster4	cluster5	cluster6
PLTP	SCARA5	ENSSSCG00025075603	ABCA3	ENSSSCG00025055900	AQP3	SLA.DMB	IL1RN	ENSSSCG00025026413		ENSSSCG00025001609	ENSSSCG00025058248	ENSSSCG00025009456	TPPP3	GPR82	SNRPD1
FCGR2B	SORT1	ENSSSCG00025044589	ENSSSCG00025008017	MX1	ENSSSCG00025073515	TMEM156	ENSSSCG00025026306	DHCR24		ENSSSCG00025052178	DSTN	ENSSSCG00025044212	ENSSSCG00025075427	G0S2	BCAS2
STEAP4	HSPA5	CMPK2	LGALS3BP	ENSSSCG00025018101	ENSSSCG00025024908	ENSSSCG00025046622	ENSSSCG00025058075	LGALS9		PLIN2	ENSSSCG00025041105	IL1B	ENSSSCG00025071152	NPM3	PSMC2
ENSSSCG00025056164	ENSSSCG00025066859	IL7R	ENSSSCG00025018573	ENSSSCG00025020864	ENSSSCG00025039282	ARL4C	ENSSSCG00025052720	ENSSSCG00025013518		ENSSSCG00025060915	REEP1	TAP1	ENSSSCG00025070810	ENSSSCG00025023625	MAGOH
CD209	PON1	HERC5	ENSSSCG00025022621	MX2	ACKR4	IRF7	ENSSSCG00025075984	FASN		OSGIN1	ENSSSCG00025077289	ENSSSCG00025069661	CDK1	TLCD1	PFDN4
RHCG	MARCO	IFIT2	ENSSSCG00025015490	EIF2AK2	ENSSSCG00025066097	ENSSSCG00025073003	FAM20C	ENSSSCG00025051364		ANGPTL4	RRAD	PA2G4	ENSSSCG00025011354	ENSSSCG00025047864	SRSF3
ADD3	ENSSSCG00025004923	ENSSSCG00025002734	ENSSSCG00025005103	GBP1	ENSSSCG00025028237	AKR7A2	GFPT2	ENSSSCG00025016352		ENSSSCG00025016649	GABARAPL1	ENSSSCG00025021772	ENSSSCG00025049568	MRPS14	COMMD8
ENSSSCG00025016573	ENSSSCG00025003741	FBXO39	PCK2	PML	OLFM1	ENSSSCG00025004343	SLCO4A1	LPL		ENSSSCG00025011662	ENSSSCG00025030021	CYP1B1	ID1	UQCRQ	APEX1
HPSE	TPM2	CCL2	TMEM104	ENSSSCG00025062868	YPEL3	CTSS	ITGA5	LENG8		ENSSSCG00025050280	TMEM117	IL1A	CFD	ENSSSCG00025061784	PSMA1
ENSSSCG00025027764	CPSF6	ENSSSCG00025033022	ENSSSCG00025063057	STAT2	ENSSSCG00025016781	ENSSSCG00025058054	CRLF2	ADAMTSL4		SLAMF7	ENSSSCG00025059064	ENSSSCG00025037921	ENSSSCG00025062173	CYCS	ENSSSCG00025066383
ENSSSCG00025052312	ANG1	UNC93B1	CCND3	ENSSSCG00025076189	FCHSD2	ENSSSCG00025009527	ENSSSCG00025012298	MINK1		ADM	UBE2C	ENSSSCG00025061819	PLK2	DTD2	PSMA4
NAAA	ENSSSCG00025055888	ENSSSCG00025055123	ENSSSCG00025063604	ENSSSCG00025072382	ENSSSCG00025060817	ENSSSCG00025058820	ATGL	JADE2		ENSSSCG00025077572	ENSSSCG00025077248	ENSSSCG00025031151	RGS2	MCEMP1	NME1
SERPING1	CFP	ENSSSCG00025001256	MANSC1	ENSSSCG00025052183	NR3C2	ENSSSCG00025064202	LDLR	PIK3CD		GADD45B	ENSSSCG00025070964	ENSSSCG00025014678	PDZK1IP1	CDKN2AIPNL	ENSSSCG00025007928
P2RX7	ENSSSCG00025055273	ENSSSCG00025021977	SLC27A1	ACSL1	MMP19	ENSSSCG00025068849	ENSSSCG00025023220	ENSSSCG00025037916		TIMP1	ARC	FLT1	CDA	GALE	C10orf143
CTSL	ENSSSCG00025038796	PARP12	MGAT3	ENSSSCG00025004116	ENSSSCG00025048691	CGAS	SH2D3C	ENSSSCG00025075228		AHRR	FBXO32	PNPT1	CDR2	PLPP3	UCHL3
RARRES1	CYP27A1	CCL8	ZNF219	ENSSSCG00025039716	ENSSSCG00025028840	NDUFB6	ENSSSCG00025028079	ENSSSCG00025076862		DESI1	TNFSF14	CSTF2	ENSSSCG00025015866	ENSSSCG00025030523	TIMM8B
HFE	ENSSSCG00025051388	IFIT5	SLC26A6	FURIN	RASGRP2	ENSSSCG00025033332	MMP1	CHD3		SQSTM1	MLLT11	IFIH1	PNCK	TMEM126A	YWHAH
ENSSSCG00025067912	ENSSSCG00025046954	IFIT3	ENSSSCG00025016109	ADAR	ENSSSCG00025075244	DTX3	DOCK6	FADS1		ENSSSCG00025066117	NR4A1	GAR1	ENSSSCG00025055701	HMGN1	MRPL17
ENSSSCG00025042323	ENSSSCG00025074618	STAT1	CTSF	ENSSSCG00025061411	ESRP1	ENSSSCG00025004220	SEZ6L2	ENSSSCG00025063303		ODC1	TESC	ENSSSCG00025017431	ENSSSCG00025051125	WRB	POLR2K
NRG1	WIPI1	TNFSF13B	SLC45A3	ENSSSCG00025008207	TUFT1	TLL2	ENSSSCG00025047796	DSE		KCNN4	CCL4	EXOSC5	ENSSSCG00025032146	ENSSSCG00025037372	LSM3
ENSSSCG00025025002	ENSSSCG00025038584	ENSSSCG00025049031	ENSSSCG00025014724	ENSSSCG00025049483	PDPN	UCP3	ENSSSCG00025061716	ENSSSCG00025055558		EMP1	SLC23A2	ENSSSCG00025049376	ENSSSCG00025055475	NDUFAB1	RPL7L1
GUSB	SDF2L1	2022-03-01	C1QL2	CD84	ENSSSCG00025075827	FRAT2	ENSSSCG00025005240	ENSSSCG00025015284		MAP3K8	ATP6V0D2	ENSSSCG00025074905	TPGS2	CPNE5	MRTO4
UNC13D	TFDP2	ENSSSCG00025017282	ENSSSCG00025076230	GNB4	ENSSSCG00025052950	ATP5F1B	ENSSSCG00025075748	TBXAS1		ENSSSCG00025026238	PIM2	ENSSSCG00025057556	NPAS1	ENSSSCG00025068844	ENSSSCG00025022097
ENSSSCG00025034442	PCLAF	CCDC69	ST3GAL1		KLF2		ENSSSCG00025052345	RASSF2		ENSSSCG00025066060	TUBA4A	LYL1	PLP2	IFRD2	TIMM10
MRC1	ENTPD5	USP18	ENSSSCG00025044382		AURKB		ENSSSCG00025070663	ENSSSCG00025059176		MOB1B	JAG1	ENSSSCG00025017058	ENSSSCG00025071835	ARMC6	TRA2B
ENSSSCG00025002886	TREM2	FBP1	PIK3IP1		ENSSSCG00025026699		ENSSSCG00025058321	ENSSSCG00025064229		GADD45G	ENSSSCG00025060053	UTP4		DERL2	PSMB3
CYP2S1	C1QA	UBE2L6	GABBR1		SLC46A3		SERPINB7	ETV6		TSPAN12	GRK5	ENSSSCG00025047311		DYNLL1	TIMM8A
ENSSSCG00025064220	ECHDC2	ENSSSCG00025017770	TBC1D16		HMGB2		ENSSSCG00025068566	GAB2		EMP3	ENSSSCG00025023944	DKC1		H2AFY	ENSSSCG00025073954
IL1R2	GLIS3	ENSSSCG00025011729	ENSSSCG00025004131		ENSSSCG00025062422		ASAP1	ARAP1		HINT3	PSMD11	RUFY1		NHP2	PSMB6
ENSSSCG00025006923	TIMP2	ETV7	QSOX1		ENSSSCG00025037464		ENSSSCG00025076010	ENSSSCG00025026764		ENSSSCG00025038420	RAB11FIP1	SGK1			NMD3
ADIPOQ	GDPD1	ENSSSCG00025022918	ENSSSCG00025058909		LIPE		ENSSSCG00025056919	ENSSSCG00025019748		ENSSSCG00025053068	SLC8B1	SET			GSTO1
ENSSSCG00025038617	ENSSSCG00025025967	PIP4K2C	ENSSSCG00025048293		ENSSSCG00025074328		TMEM63B	PLOD3		ARG1	NOCT	PHACTR1			MRPL46
IDUA	C4BPA	ENSSSCG00025011795	LAMB2		NTN4		ERC1	EMILIN2		ATP1B1	ABHD4	GIMAP7			ENSSSCG00025020113
F3	ENSSSCG00025018583	BRI3BP	ENSSSCG00025007029		TMEM51		RIPOR1	ENSSSCG00025075168		PVR	PMP22	FAM111B			ENSSSCG00025021071
ENSSSCG00025042376	ENSSSCG00025036596	SLA.DOB	ENSSSCG00025056804		CTNNBIP1		LTBP3	TNFSF10		ENSSSCG00025059421	ENSSSCG00025062329	CTPS1			RCHY1
ENSSSCG00025067827	ENSSSCG00025051231	SLAMF6	MFSD3		KIF2C		ENSSSCG00025028850	SUN2		TXNRD1	FCN2	BMI1			ENSSSCG00025054586
ALOX5AP	PDIA6	ENSSSCG00025030312	ABCC5		FRMD4B		ENSSSCG00025076724	GMIP		ENSSSCG00025049776	TM4SF19	ENSSSCG00025029655			GJA1
ENSSSCG00025020380	ENSSSCG00025038025	MALT1	ASAP3		NCAPH		ENSSSCG00025012857	ENSSSCG00025035073		MED10	CLIC4	DDX18			MRPL42
ST6GAL1	PSPH	TMEM144	INPP5D		ENSSSCG00025033739		NT5DC2	ENSSSCG00025022121		CKB	ENSSSCG00025065368	ENSSSCG00025049674			VTI1B
CAVIN1	ENSSSCG00025062278	C5AR1	NRBP2		ENSSSCG00025045804		ARHGAP26	CDC42BPA		ENSSSCG00025068237	CLCF1	SELENOI			PSMC6
LSS	ENSSSCG00025059019	ENSSSCG00025004340	LAYN		ENSSSCG00025049928		ENSSSCG00025017451	ATXN1		ENSSSCG00025073103	TNFRSF1B	MATA2			AK6
NDRG2	PDCD4	ENSSSCG00025053138	SIDT2		ENSSSCG00025058213		ENSSSCG00025033607	MAST3		ENSSSCG00025067088	FAM219A	PSMB9			DIABLO
PGLYRP2	RAB11FIP5	TLR6	ENSSSCG00025077167		CYB5R3		TEAD3	ENSSSCG00025054141		PTPRR	AGO2	ENSSSCG00025073730			SDAD1
PLXDC2	S100A11	NRROS	ENSSSCG00025015236		NICN1		ENSSSCG00025043462	ENSSSCG00025014098		ENSSSCG00025018325	EZH2	CSF3			NOP58
ENSSSCG00025011541	LIMS2	SLC5A6	ENSSSCG00025075940		CDKN2D		ENSSSCG00025076753	ENSSSCG00025013425		FRMD3	CASP14	ENSSSCG00025029433			RPF2
ENSSSCG00025034659	SLC25A27		OSBPL5				ENSSSCG00025015003	ENSSSCG00025077184		AHSA2P	ENSSSCG00025043367	MAP7D2			ENSSSCG00025043468
EGFL7	CKAP2L		ENSSSCG00025048385				PPP1R13B	ENSSSCG00025063752		PHLDA2	TMEM26	IDH3A			MED31
GPBAR1	FSTL1		ENSSSCG00025076627				ENSSSCG00025050600	ENSSSCG00025077457		PSMD7	ENSSSCG00025012072	ENSSSCG00025018917			PDCD10
ENSSSCG00025026267	ENSSSCG00025027850		ENSSSCG00025069250				SPHK1	DOCK2		ENSSSCG00025051568	RASSF1	BIRC3			STAR
ENSSSCG00025021466	MCTP1		APMAP				ENSSSCG00025064944	ENSSSCG00025012979		PSMC4	IGSF23	TIMM44			CD48
ENSSSCG00025066459	MXI1		SUFU				ENSSSCG00025040287	ENSSSCG00025013452		ENSSSCG00025043310	CCNB1	ATP13A3			ACTR3
HS6ST1	ENSSSCG00025050411		LRP1				MIB2	TIAM1		PSMD14	PPM1L	ENSSSCG00025068462			TWISTNB
GPM6B	PRKAR2B		TIE1				ENSSSCG00025011689	ENSSSCG00025064150		CA4	RHOC	ECHDC1			C11orf58
PORCN	ENSSSCG00025021094		ENSSSCG00025053398				RUSC2	TLE3		TSC22D3	AREG	ERLIN1			ENSSSCG00025025219
ENSSSCG00025028366	APCDD1		ENSSSCG00025069669				BUB1B	MLLT6		ENSSSCG00025010440	ENSSSCG00025047901	ENSSSCG00025071183			SSBP1
ENSSSCG00025023377	MANF		SLC41A3				HECTD4	ENSSSCG00025048682		ENSSSCG00025077007	DUSP5	LTB4R			PSMD13
ENSSSCG00025072332	DERL3		MYO1G				ATP2B4	RFX5		SLC22A3	ENSSSCG00025069621	ENSSSCG00025024423			POLR2D
ENSSSCG00025050999	ADCY8		APEH				ENSSSCG00025006180	DLL1		ENSSSCG00025056231	KIAA1211L	ENSSSCG00025072513			ENSSSCG00025030895
ENSSSCG00025003580	EDDM3B		PFKFB4				SLC45A4	ENSSSCG00025062926		ADORA2A	ENSSSCG00025076125	TXNIP			RBX1
MMP9	ENSSSCG00025065460		ENSSSCG00025031946				DMXL2	SMAP1L		POLR3D	TNF	MXD3			VTA1
PDGFB	PDK2		TMEM106A				PIK3AP1	BRD3		HMOX1	ENSSSCG00025064247	ENSSSCG00025068254			UBE2B
RND2	CYP4F22		TMEM150B				ENSSSCG00025010452	PLXNA3		FAM13B	SLC35E4	ENSSSCG00025036658			PYURF
ENSSSCG00025003560	ELOVL5		AP2A1				SREBF2	ENSSSCG00025017836		NAA50	ENSSSCG00025009307				NIP7
ENSSSCG00025038959	ENSSSCG00025069337		ENSSSCG00025061398				MEF2D	OSBPL1A		H3F3B	VCP				COMMD3
TXNDC16	RCSD1		ENSSSCG00025075923				XPO6	TMEM140		RNF19B	ENSSSCG00025025597				ATG5
SNTB1	ERO1B		ENSSSCG00025054531				DUSP4	ENSSSCG00025024334		ENSSSCG00025077785	KCNAB2				ENSSSCG00025074057
GM2A	DAP		FUT1				UBASH3B	Elf4		MTFR1	CD247				ENSSSCG00025047220
SLC1A3	CALU		ENSSSCG00025017779				MAP4	ENSSSCG00025037429		SLC3A2	SERPINE1				ENSSSCG00025051567
AXL	ST3GAL4		EPHX3				PLOD1	ENSSSCG00025068395		ATF4	RASGRP3				ID3
ENSSSCG00025038647	ENSSSCG00025040180		ENSSSCG00025072393				MYBL2	MICAL3		ENSSSCG00025036869	MOB3A				MRPL58
ITGB5	SNX18		RGS19				ENSSSCG00025071444	ENSSSCG00025058266		NFKBIA	FBXO2				DEGS1
ENSSSCG00025055204	TK1		ENSSSCG00025049707				MTSS1	RBP4		FJX1	PHF1				PPP2CA
SULT1C4	FCGR3A		ENSSSCG00025054083				ENSSSCG00025061099	ENSSSCG00025077487		ENSSSCG00025046802	CHMP4B				ENSSSCG00025066879
ADCY5	PCMTD1		ENSSSCG00025001140				ENSSSCG00025056316	ENSSSCG00025026547		ENSSSCG00025069334	RB1CC1				MRPL48
PDIA4	ENSSSCG00025020802		E2F2				ERRFI1	DOCK4		SLC1A5	OAT				EXOSC1
PAPSS2	ENSSSCG00025072151		SEZ6					ENSSSCG00025056777		ENSSSCG00025054293	ENSSSCG00025013957				TAF11
ASC	GPX4		ENSSSCG00025070150					MYH9		CHORDC1	AMPD3				NUTF2
RAC2	ENSSSCG00025034481		ACSF3					HTT		ENSSSCG00025075829	TNFAIP3				ENSSSCG00025018245
ENSSSCG00025009040	ENSSSCG00025047469		ENSSSCG00025046402					ZC3H7B		TMEM187	ENSSSCG00025040125				EEF1E1
CHPT1	GFPT1		ENSSSCG00025016519					CDH23		PSMD6	ENSSSCG00025075835				ITGB1BP1
ENSSSCG00025062070	RMI2		SAT2					ENSSSCG00025026127		OSER1	ENSSSCG00025063188				ENSSSCG00025012255
GPR34	ENSSSCG00025060463		ENSSSCG00025017982					ITPKB		ENSSSCG00025025544	SUSD6				TOMM5
ALDH1L2	N4BP2L1		PRSS22					ENSSSCG00025027437		RCN2	NRP2				MSR1
VCAN	ENSSSCG00025059582		FOXO4					RHBDF2		SYS1	DGKD				ENSSSCG00025022042
FGL2	TP53INP2		ENSSSCG00025040815					ENSSSCG00025030296		TXNL1	ENSSSCG00025024493				ATP6V1G1
KANK1	DBN1		ENSSSCG00025014450					ACO1		GNG10	HSPB1				C14H12orf49
KCNIP1	ST3GAL3		ST6GALNAC4					ADGRE5		ENSSSCG00025069774	ENSSSCG00025077626				ENSSSCG00025075594
ENSSSCG00025023774	PDE4D		PRKACA					ZCCHC24		HDGFL3	BDNF				MRPS24
ENSSSCG00025007905	C1QB		SPINT2					ENSSSCG00025019817		EIF4E	CDKN1C				MED8
DUOX1	ENSSSCG00025035492		ENSSSCG00025048135					ENSSSCG00025075227		ENSSSCG00025049627	ENSSSCG00025030054				ATP6V1F
ENSSSCG00025069975	ENSSSCG00025002690		TMEM173					IKZF1		CHMP2B	LRRC8C				AIMP1
CREB3L2	PPIB		CDH24					ENSSSCG00025025377		PSMC1	MKNK2				BZW1
ENSSSCG00025064669	ENSSSCG00025074514		ENSSSCG00025064259					ENSSSCG00025016907		CXCL8	ENSSSCG00025071382				TUBB4B
JSRP1	NTRK1		ENSSSCG00025020344					LRRK1		YWHAQ	ENSSSCG00025027847				ENSSSCG00025066984
ENSSSCG00025015755	ENSSSCG00025030385		RTKN					ATN1		PSMD3	PRR7				NRAS
CHI3L2	ACOT13		PARP1					FOSL2		TIPARP	ENSSSCG00025065253				UBLCP1
SLA.DMA	TREM1		PCOLCE					ENSSSCG00025021227		ENSSSCG00025043484	SCIN				DCTN6
ENSSSCG00025001516	PKIB		SERPINF2					ENSSSCG00025051341		CLIC2	ENSSSCG00025038499				ENSSSCG00025022237
PLA2G2D	ENSSSCG00025012968		ENSSSCG00025031843					ARHGEF6		PNO1	GRAMD2B				HIGD1A
ENSSSCG00025064442	ENSSSCG00025075388		ENSSSCG00025075697					ENSSSCG00025066467		NFKB2					C1D
ENSSSCG00025026716	HERPUD1		ENSSSCG00025015305					DENND1A		ENSSSCG00025051955					SMIM20
ENSSSCG00025075149	PKIA		SLC6A9					ENSSSCG00025018600		BLVRB					EIF3M
ENSSSCG00025076141	ANGPTL2		FOS					HERC2		NDEL1					VPS29
ENSSSCG00025064382	CMTM7		FLOT2					STIM1		GNG2					MRPL22
ARHGAP4	NDUFC2		MGAM					SPTAN1		LGALS3					BUD31
SORL1	BEND5		TELO2					KSR1		ENSSSCG00025067680					ENSSSCG00025053054
RGS4	CPEB3		ENSSSCG00025014811					ENSSSCG00025006243		RBM3					NPM1
AQP9	ENSSSCG00025022795		FAM78A					BBX		ANKRD22					NOL7
FKBP9	IFI30		HEXD					WNK1		ATF3					MRPS12
TPCN1	ENSSSCG00025024561		ARHGEF25					ENSSSCG00025048450		NDFIP2					DUSP11
SEMA4F	ENSSSCG00025043194		FGD3					SLC12A6		PSMD10					ENSSSCG00025014036
ENSSSCG00025033383	KBTBD7		ENSSSCG00025007173					SIK2		IKBKB					EMC4
FES	OCRL		ENSSSCG00025029375					ENSSSCG00025047084		ENSSSCG00025054887					DNAJC8
ENSSSCG00025074190			ITIH4					ARHGAP31		ENSSSCG00025018698					GLRX3
ENSSSCG00025051044			DGKQ					ENSSSCG00025020924		PSMD1					ENSSSCG00025072656
ENSSSCG00025037537			DENND6B					ENSSSCG00025035366		VDAC2					ENSSSCG00025029942
ENSSSCG00025022636			ENSSSCG00025020690					ZDHHC8		E2F6					METTL5
ORAI2			TMEM145					ENSSSCG00025002710		PLEKHB2					UTP23
ENSSSCG00025021096			SIAH2					ENSSSCG00025073508		ENSSSCG00025000232					SRP19
MTHFD1			C4H1orf162					MYADM		ENSSSCG00025036433					NFYB
DUOX2			ENSSSCG00025075794					NISCH		FOSB					JCHAIN
IL13RA1			ENSSSCG00025047759					CYFIP1.tv1		ENSSSCG00025018990					MRPL18
JPH4			TNFSF12					PDE4A		RGS10					ENSSSCG00025038114
ENSSSCG00025009413			ALDH2					ENSSSCG00025034547		ENSSSCG00025072009					ENSSSCG00025066227
KLHL13			SLC40A1					ENSSSCG00025028538		EIF6					HINT1
CAPN3			CAPN1					ENSSSCG00025052332		IQCG					RGS1
CAT			ENSSSCG00025034205					ENSSSCG00025076413		CYSLTR2					MCUB
ENSSSCG00025041802			CCDC28B					ENSSSCG00025071240		ENSSSCG00025076238					POLE4
ENSSSCG00025064995			ENSSSCG00025042928					ENSSSCG00025054048		ENSSSCG00025045515					FCF1
COLEC12			ENSSSCG00025065215					ENSSSCG00025023007		GCLC					MRPL51
ENSSSCG00025039374			MMP11					EZH1		ENSSSCG00025076309					TRAPPC13
ENSSSCG00025019249			ENSSSCG00025019202					AGO3		DRG1					UFM1
ENSSSCG00025029292			NPDC1					ZNF609		MARCKSL1					RAN
GPAT4			ENSSSCG00025058938					ENSSSCG00025017830		ENSSSCG00025050385					ENSSSCG00025041625
PLA2G7			ENSSSCG00025035013					EXTL3		ENSSSCG00025050590					FKBP3
SMPDL3A			NAGA					ENSSSCG00025066140		TOMM20					ENSSSCG00025067607
ENSSSCG00025020851			ENSSSCG00025031950					ENSSSCG00025076585		WARS2					ENSSSCG00025064266
CD22			USP22							RETREG1					ZBTB8OS
THBS1			PDGFC							HSPH1					YEATS4
SLC44A2			ENSSSCG00025065596							SLC30A1					RAB28
PLBD1			ENSSSCG00025063777							PPIF					PET100
ENSSSCG00025073784			MAN2C1							PTGS2					DCUN1D5
ARSG			ENSSSCG00025042596							PSMB4					ENSSSCG00025008672
MBOAT1			ENSSSCG00025072087							ENSSSCG00025027928					COMMD9
ENSSSCG00025070730			CTSA							LNPK					MPC1
ENSSSCG00025053378			SNX33							SOD2					IMMP1L
MAMDC2			ENSSSCG00025074419							CHCHD4					ENSSSCG00025072765
ENSSSCG00025011806			SLC16A5							TTC23L					RAP1B
MAN2A2			ENSSSCG00025049012							ARL4A					LLPH
EDNRA			MFSD4B							KCMF1					CCT2
ENSSSCG00025071153			ENSSSCG00025072686							CXCL2					RPS29
ENSSSCG00025076479			FLVCR2							RABGGTB					LY96
NUCB1			GNAS							EIF3J					RSL24D1
EEPD1			RARG							SLC7A11					SNRPB2
MAGED2			ENSSSCG00025044104							EXOSC2					ENSSSCG00025016483
PADI2			CORO1B							GPATCH11					GON7
ENSSSCG00025018751			CYB561D2							ENSSSCG00025006921					ENSSSCG00025046460
ENSSSCG00025015258			RASGRP4							TDG					COX7A2
ENSSSCG00025007308			ARHGAP9							DDX39B					MRPS33
ENSSSCG00025055068			ENSSSCG00025005637							NFKBIB					SRP14
ENSSSCG00025075282			PLIN1							CACYBP					COPS2
GBA			ENSSSCG00025046811							HTATIP2					IFT20
SPTBN1										IGFBP7					ENSSSCG00025044221
ENSSSCG00025057062										ENSSSCG00025006630
ENSSSCG00025046923										ROPN1L
SYDE1										ENSSSCG00025075956
ENSSSCG00025063712										SLC39A6
CD14										PEA15
ENSSSCG00025014867										ENSSSCG00025013468
ENSSSCG00025044511										COQ10B
EPB41L3										RBMX
SYNE2										PPID
ABCD4										P4HA2
TMEM98										NGDN
MAN1A1										ENSSSCG00025064070
PRXL2A										DNAJB1
ENSSSCG00025071268										ENSSSCG00025016861
ENSSSCG00025054972										PSMC3
LOXL3										RXYLT1
MG53										G3BP1
TLR3										C3
ENSSSCG00025049736										C1orf52
ENSSSCG00025051948										AHSA1
ARHGDIB										UBE2D3
SERPINB10										MCRS1
ENSSSCG00025045569										RIPK2
CALR										VAPA
DZIP1L										ALYREF
ENSSSCG00025069163										KLF11
ENSSSCG00025044618										ENSSSCG00025018305
SLC8A1										PSMB2
ENSSSCG00025045907										PHF5A
YPEL2										MACC1
TBC1D9B										CHIC2
S100A8										MCUR1
ENSSSCG00025037533										B4GALT5
MYO1F										ENSSSCG00025017371
ENSSSCG00025070857										USP14
PLCD3										DYNLRB1
FAM234A										ENSSSCG00025069312
ENSSSCG00025019570										PDK4
TM6SF1										ANXA1
HACD4										FAS
KDELR3										ENSSSCG00025070988
ENSSSCG00025045564										LMNA
ZNF251										NQO1
ARSK										AZIN1
OXCT1										PDRG1
AK4										PSMA3
CASP1										ENSSSCG00025056155
GGT1										AEN
ANPEP										Ddit3
LTA4H										MOBKL3
ENSSSCG00025047603										SCCPDH
PLOD2										PSMB7
ENSSSCG00025054846										ENSSSCG00025044082
SFXN5										SNRNP40
ENSSSCG00025005265										ENSSSCG00025019560
STX1B										ENSSSCG00025064350
MYCL										JMJD6
CKAP4										ENSSSCG00025057150
ACAA2										SOD1
ALPK2										POLR2C
LDHD										RPF1
DHRS4										PRPF38A
ENSSSCG00025032178										ENSSSCG00025002277
RFLNA										CNBP
RHBDL1										ENSSSCG00025056617
ALDH9A1										PLAA
ENSSSCG00025033154										TRAF2
ENSSSCG00025015940										UBB
SCARB1										UBQLN1
ENSSSCG00025050681										HCAR2
QDPR										TGFA
PCYOX1										HSF2
ISYNA1										RAB7B
IL33										MRPS10
CTSO										PSMA6
ENSSSCG00025018657										PSMB1
TMEM225B										ENSSSCG00025065070
ERG28										CHTOP
CYP26B1										KPNA2
PAX8										SRSF2
PSD3										ENSSSCG00025068559
NREP										NR2C2AP
ERP29										BTF3L4
ENSSSCG00025040391										DCAF13
ENSSSCG00025059066										EIF4A3
ENSSSCG00025042524										SARS
ATG7										HSPA8
ENSSSCG00025073409										SF3A3
C1QTNF2										KCTD5
ACSL3										CRLS1
IL18										PDCD2
ENSSSCG00025072452										SLC39A8
FBXO17										ENSSSCG00025049695
FUCA1										NSFL1C
KIAA1147										SYF2
2022-03-08										ARID4B
ACADSB										HSP90AA1
FKBP11										ADPRHL2
CROT										ZFP2
GSDMD										KCTD10
PTPRK										CD200R1L
JDP2										CEP83
GIMAP4										RCAN1
LZTS2										ENSSSCG00025059099
C1R										ITFG2
FCGR1A										JAML
ENSSSCG00025041589										ENSSSCG00025073703
EXT1										KIAA1191
ENSSSCG00025006641										ENSSSCG00025054270
TBL1X										ENSSSCG00025073659
TSPAN4										SBDS
ENSSSCG00025000648										HSPBP1
ENSSSCG00025019281										WDR4
ADCY4										NAMPT
ENSSSCG00025010864										ANKRD37
ASPH										PELO
ENSSSCG00025052253										NOL10
SCIMP										ENSSSCG00025017751
ENSSSCG00025065096										ENSSSCG00025035280
MAN1C1										AATF
DDHD2										SPPL2A
ITM2B										WDR75
MPDZ										VPS37A
CD300LB										PDCD6
SBF2										C1orf131
ENSSSCG00025037444										THAP7
GJC1										PEX16
DHRS7										NFKBIE
ERMP1										VHL
ENSSSCG00025072495										SFTPC
KMO										TICAM1
ENSSSCG00025068691										PSMG3
ENSSSCG00025020158										ENSSSCG00025069744
LY86										ENSSSCG00025035391
FGR										SERTAD1
ENSSSCG00025075040										RWDD1
ACAA1										PSMD8
PEAK1										ARPC1A
CADPS2										ENSSSCG00025064460
HSD17B4										ENSSSCG00025033529
GAMT										TMEM185B
ENSSSCG00025008070										SNRPF
ST8SIA1										RRP15
ZYG11B										ENSSSCG00025050830
SPP1										MCMDC2
ENSSSCG00025026782										LTV1
LRBA										SDSL
ENSSSCG00025052054										SNAPC2
ENSSSCG00025070525										ENSSSCG00025039642
ENSSSCG00025070920										CCT3
GMPR										UFD1
PSTPIP1										ENSSSCG00025006852
LAMP1										ENSSSCG00025036235
FGF11										DCTN5
ENSSSCG00025046721										ENSSSCG00025068947
ENSSSCG00025068075										BUB3
ANKH										ENSSSCG00025016700
ACACA										ENSSSCG00025066206
April										EIF1B
ENSSSCG00025076273										ENSSSCG00025025098
ENSSSCG00025055835										ENSSSCG00025048764
HSD17B12										TMEM251
ENSSSCG00025001340										ENSSSCG00025056418
ATP6V0A1										RBM18
ENSSSCG00025073723										MRPL15
NNT										GRWD1
ENSSSCG00025073492										ENSSSCG00025006193
ENSSSCG00025050775										ENSSSCG00025054458
BMF										PUM3
MGST3										REXO2
ENSSSCG00025006520										ENSSSCG00025073190
ACTN1										SNX9
POGLUT1										NAP1L1
ENSSSCG00025066726										PAK1IP1
ENSSSCG00025015764										SRSF7
PCGF2										ST8SIA4
ZNF467										DNAJC2
TTC38										NUP35
TPP1										ENSSSCG00025045326
ENSSSCG00025032842										SRSF1
P14ARF										ENSSSCG00025064878
RCBTB2										PLEKHJ1
ENSSSCG00025030779										PSMD4
PIK3R2										ICAM1
ENSSSCG00025021297										TOMM70
ULK4										ENSSSCG00025027338
LPIN1										BNIP1
ENSSSCG00025027417										KRR1
PLAU										ENSSSCG00025045055
ENSSSCG00025068873										EXO5
ENSSSCG00025007542										MRPS18A
ENSSSCG00025050353										ENSSSCG00025014542
GLTP										FARSB
VSIG10										UPRT
ENSSSCG00025054501										ENSSSCG00025001703
NCEH1										IRF1
GSTK1										CCDC82
TNFRSF11A										ID2
ANKRD13D										CHRAC1
ENSSSCG00025011679										RBM7
SESN3										ENSSSCG00025075326
GNS										IFNGR2
NPL										EIF1AX
P4HTM										EXOSC3
ENSSSCG00025011871										ENSSSCG00025029485
VDR										COPRS
HNMT										PRMT5
ENSSSCG00025013706										ENSSSCG00025069511
TFRC										ENSSSCG00025050471
UIMC1										ENSSSCG00025020781
TULP3										UBE2A
APOBEC3B										DDA1
ENSSSCG00025029142										ENSSSCG00025063511
ENSSSCG00025032519										ENSSSCG00025033587
PRAM1										ENSSSCG00025029227
ENSSSCG00025050827										DNAJB4
PDIA5										RASGEF1B
ENSSSCG00025071783										YWHAG
TMEM106C										POLR2H
SLC29A1										CCT5
ENSSSCG00025021329										ENSSSCG00025029297
E2F7										GPR132
ENSSSCG00025004135										ENSSSCG00025024117
ENSSSCG00025060935										ENSSSCG00025024697
ENSSSCG00025046844										CNPPD1
ENSSSCG00025005083										TRMT61A
ENSSSCG00025035624										DUSP3
ENSSSCG00025030689										PSMA7
ENSSSCG00025011687										ENSSSCG00025068225
TLR9										EIF2S1
HLTF										PLPP1
ACKR2										BTG1
ENSSSCG00025069704										ENSSSCG00025058694
ENSSSCG00025072041										YRDC
ENSSSCG00025017142										ENSSSCG00025052086
FAM120A										DCUN1D1
NQO2										WDR74
SIGMAR1										ENSSSCG00025026174
ENSSSCG00025039270										ENSSSCG00025034467
BDH1										SMOX
ENSSSCG00025018682										CNOT9
SLC25A1										ENSSSCG00025056281
ENSSSCG00025076736										ENSSSCG00025006044
ENSSSCG00025014046										ENSSSCG00025027638
P4HB										ENSSSCG00025064581
CISD3										C16orf54
ADAM8										ZNRD1
NAPEPLD										IER5
TM7SF3										CSRP2
ENSSSCG00025021396										KAT5
KLHL8										VEZT
CXCR2										DNAJA1
KLF7										CCT4
ENSSSCG00025048761										ENSSSCG00025063172
LEPROT										RCE1
HSD17B8										ZNF773
LRP4										ENSSSCG00025003756
C3AR1										GIMAP2
ACSS2										ENSSSCG00025076779
GCA										SUGT1
STEAP3										CDKN3
ISG12										ANXA2
RAB11FIP4										ENSSSCG00025017220
ERGIC1										SOCS3
ENSSSCG00025011493										RNF11
MFSD2A										E2F4
ZNF322										TMEM199
CCM2L										TCP1
PLAC8										slc30A6
ENSSSCG00025010521										CD40
ALDH18A1										ENSSSCG00025061765
LONP2										GPR183
ENSSSCG00025011848										ETV3
PYGL										FYN
ENSSSCG00025076786										NUDT4
CCDC50										ENSSSCG00025017636
ENSSSCG00025072919										ENSSSCG00025075319
TNFSF15										SCNM1
ENSSSCG00025028309										FIP1L1
NKIRAS1										ENSSSCG00025066458
SLC44A1										GLUL
ELK3										GTF2H1
ENSSSCG00025074477										RUFY3
SMYD3										ENSSSCG00025058567
ENSSSCG00025006901										ENSSSCG00025002378
TMCC1										GHITM
ENSSSCG00025047776										SS18
IL27RA										MAPK8
NEO1										ALDH1A1
CLEC7A										MCL1
PTPRC										ENSSSCG00025047313
MSMB										TMA16
ENSSSCG00025022456										GCH1
MCM4										C4H1orf43
ENSSSCG00025002885										MRPL49
FRRS1										SYNCRIP
JAK3										ENSSSCG00025047993
LY64										MRPL47
ST3GAL2										ENSSSCG00025029547
GPI										ENSSSCG00025030097
LRMDA										ENSSSCG00025012878
CSNK1G1										OCSTAMP
ENSSSCG00025017715										RYK
ENSSSCG00025001850										ADRM1
ENSSSCG00025000443										SNRPB
EBPL										RABGEF1
SFXN1										RAB2B
ENSSSCG00025006607										TRNT1
ENSSSCG00025024968										ENSSSCG00025065407
LIPA										ATG3
ENSSSCG00025072167										GFOD2
RAB13										ENSSSCG00025058708
COQ8A										NCR1
ENSSSCG00025048517										TENT4B
CLN6										DDX52
QPCT										TTC1
ENSSSCG00025047813										ENSSSCG00025050055
MLEC										PPP1R8
ENSSSCG00025016593										ENSSSCG00025031790
ENSSSCG00025000152										ENSSSCG00025000611
GLMP										DDX39A
NKG7										RNF25
UNC5A										ENSSSCG00025027673
ENSSSCG00025007954										MAGOHB
ALG5										ENSSSCG00025032403
ENSSSCG00025015998										GPS2
ENSSSCG00025041886										PCNA
ENSSSCG00025067225										SMARCE1
ENSSSCG00025014459										SPSB1
ENSSSCG00025055160										EIF1
CATSPER2										ENSSSCG00025030049
ENSSSCG00025055928										ENSSSCG00025063568
PPA1										CLTB
ENSSSCG00025066742										RNF146
ENSSSCG00025043193										SH3GLB1
PFKFB2										ING3
ESR1										UTP18
NOL4L										QTRT1
ENSSSCG00025053321										RPP30
TLR1										BAG1
ATP6V1G3										CD9
ENSSSCG00025019515										TSR2
ENSSSCG00025044728										CIAO2B
POGLUT3										C12orf43
ULBP1										MED9
ENSSSCG00025005845										FBXL14
SMAD9										ENSSSCG00025069886
TFPI2										POLR1E
TECR										ENSSSCG00025027909
ENSSSCG00025075439										MARS2
ENSSSCG00025004137										RRN3
ENSSSCG00025061690										FOPNL
HYAL1										EIF1AD
ENSSSCG00025024935										BLZF1
SLC2A12										ST7
XCR1										TIPRL
ENSSSCG00025013631										ENSSSCG00025030613
RAMP2										TMEM209
RASA3										METTL2A
DNAJB11										ENSSSCG00025065768
EVA1A										ENSSSCG00025021369
CHCHD6										ENSSSCG00025021850
ENSSSCG00025000871										RCCD1
TMED10										MRPS30
CIDE.B										UBXN4
ENSSSCG00025064784										IL7
SLC22A17										ENSSSCG00025029923
SCAMC.3										FITM2
NRP1										ABHD2
ENSSSCG00025051213										ENSSSCG00025045560
ENSSSCG00025037552										NEK6
TNRC6B										CASP8
ZFP36L2										VAMP3
ENSSSCG00025033037										DNAJA2
ENSSSCG00025057670										MKP1
RNASET2										AKAP6
PIK3C2A										SYT14
RASAL3										BASP1
ENSSSCG00025014240										ATP6V1H
DAB2										ENSSSCG00025053715
ENSSSCG00025030027										PIM3
CD86										RHEB
ENSSSCG00025064597										PTPRE
RBL2										ENSSSCG00025020104
ETFB										ENSSSCG00025030747
NIPSNAP3B										ENSSSCG00025062298
SLC35D1										QRSL1
ATXN10										ENSSSCG00025034543
HEBP1										UTP11
AHCY										STK17A
ENSSSCG00025006219										CTSL
IL1R1										METAP2
CYP4V2										MPHOSPH6
HYOU1										RBM8A
ENSSSCG00025070127										LZIC
CRTAP										RRS1
ENSSSCG00025060672										ENSSSCG00025060535
MARCKS										GMFB
ENSSSCG00025011030										COPS8
ENSSSCG00025050451										ENSSSCG00025007944
STRBP										N4BP1
ENSSSCG00025012954										BLOC1S6
DHRS3										PHF11
ENSSSCG00025044716										RNF115
ENSSSCG00025004388										NAA30
ENSSSCG00025034421										TMOD3
ST14										ABT1
ENSSSCG00025001501										SLC39A3
UNC119										ENSSSCG00025006955
ALG9										ACTL6A
AIF1										DDX3X
ENSSSCG00025016960										IST1
PGAP2										TRMT11
RAB42										ENSSSCG00025055773
KCNK6										TRIM36
AUTS2										ENSSSCG00025044570
GMDS										EAPP
ENSSSCG00025013506										TADA2A
SH3D19										nmp.200
TMSB4										HNRNPH1
RPS6KA5										CEBPG
ENSSSCG00025046957										WASHC1
ENSSSCG00025047132										SAG
TENT5A										VBP1
RBKS										MAFG
MCM3										EMD
ENSSSCG00025007495										CYTH1
ENSSSCG00025062147										RAB21
MXD4										ENSSSCG00025031296
C2										ENSSSCG00025025726
LDHB										SLC43A2
ENSSSCG00025043077										NKIRAS2
ENSSSCG00025018136										NTMT1
ENSSSCG00025033021										ENSSSCG00025009537
ENSSSCG00025043015										GKAP1
ENSSSCG00025010032										FTSJ1
ENSSSCG00025065081										EIF4A1
LSP1										GTF2B
ENSSSCG00025033717										ABITRAM
METTL23										PFN2
NBR1										RGCC
PSAT1										ENSSSCG00025058379
ENSSSCG00025012450
APP
ENSSSCG00025054757
ENSSSCG00025035538
ENSSSCG00025031036
DNAJC10
NIT2
TTC13
DPY19L1
FKBP8
ELMOD3
MRTFB
TRPS1
SCAMP5
ENSSSCG00025030742
CUX1
NCOA4
GCNT1
ENSSSCG00025045382
TSPAN10
FGD1
SADC
HIBADH
SCPEP1
ENSSSCG00025067531
FBXO24
ENSSSCG00025031237
EEF2K
TLR7
ENSSSCG00025012958
NME4
ENSSSCG00025076058
ENSSSCG00025070639
ENSSSCG00025072558
ENSSSCG00025053198
ENSSSCG00025055308
ENSSSCG00025023604
TPM1
stat5B
TTPA
ENSSSCG00025045624
HEATR5A
TMEM62
ENSSSCG00025018020
STAU2
ENSSSCG00025022020
RAB43
ENSSSCG00025004352
NLRX1
ENSSSCG00025005946
ENSSSCG00025027882
CYB5A
GLT8D1
CCL14
PDZD3
TMEM229B
ENSSSCG00025045865
ENSSSCG00025071455
CDCA7L
ENSSSCG00025020428
SHTN1
AKAP5
ENSSSCG00025003779
AIG1
LVRN
ENSSSCG00025044819
AGAP1
ENSSSCG00025030617
ENSSSCG00025039761
CA12
ENSSSCG00025025388
ENSSSCG00025021558
PRDX2
PTPN6
SCFD2
TAS1R1
CORO2A
SEMA6B
ENSSSCG00025033782
TSTD1
ENSSSCG00025037167
ENSSSCG00025033380
VCL
ENSSSCG00025010137
ENSSSCG00025011342
MYO1E
ENSSSCG00025065226
ENSSSCG00025072179
DGCR6L
ENSSSCG00025044875
ALDH6A1
TBL1XR1
