# Supplementary material for: Temporally integrated transcriptome analysis reveals ASFV pathology and host response dynamics
Source: Front Immunol. 2022 Dec 5;13:995998. doi: 10.3389/fimmu.2022.995998 (PMC9761332; doi:10.3389/fimmu.2022.995998)
Supplement: Supplementary Table 3 — Host gene promoter motif. [file Table_3.xlsx]

## Sheet: SY18_UP_Cluster1
RANK	DB	ID	ALT_ID	CONSENSUS	TP	TP%	FP	FP%	ENR_RATIO	SCORE_THR	PVALUE	LOG_PVALUE	EVALUE	LOG_EVALUE	QVALUE	LOG_QVALUE
1	db/HUMAN/HOCOMOCOv11_core_HUMAN_mono_meme_format.meme	SP3_HUMAN.H11MO.0.B		SGVVGGGGGCGGGGCBRGSS	179	34.1	35	6.67	5	11	3.62e-30	-67.79	1.45e-27	-61.8	6.68e-28	-62.57
2	db/HUMAN/HOCOMOCOv11_core_HUMAN_mono_meme_format.meme	SP2_HUMAN.H11MO.0.A		GGSSVGGGGGCGGGGCCDGSGS	172	32.76	37	7.05	4.55	11	5.24e-27	-60.51	2.1e-24	-54.52	4.83e-25	-55.99
3	db/HUMAN/HOCOMOCOv11_core_HUMAN_mono_meme_format.meme	SP4_HUMAN.H11MO.0.A		SRGVARGRGGCGGRGCHDRR	183	34.86	45	8.57	4	9.8	2.88e-26	-58.81	1.15e-23	-52.82	1.77e-24	-54.69
4	db/HUMAN/HOCOMOCOv11_core_HUMAN_mono_meme_format.meme	SP1_HUMAN.H11MO.0.A		VGGGGGCGGGGCCKGGGGGGGG	271	51.62	117	22.29	2.31	5.9	2.48e-23	-52.05	9.94e-21	-46.06	1.14e-21	-48.22
5	db/HUMAN/HOCOMOCOv11_core_HUMAN_mono_meme_format.meme	KLF6_HUMAN.H11MO.0.A		GSRRGGGHGGGGMHGGGRV	253	48.19	107	20.38	2.35	8.8	8.06e-22	-48.57	3.23e-19	-42.58	2.98e-20	-44.96
6	db/HUMAN/HOCOMOCOv11_core_HUMAN_mono_meme_format.meme	KLF4_HUMAN.H11MO.0.A		WGGGYGKGGC	176	33.52	52	9.9	3.34	9.5	2.61e-21	-47.4	1.04e-18	-41.4	8e-20	-43.97
7	db/HUMAN/HOCOMOCOv11_core_HUMAN_mono_meme_format.meme	KLF3_HUMAN.H11MO.0.B		GGRGVDGGGCGGGGCYGGG	220	41.9	83	15.81	2.63	9.5	3.03e-21	-47.24	1.22e-18	-41.25	8e-20	-43.97
8	db/HUMAN/HOCOMOCOv11_core_HUMAN_mono_meme_format.meme	KLF1_HUMAN.H11MO.0.A		DGGGYGKGGCYGGG	292	55.62	150	28.57	1.94	7.3	3.51e-19	-42.49	1.41e-16	-36.5	8.09e-18	-39.36
9	db/HUMAN/HOCOMOCOv11_core_HUMAN_mono_meme_format.meme	KLF15_HUMAN.H11MO.0.A		RGGGMGGRGVDGGGGGRGG	202	38.48	79	15.05	2.54	9.5	3.56e-18	-40.18	1.43e-15	-34.18	7.3e-17	-37.16
10	db/HUMAN/HOCOMOCOv11_core_HUMAN_mono_meme_format.meme	KLF12_HUMAN.H11MO.0.C		VGGGGCGGGGC	206	39.24	88	16.76	2.33	9.1	2.22e-16	-36.05	8.89e-14	-30.05	4.09e-15	-33.13
11	db/HUMAN/HOCOMOCOv11_core_HUMAN_mono_meme_format.meme	NFYC_HUMAN.H11MO.0.A		BBRRCCAATCAGMR	59	11.24	3	0.57	15	13	1.81e-15	-33.95	7.26e-13	-27.95	3.04e-14	-31.13
12	db/HUMAN/HOCOMOCOv11_core_HUMAN_mono_meme_format.meme	EGR2_HUMAN.H11MO.0.A		GRGRRKGWGKGGGHGGRG	277	52.76	154	29.33	1.79	7.6	7.11e-15	-32.58	2.85e-12	-26.58	1.06e-13	-29.88
13	db/HUMAN/HOCOMOCOv11_core_HUMAN_mono_meme_format.meme	KLF9_HUMAN.H11MO.0.C		GRRGKGGGCGTGGCC	278	52.95	155	29.52	1.79	5.2	7.43e-15	-32.53	2.98e-12	-26.54	1.06e-13	-29.88
14	db/HUMAN/HOCOMOCOv11_core_HUMAN_mono_meme_format.meme	NFYA_HUMAN.H11MO.0.A		BYRRCCAATCAGAR	65	12.38	6	1.14	9.43	12	1.15e-14	-32.09	4.63e-12	-26.1	1.52e-13	-29.51
15	db/HUMAN/HOCOMOCOv11_core_HUMAN_mono_meme_format.meme	EGR1_HUMAN.H11MO.0.A		VDRDGCGKGGGYGGRRR	291	55.43	173	32.95	1.68	7.5	1.41e-13	-29.59	5.65e-11	-23.6	1.73e-12	-27.08
16	db/HUMAN/HOCOMOCOv11_core_HUMAN_mono_meme_format.meme	PATZ1_HUMAN.H11MO.0.C		GGGGMGGGGGMKGGRRVGGVRG	200	38.1	94	17.9	2.12	9.2	1.71e-13	-29.4	6.84e-11	-23.4	1.97e-12	-26.95
17	db/HUMAN/HOCOMOCOv11_core_HUMAN_mono_meme_format.meme	NFYB_HUMAN.H11MO.0.A		YRRCCAATSAGMR	103	19.62	29	5.52	3.47	9.1	1.66e-12	-27.13	6.65e-10	-21.13	1.8e-11	-24.74
18	db/HUMAN/HOCOMOCOv11_core_HUMAN_mono_meme_format.meme	KLF5_HUMAN.H11MO.0.A		WGGGTGKGGCDGGG	202	38.48	100	19.05	2.01	8.6	2.02e-12	-26.93	8.11e-10	-20.93	2.07e-11	-24.6
19	db/HUMAN/HOCOMOCOv11_core_HUMAN_mono_meme_format.meme	MAZ_HUMAN.H11MO.0.A		GGGGGAGGGGGDGRGRRRGRRG	119	22.67	40	7.62	2.93	11	3.99e-12	-26.25	1.6e-09	-20.25	3.88e-11	-23.97
20	db/HUMAN/HOCOMOCOv11_core_HUMAN_mono_meme_format.meme	ZN281_HUMAN.H11MO.0.A		RGGWGGGGGAGGGGV	191	36.38	94	17.9	2.02	8.6	9.64e-12	-25.36	3.87e-09	-19.37	8.9e-11	-23.14
21	db/HUMAN/HOCOMOCOv11_core_HUMAN_mono_meme_format.meme	ETV5_HUMAN.H11MO.0.C		RRRSAGGAARDGRV	225	42.86	132	25.14	1.7	8	8.81e-10	-20.85	3.53e-07	-14.86	7.75e-09	-18.68
22	db/HUMAN/HOCOMOCOv11_core_HUMAN_mono_meme_format.meme	FOXI1_HUMAN.H11MO.0.B		YTBTGATTGGYY	114	21.71	45	8.57	2.5	2.6	1.48e-09	-20.33	5.94e-07	-14.34	1.24e-08	-18.2
23	db/HUMAN/HOCOMOCOv11_core_HUMAN_mono_meme_format.meme	WT1_HUMAN.H11MO.0.C		RGGVGGGGGAGGRGGVGGRG	166	31.62	84	16	1.96	9.5	1.71e-09	-20.18	6.87e-07	-14.19	1.38e-08	-18.1
24	db/HUMAN/HOCOMOCOv11_core_HUMAN_mono_meme_format.meme	E2F7_HUMAN.H11MO.0.B		GDGGCGGGAARDR	244	46.48	153	29.14	1.59	8	4.56e-09	-19.21	1.83e-06	-13.21	3.51e-08	-17.16
25	db/HUMAN/HOCOMOCOv11_core_HUMAN_mono_meme_format.meme	ATF3_HUMAN.H11MO.0.A		GGTSACGTGAB	123	23.43	55	10.48	2.21	8.7	1.3e-08	-18.16	5.22e-06	-12.16	9.61e-08	-16.16
26	db/HUMAN/HOCOMOCOv11_core_HUMAN_mono_meme_format.meme	FLI1_HUMAN.H11MO.0.A		SRRGGMAGGAAGGRRRGR	112	21.33	48	9.14	2.31	9.2	2.24e-08	-17.61	8.98e-06	-11.62	1.59e-07	-15.65
27	db/HUMAN/HOCOMOCOv11_core_HUMAN_mono_meme_format.meme	VEZF1_HUMAN.H11MO.0.C		GGRRRRGRRGGAGGGGGRGRRR	105	20	45	8.57	2.3	11	7.11e-08	-16.46	2.85e-05	-10.47	4.86e-07	-14.54
28	db/HUMAN/HOCOMOCOv11_core_HUMAN_mono_meme_format.meme	E2F4_HUMAN.H11MO.0.A		SRGGGCGGGAARD	239	45.52	156	29.71	1.53	7.9	8.13e-08	-16.33	3.26e-05	-10.33	5.36e-07	-14.44
29	db/HUMAN/HOCOMOCOv11_core_HUMAN_mono_meme_format.meme	ELF5_HUMAN.H11MO.0.A		VGRASSAGGAAGTRV	353	67.24	275	52.38	1.28	4.1	5.96e-07	-14.33	0.000239	-8.34	3.8e-06	-12.48
30	db/HUMAN/HOCOMOCOv11_core_HUMAN_mono_meme_format.meme	ETS2_HUMAN.H11MO.0.B		RDVRGGAARVRRR	321	61.14	245	46.67	1.31	7.1	1.65e-06	-13.31	0.000662	-7.32	1.02e-05	-11.5
31	db/HUMAN/HOCOMOCOv11_core_HUMAN_mono_meme_format.meme	ZBT17_HUMAN.H11MO.0.A		SRRGGWGGGGGAGGGGMRR	144	27.43	83	15.81	1.73	9.4	3.11e-06	-12.68	0.00125	-6.69	1.85e-05	-10.9
32	db/HUMAN/HOCOMOCOv11_core_HUMAN_mono_meme_format.meme	CREB1_HUMAN.H11MO.0.A		NRRTGACGTMA	100	19.05	51	9.71	1.94	8.9	1.06e-05	-11.45	0.00426	-5.46	6.13e-05	-9.7
33	db/HUMAN/HOCOMOCOv11_core_HUMAN_mono_meme_format.meme	ELF3_HUMAN.H11MO.0.A		RAABVAGGAAGTRR	387	73.71	323	61.52	1.2	1.7	1.57e-05	-11.06	0.00628	-5.07	8.77e-05	-9.34
34	db/HUMAN/HOCOMOCOv11_core_HUMAN_mono_meme_format.meme	NRF1_HUMAN.H11MO.0.A		CWSTGCGCATGCGCRDS	64	12.19	26	4.95	2.41	7.7	1.8e-05	-10.92	0.00722	-4.93	9.78e-05	-9.23
35	db/HUMAN/HOCOMOCOv11_core_HUMAN_mono_meme_format.meme	IRF3_HUMAN.H11MO.0.B		RAAARGGAAAVDGAAASDGA	189	36	127	24.19	1.48	6.2	1.95e-05	-10.85	0.00782	-4.85	0.000103	-9.18
36	db/HUMAN/HOCOMOCOv11_core_HUMAN_mono_meme_format.meme	FOXP2_HUMAN.H11MO.0.C		BTGTTTACH	167	31.81	108	20.57	1.54	7.5	2.23e-05	-10.71	0.00895	-4.72	0.000114	-9.08
37	db/HUMAN/HOCOMOCOv11_core_HUMAN_mono_meme_format.meme	TAF1_HUMAN.H11MO.0.A		RARRWGGCGGMGGMGR	361	68.76	297	56.57	1.21	5.9	2.84e-05	-10.47	0.0114	-4.48	0.000142	-8.86
38	db/HUMAN/HOCOMOCOv11_core_HUMAN_mono_meme_format.meme	FOXA2_HUMAN.H11MO.0.A		TGTTTACWYWGB	184	35.05	124	23.62	1.48	4.4	3.06e-05	-10.39	0.0123	-4.4	0.000149	-8.81
39	db/HUMAN/HOCOMOCOv11_core_HUMAN_mono_meme_format.meme	EHF_HUMAN.H11MO.0.B		VWACSAGGAAGTDVS	284	54.1	219	41.71	1.3	1.5	3.77e-05	-10.18	0.0151	-4.19	0.000179	-8.63
40	db/HUMAN/HOCOMOCOv11_core_HUMAN_mono_meme_format.meme	ZN467_HUMAN.H11MO.0.C		GGGGAGGGGRRGGRGRRGGRRR	74	14.1	35	6.67	2.08	12	5.25e-05	-9.86	0.021	-3.86	0.000242	-8.33
41	db/HUMAN/HOCOMOCOv11_core_HUMAN_mono_meme_format.meme	MAFB_HUMAN.H11MO.0.B		TGCTGASTYAD	148	28.19	95	18.1	1.55	8.4	6.78e-05	-9.6	0.0272	-3.6	0.000306	-8.09
42	db/HUMAN/HOCOMOCOv11_core_HUMAN_mono_meme_format.meme	FOXA1_HUMAN.H11MO.0.A		TGTTTACWYWGB	149	28.38	97	18.48	1.53	6.1	9.73e-05	-9.24	0.039	-3.24	0.000428	-7.76
43	db/HUMAN/HOCOMOCOv11_core_HUMAN_mono_meme_format.meme	STAT2_HUMAN.H11MO.0.A		RRGRAAAHGAAACTGAAAV	233	44.38	174	33.14	1.34	1.5	0.000117	-9.05	0.0471	-3.06	0.000504	-7.59
44	db/HUMAN/HOCOMOCOv11_core_HUMAN_mono_meme_format.meme	IRF2_HUMAN.H11MO.0.A		RAAAVHGAAAGTGAAASTRV	201	38.29	145	27.62	1.38	0.05	0.000149	-8.81	0.0599	-2.81	0.000627	-7.37
45	db/HUMAN/HOCOMOCOv11_core_HUMAN_mono_meme_format.meme	ZN341_HUMAN.H11MO.0.C		GRGGRRRRGGRGRRGGAASAGC	108	20.57	64	12.19	1.68	9.5	0.000159	-8.75	0.0637	-2.75	0.000652	-7.34
46	db/HUMAN/HOCOMOCOv11_core_HUMAN_mono_meme_format.meme	FOXM1_HUMAN.H11MO.0.A		TGTTTRCTYWKB	327	62.29	269	51.24	1.21	5.2	0.00019	-8.57	0.076	-2.58	0.000761	-7.18
47	db/HUMAN/HOCOMOCOv11_core_HUMAN_mono_meme_format.meme	FOXK1_HUMAN.H11MO.0.A		TGTTTMCHTT	112	21.33	68	12.95	1.64	9.3	0.000205	-8.49	0.082	-2.5	0.000803	-7.13
48	db/HUMAN/HOCOMOCOv11_core_HUMAN_mono_meme_format.meme	ERG_HUMAN.H11MO.0.A		RRRSAGGAAGYGG	276	52.57	219	41.71	1.26	5.9	0.000265	-8.24	0.106	-2.24	0.00102	-6.89
49	db/HUMAN/HOCOMOCOv11_core_HUMAN_mono_meme_format.meme	ETV2_HUMAN.H11MO.0.B		RRARRCAGGAARYRGS	257	48.95	201	38.29	1.28	3.8	0.000307	-8.09	0.123	-2.1	0.00113	-6.79
50	db/HUMAN/HOCOMOCOv11_core_HUMAN_mono_meme_format.meme	MAF_HUMAN.H11MO.0.A		VAAWBTGCTGASTHWGCMD	321	61.14	265	50.48	1.21	4.3	0.000312	-8.07	0.125	-2.08	0.00113	-6.79
51	db/HUMAN/HOCOMOCOv11_core_HUMAN_mono_meme_format.meme	ETS1_HUMAN.H11MO.0.A		RRRCMGGAAGTGG	319	60.76	263	50.1	1.21	5	0.000316	-8.06	0.127	-2.07	0.00113	-6.79
52	db/HUMAN/HOCOMOCOv11_core_HUMAN_mono_meme_format.meme	HEN1_HUMAN.H11MO.0.C		BGGGKMKCAGCTGCGKCCYY	34	6.48	11	2.1	2.92	8.5	0.000318	-8.05	0.127	-2.06	0.00113	-6.79
53	db/HUMAN/HOCOMOCOv11_core_HUMAN_mono_meme_format.meme	ATF1_HUMAN.H11MO.0.B		HRRTGACGYMA	52	9.9	23	4.38	2.21	11	0.00035	-7.96	0.14	-1.97	0.00122	-6.71
54	db/HUMAN/HOCOMOCOv11_core_HUMAN_mono_meme_format.meme	MAFK_HUMAN.H11MO.0.A		RAWWHTGCTGASTCAGCA	140	26.67	94	17.9	1.48	2.4	0.000412	-7.79	0.165	-1.8	0.00141	-6.56
55	db/HUMAN/HOCOMOCOv11_core_HUMAN_mono_meme_format.meme	FOXJ2_HUMAN.H11MO.0.C		TGTTTRTTTW	203	38.67	151	28.76	1.34	3	0.000429	-7.75	0.172	-1.76	0.00144	-6.54
56	db/HUMAN/HOCOMOCOv11_core_HUMAN_mono_meme_format.meme	IRF8_HUMAN.H11MO.0.B		RAAARRGGAASTGAAASTDR	323	61.52	269	51.24	1.2	0.098	0.000482	-7.64	0.193	-1.64	0.00159	-6.45
57	db/HUMAN/HOCOMOCOv11_core_HUMAN_mono_meme_format.meme	PKNX1_HUMAN.H11MO.0.B		TGABTGRCAGS	49	9.33	22	4.19	2.17	10	0.000625	-7.38	0.251	-1.38	0.00202	-6.2
58	db/HUMAN/HOCOMOCOv11_core_HUMAN_mono_meme_format.meme	MAFG_HUMAN.H11MO.0.A		RWWWNTGCTGASTCAGCA	100	19.05	62	11.81	1.6	0.2	0.000758	-7.19	0.304	-1.19	0.00239	-6.04
59	db/HUMAN/HOCOMOCOv11_core_HUMAN_mono_meme_format.meme	TFE3_HUMAN.H11MO.0.B		RGTCACGTGA	170	32.38	123	23.43	1.38	5.3	0.000764	-7.18	0.306	-1.18	0.00239	-6.04
60	db/HUMAN/HOCOMOCOv11_core_HUMAN_mono_meme_format.meme	IRF1_HUMAN.H11MO.0.A		RAAANWGAAASTGAAASYRR	27	5.14	8	1.52	3.11	12	0.000789	-7.14	0.316	-1.15	0.00243	-6.02
61	db/HUMAN/HOCOMOCOv11_core_HUMAN_mono_meme_format.meme	TFEB_HUMAN.H11MO.0.C		RGTCACGTG	91	17.33	55	10.48	1.64	0.12	0.000863	-7.05	0.346	-1.06	0.00261	-5.95
62	db/HUMAN/HOCOMOCOv11_core_HUMAN_mono_meme_format.meme	BC11A_HUMAN.H11MO.0.A		RAAAGAGGAAGTGARAV	169	32.19	123	23.43	1.37	8.2	0.000956	-6.95	0.383	-0.96	0.00281	-5.87
63	db/HUMAN/HOCOMOCOv11_core_HUMAN_mono_meme_format.meme	TAL1_HUMAN.H11MO.0.A		CTGSNVVSBRSWGATAAGV	313	59.62	262	49.9	1.19	1.2	0.00096	-6.95	0.385	-0.95	0.00281	-5.87
64	db/HUMAN/HOCOMOCOv11_core_HUMAN_mono_meme_format.meme	ANDR_HUMAN.H11MO.0.A		TGTTCTTKKYTGTTTRYW	145	27.62	102	19.43	1.42	7.3	0.0011	-6.81	0.442	-0.82	0.00318	-5.75
65	db/HUMAN/HOCOMOCOv11_core_HUMAN_mono_meme_format.meme	PPARG_HUMAN.H11MO.0.A		MWSTRGGKSARAGGKCA	212	40.38	164	31.24	1.29	6.5	0.00123	-6.7	0.494	-0.71	0.00342	-5.68
66	db/HUMAN/HOCOMOCOv11_core_HUMAN_mono_meme_format.meme	TBX21_HUMAN.H11MO.0.A		GDGDRGGTGTGRV	512	97.52	491	93.52	1.04	3.6	0.00124	-6.69	0.497	-0.7	0.00342	-5.68
67	db/HUMAN/HOCOMOCOv11_core_HUMAN_mono_meme_format.meme	SALL4_HUMAN.H11MO.0.B		GSDGGGWGGG	196	37.33	149	28.38	1.31	8.7	0.00124	-6.69	0.498	-0.7	0.00342	-5.68
68	db/HUMAN/HOCOMOCOv11_core_HUMAN_mono_meme_format.meme	THA11_HUMAN.H11MO.0.B		KGCMTBCTGGGARTTGTAGTYY	22	4.19	6	1.14	3.29	8.7	0.00165	-6.41	0.66	-0.42	0.00447	-5.41
69	db/HUMAN/HOCOMOCOv11_core_HUMAN_mono_meme_format.meme	ZSC22_HUMAN.H11MO.0.C		RGKCWGAGGGMGGAGG	175	33.33	131	24.95	1.33	7.2	0.00173	-6.36	0.694	-0.37	0.00463	-5.37
70	db/HUMAN/HOCOMOCOv11_core_HUMAN_mono_meme_format.meme	PO2F2_HUMAN.H11MO.0.A		AYATGCAAATK	393	74.86	350	66.67	1.12	2.2	0.00217	-6.13	0.87	-0.14	0.00563	-5.18
71	db/HUMAN/HOCOMOCOv11_core_HUMAN_mono_meme_format.meme	GABPA_HUMAN.H11MO.0.A		GVVRCCGGAAGTGV	364	69.33	319	60.76	1.14	3.1	0.00219	-6.13	0.877	-0.13	0.00563	-5.18
72	db/HUMAN/HOCOMOCOv11_core_HUMAN_mono_meme_format.meme	CEBPG_HUMAN.H11MO.0.B		RTTGCATCAKHH	37	7.05	16	3.05	2.24	10	0.0022	-6.12	0.881	-0.13	0.00563	-5.18
73	db/HUMAN/HOCOMOCOv11_core_HUMAN_mono_meme_format.meme	PBX3_HUMAN.H11MO.0.A		TGABTGRCRGS	53	10.1	28	5.33	1.86	10	0.00261	-5.95	1.05	0.05	0.00661	-5.02
74	db/HUMAN/HOCOMOCOv11_core_HUMAN_mono_meme_format.meme	NR2E3_HUMAN.H11MO.0.C		AAAGTCAAAAGTCA	95	18.1	62	11.81	1.52	8	0.00275	-5.9	1.1	0.1	0.00685	-4.98
75	db/HUMAN/HOCOMOCOv11_core_HUMAN_mono_meme_format.meme	TFDP1_HUMAN.H11MO.0.C		RRRRGGCGGGAARN	150	28.57	111	21.14	1.35	8.4	0.0033	-5.71	1.32	0.28	0.00812	-4.81
76	db/HUMAN/HOCOMOCOv11_core_HUMAN_mono_meme_format.meme	SMAD3_HUMAN.H11MO.0.B		SYCTSHCWSCWS	107	20.38	73	13.9	1.46	8.8	0.00339	-5.69	1.36	0.31	0.00815	-4.81
77	db/HUMAN/HOCOMOCOv11_core_HUMAN_mono_meme_format.meme	FEV_HUMAN.H11MO.0.B		GCVGGAAGYG	100	19.05	67	12.76	1.49	8.6	0.0034	-5.68	1.36	0.31	0.00815	-4.81
78	db/HUMAN/HOCOMOCOv11_core_HUMAN_mono_meme_format.meme	PBX1_HUMAN.H11MO.0.A		TGABTGACAG	82	15.62	52	9.9	1.57	9	0.00357	-5.64	1.43	0.36	0.00845	-4.77
79	db/HUMAN/HOCOMOCOv11_core_HUMAN_mono_meme_format.meme	ZSC31_HUMAN.H11MO.0.C		RGCAGCAGGGCARTTAKR	169	32.19	129	24.57	1.31	6.2	0.00377	-5.58	1.51	0.41	0.00881	-4.73
80	db/HUMAN/HOCOMOCOv11_core_HUMAN_mono_meme_format.meme	ZFP28_HUMAN.H11MO.0.C		TTCTATTTCTTCTTGWGTCA	158	30.1	119	22.67	1.32	1.9	0.00386	-5.56	1.55	0.44	0.00892	-4.72
81	db/HUMAN/HOCOMOCOv11_core_HUMAN_mono_meme_format.meme	CEBPB_HUMAN.H11MO.0.A		DRTTRYGCAATM	79	15.05	50	9.52	1.57	7.1	0.00414	-5.49	1.66	0.51	0.00944	-4.66
82	db/HUMAN/HOCOMOCOv11_core_HUMAN_mono_meme_format.meme	SIX1_HUMAN.H11MO.0.A		TGWAAYHTGAKMCY	306	58.29	263	50.1	1.16	2.3	0.00462	-5.38	1.85	0.62	0.0104	-4.56
83	db/HUMAN/HOCOMOCOv11_core_HUMAN_mono_meme_format.meme	NFAC1_HUMAN.H11MO.0.B		AWGGAAARWVWGAMW	290	55.24	247	47.05	1.17	5.9	0.00474	-5.35	1.9	0.64	0.0105	-4.56
84	db/HUMAN/HOCOMOCOv11_core_HUMAN_mono_meme_format.meme	ZN274_HUMAN.H11MO.0.A		CAYACTGGAGAGAAACCCTA	65	12.38	39	7.43	1.65	7.7	0.00477	-5.35	1.91	0.65	0.0105	-4.56
85	db/HUMAN/HOCOMOCOv11_core_HUMAN_mono_meme_format.meme	USF1_HUMAN.H11MO.0.A		RGTCACGTGRBS	86	16.38	57	10.86	1.5	5.2	0.00578	-5.15	2.32	0.84	0.0126	-4.38
86	db/HUMAN/HOCOMOCOv11_core_HUMAN_mono_meme_format.meme	HNF1A_HUMAN.H11MO.0.C		DGTTAATKATTAACH	74	14.1	47	8.95	1.56	8.5	0.00586	-5.14	2.35	0.86	0.0126	-4.37
87	db/HUMAN/HOCOMOCOv11_core_HUMAN_mono_meme_format.meme	MYC_HUMAN.H11MO.0.A		RCCACGTGCTB	257	48.95	216	41.14	1.19	5	0.00653	-5.03	2.62	0.96	0.0139	-4.28
88	db/HUMAN/HOCOMOCOv11_core_HUMAN_mono_meme_format.meme	ZN770_HUMAN.H11MO.0.C		GGGAGGCYGAGGBRGGAGGATC	122	23.24	89	16.95	1.37	7.3	0.0068	-4.99	2.73	1	0.0143	-4.25
89	db/HUMAN/HOCOMOCOv11_core_HUMAN_mono_meme_format.meme	TWST1_HUMAN.H11MO.0.A		MCATCTGKWWYYMATTA	352	67.05	313	59.62	1.12	0.61	0.00745	-4.9	2.99	1.09	0.0153	-4.18
90	db/HUMAN/HOCOMOCOv11_core_HUMAN_mono_meme_format.meme	BACH1_HUMAN.H11MO.0.A		TGCTGAGTCABSS	432	82.29	399	76	1.08	2.9	0.00748	-4.9	3	1.1	0.0153	-4.18
91	db/HUMAN/HOCOMOCOv11_core_HUMAN_mono_meme_format.meme	ZN263_HUMAN.H11MO.0.A		GGGAGGAGGRRGRGGRGGRR	43	8.19	23	4.38	1.83	12	0.00757	-4.88	3.03	1.11	0.0153	-4.18
92	db/HUMAN/HOCOMOCOv11_core_HUMAN_mono_meme_format.meme	MYF6_HUMAN.H11MO.0.C		CASCTGC	256	48.76	216	41.14	1.18	4.1	0.00775	-4.86	3.11	1.13	0.0156	-4.16
93	db/HUMAN/HOCOMOCOv11_core_HUMAN_mono_meme_format.meme	FOXJ3_HUMAN.H11MO.0.A		TTGTTTATKKTTW	105	20	75	14.29	1.39	1.9	0.0087	-4.74	3.49	1.25	0.0171	-4.07
94	db/HUMAN/HOCOMOCOv11_core_HUMAN_mono_meme_format.meme	ATF6A_HUMAN.H11MO.0.B		GKGSTGACGTGG	188	35.81	151	28.76	1.24	1.4	0.00872	-4.74	3.5	1.25	0.0171	-4.07
95	db/HUMAN/HOCOMOCOv11_core_HUMAN_mono_meme_format.meme	PO3F2_HUMAN.H11MO.0.A		YYCATGCATWTYCATTM	115	21.9	84	16	1.36	7.1	0.00901	-4.71	3.61	1.28	0.0175	-4.05
96	db/HUMAN/HOCOMOCOv11_core_HUMAN_mono_meme_format.meme	EVI1_HUMAN.H11MO.0.B		WAGAYAAGATAANAKA	101	19.24	72	13.71	1.4	4.2	0.00983	-4.62	3.94	1.37	0.0187	-3.98
97	db/HUMAN/HOCOMOCOv11_core_HUMAN_mono_meme_format.meme	ZN418_HUMAN.H11MO.0.C		TGCTTYTRGCYTCTKVY	152	28.95	118	22.48	1.29	7	0.00985	-4.62	3.95	1.37	0.0187	-3.98
98	db/HUMAN/HOCOMOCOv11_core_HUMAN_mono_meme_format.meme	ZN350_HUMAN.H11MO.0.C		CAGYYYTTTTATDWCCHR	234	44.57	196	37.33	1.19	6.2	0.0101	-4.6	4.05	1.4	0.019	-3.96
99	db/HUMAN/HOCOMOCOv11_core_HUMAN_mono_meme_format.meme	ZFP82_HUMAN.H11MO.0.C		TTCCADTTCAYTAATTYTCTCTTC	240	45.71	202	38.48	1.19	3.1	0.0103	-4.57	4.15	1.42	0.0193	-3.95
100	db/HUMAN/HOCOMOCOv11_core_HUMAN_mono_meme_format.meme	OSR2_HUMAN.H11MO.0.C		GBYSCWGCTNCTGYDG	255	48.57	217	41.33	1.17	6.1	0.0108	-4.53	4.34	1.47	0.02	-3.91
101	db/HUMAN/HOCOMOCOv11_core_HUMAN_mono_meme_format.meme	ZN768_HUMAN.H11MO.0.C		GAGGCHCAGAGAGGTTAAGT	83	15.81	57	10.86	1.45	4.1	0.0115	-4.47	4.61	1.53	0.0209	-3.87
102	db/HUMAN/HOCOMOCOv11_core_HUMAN_mono_meme_format.meme	RUNX2_HUMAN.H11MO.0.A		KGKYTGTGGTTTKK	504	96	486	92.57	1.04	0.29	0.0115	-4.46	4.63	1.53	0.0209	-3.87
103	db/HUMAN/HOCOMOCOv11_core_HUMAN_mono_meme_format.meme	LYL1_HUMAN.H11MO.0.A		CCAKCTGYTYYCTB	419	79.81	387	73.71	1.08	5.5	0.0117	-4.45	4.69	1.55	0.0209	-3.87
104	db/HUMAN/HOCOMOCOv11_core_HUMAN_mono_meme_format.meme	EPAS1_HUMAN.H11MO.0.B		VTACGTGMC	407	77.52	374	71.24	1.09	3.9	0.0118	-4.44	4.73	1.55	0.0209	-3.87
105	db/HUMAN/HOCOMOCOv11_core_HUMAN_mono_meme_format.meme	ZN547_HUMAN.H11MO.0.C		TGCTAATKCWGCARGCABRC	44	8.38	25	4.76	1.73	8.4	0.0122	-4.41	4.88	1.59	0.0214	-3.84
106	db/HUMAN/HOCOMOCOv11_core_HUMAN_mono_meme_format.meme	HNF1B_HUMAN.H11MO.0.A		DGTTAATRATTAACH	32	6.1	16	3.05	1.94	9.7	0.0129	-4.35	5.16	1.64	0.0224	-3.8
107	db/HUMAN/HOCOMOCOv11_core_HUMAN_mono_meme_format.meme	NKX61_HUMAN.H11MO.0.B		GAYWAATKRSHWWTTAATK	46	8.76	27	5.14	1.68	11	0.0142	-4.26	5.69	1.74	0.0244	-3.71
108	db/HUMAN/HOCOMOCOv11_core_HUMAN_mono_meme_format.meme	FOXO4_HUMAN.H11MO.0.C		TTGTTTAYK	75	14.29	51	9.71	1.46	9.3	0.0143	-4.25	5.74	1.75	0.0244	-3.71
109	db/HUMAN/HOCOMOCOv11_core_HUMAN_mono_meme_format.meme	FEZF1_HUMAN.H11MO.0.C		DYTGYYCTTTTH	241	45.9	205	39.05	1.17	6.5	0.0144	-4.24	5.78	1.75	0.0244	-3.71
110	db/HUMAN/HOCOMOCOv11_core_HUMAN_mono_meme_format.meme	NKX31_HUMAN.H11MO.0.C		NTWAAGTGBTTD	6	1.14	0	0	7	14	0.0154	-4.17	6.18	1.82	0.0258	-3.66
111	db/HUMAN/HOCOMOCOv11_core_HUMAN_mono_meme_format.meme	PIT1_HUMAN.H11MO.0.C		YTMATGAATATWY	93	17.71	67	12.76	1.38	8.7	0.0158	-4.15	6.33	1.85	0.0263	-3.64
112	db/HUMAN/HOCOMOCOv11_core_HUMAN_mono_meme_format.meme	GATA2_HUMAN.H11MO.0.A		STGBNNNNNDVAGATAAGR	361	68.76	327	62.29	1.1	0.5	0.016	-4.13	6.43	1.86	0.0264	-3.63
113	db/HUMAN/HOCOMOCOv11_core_HUMAN_mono_meme_format.meme	USF2_HUMAN.H11MO.0.A		GGGTCACGTGRBSVSSSSB	134	25.52	104	19.81	1.29	3.7	0.0162	-4.12	6.5	1.87	0.0265	-3.63
114	db/HUMAN/HOCOMOCOv11_core_HUMAN_mono_meme_format.meme	FOXP1_HUMAN.H11MO.0.A		TBTGTTTMY	425	80.95	396	75.43	1.07	3.3	0.0181	-4.01	7.27	1.98	0.0294	-3.53
115	db/HUMAN/HOCOMOCOv11_core_HUMAN_mono_meme_format.meme	SIX2_HUMAN.H11MO.0.A		KGAAAYHTGAKMC	411	78.29	381	72.57	1.08	1.7	0.0188	-3.98	7.52	2.02	0.0301	-3.5
116	db/HUMAN/HOCOMOCOv11_core_HUMAN_mono_meme_format.meme	THA_HUMAN.H11MO.0.C		RGGTCABYTSAGGTCAK	8	1.52	1	0.19	4.5	13	0.0191	-3.96	7.67	2.04	0.0304	-3.49
117	db/HUMAN/HOCOMOCOv11_core_HUMAN_mono_meme_format.meme	ZIM3_HUMAN.H11MO.0.C		KTRGGTTTCTGTTKYYTKY	46	8.76	28	5.33	1.62	6.9	0.0199	-3.92	7.97	2.08	0.0314	-3.46
118	db/HUMAN/HOCOMOCOv11_core_HUMAN_mono_meme_format.meme	COT1_HUMAN.H11MO.0.C		GRGGKSARAGGTCAGGG	305	58.1	271	51.62	1.12	5.6	0.0203	-3.9	8.15	2.1	0.0318	-3.45
119	db/HUMAN/HOCOMOCOv11_core_HUMAN_mono_meme_format.meme	TFAP4_HUMAN.H11MO.0.A		YCAGCTGWKB	49	9.33	31	5.9	1.56	9.8	0.0237	-3.74	9.5	2.25	0.0368	-3.3
# SEA (Simple Enrichment Analysis): Version 5.4.1 compiled on Aug 25 2021 at 17:37:48
# The format of this file is described at https://meme-suite.org/meme/doc/sea-output-format.html.
# sea --verbosity 1 --oc . --thresh 10.0 --align center --p cluster1 --m db/HUMAN/HOCOMOCOv11_core_HUMAN_mono_meme_format.meme

## Sheet: SY18_UP_Cluster2
RANK	DB	ID	ALT_ID	CONSENSUS	TP	TP%	FP	FP%	ENR_RATIO	SCORE_THR	PVALUE	LOG_PVALUE	EVALUE	LOG_EVALUE	QVALUE	LOG_QVALUE
1	db/HUMAN/HOCOMOCOv11_core_HUMAN_mono_meme_format.meme	KLF3_HUMAN.H11MO.0.B		GGRGVDGGGCGGGGCYGGG	36	57.14	7	11.11	4.62	8.8	2.98e-08	-17.33	1.2e-05	-11.33	1e-05	-11.51
2	db/HUMAN/HOCOMOCOv11_core_HUMAN_mono_meme_format.meme	ZN341_HUMAN.H11MO.0.C		GRGGRRRRGGRGRRGGAASAGC	47	74.6	21	33.33	2.18	6.3	2.96e-06	-12.73	0.00119	-6.74	0.000498	-7.61
3	db/HUMAN/HOCOMOCOv11_core_HUMAN_mono_meme_format.meme	KLF9_HUMAN.H11MO.0.C		GRRGKGGGCGTGGCC	26	41.27	5	7.94	4.5	8.8	1.01e-05	-11.5	0.00406	-5.51	0.00114	-6.78
4	db/HUMAN/HOCOMOCOv11_core_HUMAN_mono_meme_format.meme	KLF15_HUMAN.H11MO.0.A		RGGGMGGRGVDGGGGGRGG	24	38.1	5	7.94	4.17	11	4.52e-05	-10	0.0181	-4.01	0.00381	-5.57
5	db/HUMAN/HOCOMOCOv11_core_HUMAN_mono_meme_format.meme	SP2_HUMAN.H11MO.0.A		GGSSVGGGGGCGGGGCCDGSGS	33	52.38	14	22.22	2.27	8.5	0.000411	-7.8	0.165	-1.8	0.0277	-3.59
6	db/HUMAN/HOCOMOCOv11_core_HUMAN_mono_meme_format.meme	MAZ_HUMAN.H11MO.0.A		GGGGGAGGGGGDGRGRRRGRRG	33	52.38	15	23.81	2.12	8.4	0.00084	-7.08	0.337	-1.09	0.0471	-3.05
7	db/HUMAN/HOCOMOCOv11_core_HUMAN_mono_meme_format.meme	SP3_HUMAN.H11MO.0.B		SGVVGGGGGCGGGGCBRGSS	53	84.13	37	58.73	1.42	5.1	0.0014	-6.57	0.562	-0.58	0.0633	-2.76
8	db/HUMAN/HOCOMOCOv11_core_HUMAN_mono_meme_format.meme	ZN467_HUMAN.H11MO.0.C		GGGGAGGGGRRGGRGRRGGRRR	32	50.79	15	23.81	2.06	6.4	0.0015	-6.5	0.603	-0.51	0.0633	-2.76
9	db/HUMAN/HOCOMOCOv11_core_HUMAN_mono_meme_format.meme	ZBT17_HUMAN.H11MO.0.A		SRRGGWGGGGGAGGGGMRR	35	55.56	18	28.57	1.89	7.3	0.00185	-6.29	0.741	-0.3	0.069	-2.67
10	db/HUMAN/HOCOMOCOv11_core_HUMAN_mono_meme_format.meme	EGR1_HUMAN.H11MO.0.A		VDRDGCGKGGGYGGRRR	38	60.32	21	33.33	1.77	7.3	0.00205	-6.19	0.822	-0.2	0.069	-2.67
11	db/HUMAN/HOCOMOCOv11_core_HUMAN_mono_meme_format.meme	SP4_HUMAN.H11MO.0.A		SRGVARGRGGCGGRGCHDRR	45	71.43	29	46.03	1.53	6.4	0.00319	-5.75	1.28	0.25	0.0977	-2.33
12	db/HUMAN/HOCOMOCOv11_core_HUMAN_mono_meme_format.meme	KLF12_HUMAN.H11MO.0.C		VGGGGCGGGGC	50	79.37	35	55.56	1.42	4.4	0.00369	-5.6	1.48	0.39	0.104	-2.27
13	db/HUMAN/HOCOMOCOv11_core_HUMAN_mono_meme_format.meme	ZN281_HUMAN.H11MO.0.A		RGGWGGGGGAGGGGV	38	60.32	23	36.51	1.62	5.4	0.00613	-5.09	2.46	0.9	0.148	-1.91
14	db/HUMAN/HOCOMOCOv11_core_HUMAN_mono_meme_format.meme	SP1_HUMAN.H11MO.0.A		VGGGGGCGGGGCCKGGGGGGGG	39	61.9	24	38.1	1.6	3.2	0.00616	-5.09	2.47	0.9	0.148	-1.91
15	db/HUMAN/HOCOMOCOv11_core_HUMAN_mono_meme_format.meme	MYOD1_HUMAN.H11MO.0.A		VCAGCTGYYBCYGBC	13	20.63	3	4.76	3.5	8.1	0.00696	-4.97	2.79	1.03	0.151	-1.89
16	db/HUMAN/HOCOMOCOv11_core_HUMAN_mono_meme_format.meme	ASCL1_HUMAN.H11MO.0.A		CHVCASCTGCYBYY	16	25.4	5	7.94	2.83	7.9	0.00767	-4.87	3.08	1.12	0.151	-1.89
17	db/HUMAN/HOCOMOCOv11_core_HUMAN_mono_meme_format.meme	KLF6_HUMAN.H11MO.0.A		GSRRGGGHGGGGMHGGGRV	61	96.83	52	82.54	1.17	4.5	0.00809	-4.82	3.24	1.18	0.151	-1.89
18	db/HUMAN/HOCOMOCOv11_core_HUMAN_mono_meme_format.meme	TFAP4_HUMAN.H11MO.0.A		YCAGCTGWKB	11	17.46	2	3.17	4	8	0.00809	-4.82	3.24	1.18	0.151	-1.89
19	db/HUMAN/HOCOMOCOv11_core_HUMAN_mono_meme_format.meme	PATZ1_HUMAN.H11MO.0.C		GGGGMGGGGGMKGGRRVGGVRG	17	26.98	6	9.52	2.57	11	0.00985	-4.62	3.95	1.37	0.175	-1.75
20	db/HUMAN/HOCOMOCOv11_core_HUMAN_mono_meme_format.meme	THAP1_HUMAN.H11MO.0.C		SGCCGCCATSTYGGSYBCGGGC	58	92.06	48	76.19	1.2	3	0.0132	-4.33	5.29	1.67	0.221	-1.51
21	db/HUMAN/HOCOMOCOv11_core_HUMAN_mono_meme_format.meme	E2F7_HUMAN.H11MO.0.B		GDGGCGGGAARDR	6	9.52	0	0	7	11	0.0138	-4.28	5.53	1.71	0.221	-1.51
22	db/HUMAN/HOCOMOCOv11_core_HUMAN_mono_meme_format.meme	TFE2_HUMAN.H11MO.0.A		SMCAGCTGCWB	10	15.87	2	3.17	3.67	11	0.0149	-4.2	5.99	1.79	0.229	-1.47
23	db/HUMAN/HOCOMOCOv11_core_HUMAN_mono_meme_format.meme	FOXA1_HUMAN.H11MO.0.A		TGTTTACWYWGB	8	12.7	1	1.59	4.5	10	0.0163	-4.12	6.52	1.87	0.238	-1.44
24	db/HUMAN/HOCOMOCOv11_core_HUMAN_mono_meme_format.meme	PBX2_HUMAN.H11MO.0.C		KRAWKTGATTGATKS	13	20.63	4	6.35	2.8	7.7	0.0173	-4.06	6.93	1.94	0.243	-1.42
25	db/HUMAN/HOCOMOCOv11_core_HUMAN_mono_meme_format.meme	E2F6_HUMAN.H11MO.0.A		DGGGCGGGARRVR	17	26.98	7	11.11	2.25	8.9	0.0198	-3.92	7.95	2.07	0.267	-1.32
26	db/HUMAN/HOCOMOCOv11_core_HUMAN_mono_meme_format.meme	SOX9_HUMAN.H11MO.0.B		AADGGNNBCWTTGTTY	23	36.51	12	19.05	1.85	5.4	0.0229	-3.78	9.19	2.22	0.288	-1.24
27	db/HUMAN/HOCOMOCOv11_core_HUMAN_mono_meme_format.meme	WT1_HUMAN.H11MO.0.C		RGGVGGGGGAGGRGGVGGRG	55	87.3	45	71.43	1.22	2.6	0.0231	-3.77	9.27	2.23	0.288	-1.24
28	db/HUMAN/HOCOMOCOv11_core_HUMAN_mono_meme_format.meme	TAF1_HUMAN.H11MO.0.A		RARRWGGCGGMGGMGR	38	60.32	26	41.27	1.44	6.7	0.0248	-3.7	9.93	2.3	0.288	-1.24
29	db/HUMAN/HOCOMOCOv11_core_HUMAN_mono_meme_format.meme	PBX1_HUMAN.H11MO.0.A		TGABTGACAG	24	38.1	13	20.63	1.79	7.9	0.0248	-3.7	9.96	2.3	0.288	-1.24
# SEA (Simple Enrichment Analysis): Version 5.4.1 compiled on Aug 25 2021 at 17:37:48
# The format of this file is described at https://meme-suite.org/meme/doc/sea-output-format.html.
# sea --verbosity 1 --oc . --thresh 10.0 --align center --p cluster2 --m db/HUMAN/HOCOMOCOv11_core_HUMAN_mono_meme_format.meme

## Sheet: SY18_UP_Cluster3
RANK	DB	ID	ALT_ID	CONSENSUS	TP	TP%	FP	FP%	ENR_RATIO	SCORE_THR	PVALUE	LOG_PVALUE	EVALUE	LOG_EVALUE	QVALUE	LOG_QVALUE
1	db/HUMAN/HOCOMOCOv11_core_HUMAN_mono_meme_format.meme	BC11A_HUMAN.H11MO.0.A		RAAAGAGGAAGTGARAV	24	50	1	2.08	12.5	8.7	4.2e-08	-16.99	1.68e-05	-10.99	6.38e-06	-11.96
2	db/HUMAN/HOCOMOCOv11_core_HUMAN_mono_meme_format.meme	IRF8_HUMAN.H11MO.0.B		RAAARRGGAASTGAAASTDR	16	33.33	0	0	17	6.9	3.4e-06	-12.59	0.00137	-6.6	0.000258	-8.26
3	db/HUMAN/HOCOMOCOv11_core_HUMAN_mono_meme_format.meme	STAT2_HUMAN.H11MO.0.A		RRGRAAAHGAAACTGAAAV	18	37.5	1	2.08	9.5	6.3	1.29e-05	-11.26	0.00518	-5.26	0.000653	-7.33
4	db/HUMAN/HOCOMOCOv11_core_HUMAN_mono_meme_format.meme	ELF1_HUMAN.H11MO.0.A		VRACCCGGAAGTGS	17	35.42	1	2.08	9	9.3	3.09e-05	-10.39	0.0124	-4.39	0.00117	-6.75
5	db/HUMAN/HOCOMOCOv11_core_HUMAN_mono_meme_format.meme	SP1_HUMAN.H11MO.0.A		VGGGGGCGGGGCCKGGGGGGGG	16	33.33	1	2.08	8.5	11	7.22e-05	-9.54	0.0289	-3.54	0.00218	-6.13
6	db/HUMAN/HOCOMOCOv11_core_HUMAN_mono_meme_format.meme	KLF12_HUMAN.H11MO.0.C		VGGGGCGGGGC	22	45.83	4	8.33	4.6	8.4	8.63e-05	-9.36	0.0346	-3.36	0.00218	-6.13
7	db/HUMAN/HOCOMOCOv11_core_HUMAN_mono_meme_format.meme	ETS1_HUMAN.H11MO.0.A		RRRCMGGAAGTGG	12	25	0	0	13	11	0.000112	-9.1	0.0447	-3.11	0.00242	-6.02
8	db/HUMAN/HOCOMOCOv11_core_HUMAN_mono_meme_format.meme	IRF4_HUMAN.H11MO.0.A		RAAWGRGGAASTGAAASY	11	22.92	0	0	12	8.6	0.000256	-8.27	0.103	-2.28	0.00486	-5.33
9	db/HUMAN/HOCOMOCOv11_core_HUMAN_mono_meme_format.meme	ETV2_HUMAN.H11MO.0.B		RRARRCAGGAARYRGS	18	37.5	3	6.25	4.75	7.6	0.000359	-7.93	0.144	-1.94	0.00541	-5.22
10	db/HUMAN/HOCOMOCOv11_core_HUMAN_mono_meme_format.meme	ELF2_HUMAN.H11MO.0.C		RAVCCGGAAGTGR	14	29.17	1	2.08	7.5	10	0.000371	-7.9	0.149	-1.91	0.00541	-5.22
11	db/HUMAN/HOCOMOCOv11_core_HUMAN_mono_meme_format.meme	MAZ_HUMAN.H11MO.0.A		GGGGGAGGGGGDGRGRRRGRRG	35	72.92	16	33.33	2.12	7	0.000392	-7.84	0.157	-1.85	0.00541	-5.22
12	db/HUMAN/HOCOMOCOv11_core_HUMAN_mono_meme_format.meme	ETS2_HUMAN.H11MO.0.B		RDVRGGAARVRRR	28	58.33	9	18.75	2.9	8.1	0.000445	-7.72	0.178	-1.72	0.0055	-5.2
13	db/HUMAN/HOCOMOCOv11_core_HUMAN_mono_meme_format.meme	SPI1_HUMAN.H11MO.0.A		RRAAAGAGGAAGTGRVD	40	83.33	23	47.92	1.71	0.92	0.000486	-7.63	0.195	-1.64	0.0055	-5.2
14	db/HUMAN/HOCOMOCOv11_core_HUMAN_mono_meme_format.meme	IRF2_HUMAN.H11MO.0.A		RAAAVHGAAAGTGAAASTRV	27	56.25	9	18.75	2.8	0.14	0.000558	-7.49	0.224	-1.5	0.0055	-5.2
15	db/HUMAN/HOCOMOCOv11_core_HUMAN_mono_meme_format.meme	GABPA_HUMAN.H11MO.0.A		GVVRCCGGAAGTGV	10	20.83	0	0	11	11	0.00058	-7.45	0.233	-1.46	0.0055	-5.2
16	db/HUMAN/HOCOMOCOv11_core_HUMAN_mono_meme_format.meme	Z324A_HUMAN.H11MO.0.C		KVTCAAACCATCCTTKSCTKSCW	10	20.83	0	0	11	8.3	0.00058	-7.45	0.233	-1.46	0.0055	-5.2
17	db/HUMAN/HOCOMOCOv11_core_HUMAN_mono_meme_format.meme	ERG_HUMAN.H11MO.0.A		RRRSAGGAAGYGG	21	43.75	5	10.42	3.67	8.6	0.000645	-7.35	0.258	-1.35	0.00573	-5.16
18	db/HUMAN/HOCOMOCOv11_core_HUMAN_mono_meme_format.meme	IRF1_HUMAN.H11MO.0.A		RAAANWGAAASTGAAASYRR	23	47.92	6	12.5	3.43	3.2	0.000718	-7.24	0.288	-1.25	0.00573	-5.16
19	db/HUMAN/HOCOMOCOv11_core_HUMAN_mono_meme_format.meme	KLF1_HUMAN.H11MO.0.A		DGGGYGKGGCYGGG	23	47.92	6	12.5	3.43	7.4	0.000718	-7.24	0.288	-1.25	0.00573	-5.16
20	db/HUMAN/HOCOMOCOv11_core_HUMAN_mono_meme_format.meme	FLI1_HUMAN.H11MO.0.A		SRRGGMAGGAAGGRRRGR	27	56.25	9	18.75	2.8	6.8	0.000837	-7.09	0.335	-1.09	0.00618	-5.09
21	db/HUMAN/HOCOMOCOv11_core_HUMAN_mono_meme_format.meme	ELK1_HUMAN.H11MO.0.B		RCCGGAAGTGV	15	31.25	2	4.17	5.33	8.5	0.000863	-7.05	0.346	-1.06	0.00618	-5.09
22	db/HUMAN/HOCOMOCOv11_core_HUMAN_mono_meme_format.meme	SP4_HUMAN.H11MO.0.A		SRGVARGRGGCGGRGCHDRR	19	39.58	4	8.33	4	9.8	0.000895	-7.02	0.359	-1.02	0.00618	-5.09
23	db/HUMAN/HOCOMOCOv11_core_HUMAN_mono_meme_format.meme	FOXM1_HUMAN.H11MO.0.A		TGTTTRCTYWKB	9	18.75	0	0	10	10	0.00129	-6.65	0.519	-0.66	0.00854	-4.76
24	db/HUMAN/HOCOMOCOv11_core_HUMAN_mono_meme_format.meme	SP3_HUMAN.H11MO.0.B		SGVVGGGGGCGGGGCBRGSS	16	33.33	3	6.25	4.25	11	0.00157	-6.46	0.63	-0.46	0.00994	-4.61
25	db/HUMAN/HOCOMOCOv11_core_HUMAN_mono_meme_format.meme	IRF3_HUMAN.H11MO.0.B		RAAARGGAAAVDGAAASDGA	27	56.25	10	20.83	2.55	5.3	0.00207	-6.18	0.828	-0.19	0.0125	-4.38
26	db/HUMAN/HOCOMOCOv11_core_HUMAN_mono_meme_format.meme	VEZF1_HUMAN.H11MO.0.C		GGRRRRGRRGGAGGGGGRGRRR	37	77.08	20	41.67	1.81	6.3	0.00234	-6.06	0.937	-0.06	0.013	-4.34
27	db/HUMAN/HOCOMOCOv11_core_HUMAN_mono_meme_format.meme	KLF6_HUMAN.H11MO.0.A		GSRRGGGHGGGGMHGGGRV	16	33.33	3	6.25	4.25	10	0.00236	-6.05	0.945	-0.06	0.013	-4.34
28	db/HUMAN/HOCOMOCOv11_core_HUMAN_mono_meme_format.meme	KLF3_HUMAN.H11MO.0.B		GGRGVDGGGCGGGGCYGGG	32	66.67	15	31.25	2.06	6.4	0.00246	-6.01	0.985	-0.01	0.013	-4.34
29	db/HUMAN/HOCOMOCOv11_core_HUMAN_mono_meme_format.meme	SP2_HUMAN.H11MO.0.A		GGSSVGGGGGCGGGGCCDGSGS	24	50	8	16.67	2.78	9.5	0.00249	-5.99	1	0	0.013	-4.34
30	db/HUMAN/HOCOMOCOv11_core_HUMAN_mono_meme_format.meme	EHF_HUMAN.H11MO.0.B		VWACSAGGAAGTDVS	8	16.67	0	0	9	11	0.00285	-5.86	1.14	0.13	0.0135	-4.31
31	db/HUMAN/HOCOMOCOv11_core_HUMAN_mono_meme_format.meme	ELK4_HUMAN.H11MO.0.A		SVCCGGAAGTGV	8	16.67	0	0	9	11	0.00285	-5.86	1.14	0.13	0.0135	-4.31
32	db/HUMAN/HOCOMOCOv11_core_HUMAN_mono_meme_format.meme	ETV5_HUMAN.H11MO.0.C		RRRSAGGAARDGRV	8	16.67	0	0	9	11	0.00285	-5.86	1.14	0.13	0.0135	-4.31
33	db/HUMAN/HOCOMOCOv11_core_HUMAN_mono_meme_format.meme	HXA1_HUMAN.H11MO.0.C		TKGATGGATG	20	41.67	6	12.5	3	3.4	0.00364	-5.62	1.46	0.38	0.0167	-4.09
34	db/HUMAN/HOCOMOCOv11_core_HUMAN_mono_meme_format.meme	SPIB_HUMAN.H11MO.0.A		RRAAAGAGGAAGTGARA	16	33.33	4	8.33	3.4	5.2	0.00481	-5.34	1.93	0.66	0.0214	-3.85
35	db/HUMAN/HOCOMOCOv11_core_HUMAN_mono_meme_format.meme	KLF15_HUMAN.H11MO.0.A		RGGGMGGRGVDGGGGGRGG	17	35.42	4	8.33	3.6	9.1	0.00493	-5.31	1.98	0.68	0.0214	-3.85
36	db/HUMAN/HOCOMOCOv11_core_HUMAN_mono_meme_format.meme	HXB13_HUMAN.H11MO.0.A		TTTTATDGSH	41	85.42	26	54.17	1.56	2.8	0.00558	-5.19	2.24	0.81	0.0235	-3.75
37	db/HUMAN/HOCOMOCOv11_core_HUMAN_mono_meme_format.meme	FOXA3_HUMAN.H11MO.0.B		CHTGTTTACWTWG	30	62.5	14	29.17	2.07	4.3	0.00586	-5.14	2.35	0.85	0.024	-3.73
38	db/HUMAN/HOCOMOCOv11_core_HUMAN_mono_meme_format.meme	ELF3_HUMAN.H11MO.0.A		RAABVAGGAAGTRR	7	14.58	0	0	8	11	0.00618	-5.09	2.48	0.91	0.024	-3.73
39	db/HUMAN/HOCOMOCOv11_core_HUMAN_mono_meme_format.meme	SOX3_HUMAN.H11MO.0.B		BCCWTTGTBYB	7	14.58	0	0	8	12	0.00618	-5.09	2.48	0.91	0.024	-3.73
40	db/HUMAN/HOCOMOCOv11_core_HUMAN_mono_meme_format.meme	ZN467_HUMAN.H11MO.0.C		GGGGAGGGGRRGGRGRRGGRRR	28	58.33	12	25	2.23	5.2	0.00692	-4.97	2.77	1.02	0.0251	-3.68
41	db/HUMAN/HOCOMOCOv11_core_HUMAN_mono_meme_format.meme	FEV_HUMAN.H11MO.0.B		GCVGGAAGYG	21	43.75	8	16.67	2.44	7.6	0.00706	-4.95	2.83	1.04	0.0251	-3.68
42	db/HUMAN/HOCOMOCOv11_core_HUMAN_mono_meme_format.meme	RFX5_HUMAN.H11MO.0.A		GTCABCWGTTGCYRGGSARA	12	25	2	4.17	4.33	8	0.00737	-4.91	2.95	1.08	0.0251	-3.68
43	db/HUMAN/HOCOMOCOv11_core_HUMAN_mono_meme_format.meme	WT1_HUMAN.H11MO.0.C		RGGVGGGGGAGGRGGVGGRG	29	60.42	13	27.08	2.14	7.4	0.00743	-4.9	2.98	1.09	0.0251	-3.68
44	db/HUMAN/HOCOMOCOv11_core_HUMAN_mono_meme_format.meme	ETV1_HUMAN.H11MO.0.A		SRCCGGAAGYG	10	20.83	1	2.08	5.5	10	0.00762	-4.88	3.05	1.12	0.0251	-3.68
45	db/HUMAN/HOCOMOCOv11_core_HUMAN_mono_meme_format.meme	MEF2C_HUMAN.H11MO.0.A		DKCTATTTTTRGM	10	20.83	1	2.08	5.5	8.8	0.00762	-4.88	3.05	1.12	0.0251	-3.68
46	db/HUMAN/HOCOMOCOv11_core_HUMAN_mono_meme_format.meme	NR1D1_HUMAN.H11MO.0.B		RRRNMASTGGGTCAGDRDR	10	20.83	1	2.08	5.5	9.7	0.00762	-4.88	3.05	1.12	0.0251	-3.68
47	db/HUMAN/HOCOMOCOv11_core_HUMAN_mono_meme_format.meme	FEZF1_HUMAN.H11MO.0.C		DYTGYYCTTTTH	26	54.17	11	22.92	2.25	7	0.00918	-4.69	3.68	1.3	0.0282	-3.57
48	db/HUMAN/HOCOMOCOv11_core_HUMAN_mono_meme_format.meme	CDX2_HUMAN.H11MO.0.A		TTTTATTGCWBT	14	29.17	3	6.25	3.75	8.1	0.0093	-4.68	3.73	1.32	0.0282	-3.57
49	db/HUMAN/HOCOMOCOv11_core_HUMAN_mono_meme_format.meme	MEF2A_HUMAN.H11MO.0.A		DKCTATTTTTRGM	14	29.17	3	6.25	3.75	7.8	0.0093	-4.68	3.73	1.32	0.0282	-3.57
50	db/HUMAN/HOCOMOCOv11_core_HUMAN_mono_meme_format.meme	Z354A_HUMAN.H11MO.0.C		RTTTARWYCATTTACATTTAATGT	14	29.17	3	6.25	3.75	8.2	0.0093	-4.68	3.73	1.32	0.0282	-3.57
51	db/HUMAN/HOCOMOCOv11_core_HUMAN_mono_meme_format.meme	LHX2_HUMAN.H11MO.0.A		KBYTAATTRGYK	28	58.33	13	27.08	2.07	6	0.0108	-4.53	4.34	1.47	0.0322	-3.44
52	db/HUMAN/HOCOMOCOv11_core_HUMAN_mono_meme_format.meme	PBX2_HUMAN.H11MO.0.C		KRAWKTGATTGATKS	13	27.08	3	6.25	3.5	8.6	0.0119	-4.44	4.75	1.56	0.0329	-3.41
53	db/HUMAN/HOCOMOCOv11_core_HUMAN_mono_meme_format.meme	HXC9_HUMAN.H11MO.0.C		WTTTATKGCH	44	91.67	32	66.67	1.36	1.4	0.012	-4.42	4.81	1.57	0.0329	-3.41
54	db/HUMAN/HOCOMOCOv11_core_HUMAN_mono_meme_format.meme	FOXA1_HUMAN.H11MO.0.A		TGTTTACWYWGB	26	54.17	13	27.08	1.93	2.6	0.0121	-4.41	4.87	1.58	0.0329	-3.41
55	db/HUMAN/HOCOMOCOv11_core_HUMAN_mono_meme_format.meme	SOX17_HUMAN.H11MO.0.C		SCCATTGTKBY	14	29.17	3	6.25	3.75	8.5	0.0124	-4.39	4.96	1.6	0.0329	-3.41
56	db/HUMAN/HOCOMOCOv11_core_HUMAN_mono_meme_format.meme	NFE2_HUMAN.H11MO.0.A		VVRTGACTCAGCA	45	93.75	33	68.75	1.35	1.2	0.0126	-4.37	5.05	1.62	0.0329	-3.41
57	db/HUMAN/HOCOMOCOv11_core_HUMAN_mono_meme_format.meme	NF2L2_HUMAN.H11MO.0.A		WWYTGCTGAGTCAT	24	50	10	20.83	2.27	1.6	0.0128	-4.36	5.14	1.64	0.0329	-3.41
58	db/HUMAN/HOCOMOCOv11_core_HUMAN_mono_meme_format.meme	FOXA2_HUMAN.H11MO.0.A		TGTTTACWYWGB	6	12.5	0	0	7	9.4	0.0132	-4.32	5.31	1.67	0.0329	-3.41
59	db/HUMAN/HOCOMOCOv11_core_HUMAN_mono_meme_format.meme	RFX2_HUMAN.H11MO.0.A		CKGTTGCCATGGCRACVS	6	12.5	0	0	7	6.1	0.0132	-4.32	5.31	1.67	0.0329	-3.41
60	db/HUMAN/HOCOMOCOv11_core_HUMAN_mono_meme_format.meme	SOX2_HUMAN.H11MO.0.A		BBCCTTTGTYYYB	6	12.5	0	0	7	12	0.0132	-4.32	5.31	1.67	0.0329	-3.41
61	db/HUMAN/HOCOMOCOv11_core_HUMAN_mono_meme_format.meme	ZNF18_HUMAN.H11MO.0.C		GGTGTGAACHSR	6	12.5	0	0	7	8.6	0.0132	-4.32	5.31	1.67	0.0329	-3.41
62	db/HUMAN/HOCOMOCOv11_core_HUMAN_mono_meme_format.meme	KLF9_HUMAN.H11MO.0.C		GRRGKGGGCGTGGCC	27	56.25	13	27.08	2	4	0.0135	-4.31	5.4	1.69	0.033	-3.41
63	db/HUMAN/HOCOMOCOv11_core_HUMAN_mono_meme_format.meme	AP2A_HUMAN.H11MO.0.A		ATKSCCTGRGGSHAD	11	22.92	2	4.17	4	8.7	0.0143	-4.25	5.75	1.75	0.0345	-3.37
64	db/HUMAN/HOCOMOCOv11_core_HUMAN_mono_meme_format.meme	MEF2D_HUMAN.H11MO.0.A		DKCTATTTTTAG	9	18.75	1	2.08	5	8.6	0.0154	-4.18	6.16	1.82	0.0359	-3.33
65	db/HUMAN/HOCOMOCOv11_core_HUMAN_mono_meme_format.meme	ZN449_HUMAN.H11MO.0.C		TGGTTGGGCTB	9	18.75	1	2.08	5	8.4	0.0154	-4.18	6.16	1.82	0.0359	-3.33
66	db/HUMAN/HOCOMOCOv11_core_HUMAN_mono_meme_format.meme	FOXO1_HUMAN.H11MO.0.A		KBBYTGTTTHCN	47	97.92	37	77.08	1.26	3.5	0.0165	-4.1	6.62	1.89	0.038	-3.27
67	db/HUMAN/HOCOMOCOv11_core_HUMAN_mono_meme_format.meme	RUNX3_HUMAN.H11MO.0.A		BYTGTGGTTW	13	27.08	3	6.25	3.5	8	0.0177	-4.03	7.11	1.96	0.0395	-3.23
68	db/HUMAN/HOCOMOCOv11_core_HUMAN_mono_meme_format.meme	NFYC_HUMAN.H11MO.0.A		BBRRCCAATCAGMR	15	31.25	4	8.33	3.2	8.8	0.0182	-4.01	7.29	1.99	0.0395	-3.23
69	db/HUMAN/HOCOMOCOv11_core_HUMAN_mono_meme_format.meme	BACH2_HUMAN.H11MO.0.A		TGCTGAGTCAB	47	97.92	37	77.08	1.26	1.1	0.0183	-4	7.35	1.99	0.0395	-3.23
70	db/HUMAN/HOCOMOCOv11_core_HUMAN_mono_meme_format.meme	KLF5_HUMAN.H11MO.0.A		WGGGTGKGGCDGGG	16	33.33	5	10.42	2.83	8.9	0.0184	-4	7.38	2	0.0395	-3.23
71	db/HUMAN/HOCOMOCOv11_core_HUMAN_mono_meme_format.meme	EGR2_HUMAN.H11MO.0.A		GRGRRKGWGKGGGHGGRG	42	87.5	29	60.42	1.43	5	0.0185	-3.99	7.41	2	0.0395	-3.23
72	db/HUMAN/HOCOMOCOv11_core_HUMAN_mono_meme_format.meme	ZN341_HUMAN.H11MO.0.C		GRGGRRRRGGRGRRGGAASAGC	26	54.17	12	25	2.08	7	0.0188	-3.98	7.53	2.02	0.0395	-3.23
73	db/HUMAN/HOCOMOCOv11_core_HUMAN_mono_meme_format.meme	FOXJ2_HUMAN.H11MO.0.C		TGTTTRTTTW	20	41.67	8	16.67	2.33	3.7	0.019	-3.96	7.61	2.03	0.0395	-3.23
74	db/HUMAN/HOCOMOCOv11_core_HUMAN_mono_meme_format.meme	ELF5_HUMAN.H11MO.0.A		VGRASSAGGAAGTRV	33	68.75	20	41.67	1.62	5	0.0199	-3.92	7.98	2.08	0.0408	-3.2
75	db/HUMAN/HOCOMOCOv11_core_HUMAN_mono_meme_format.meme	FOS_HUMAN.H11MO.0.A		VTGAGTCAB	40	83.33	27	56.25	1.46	2.9	0.021	-3.86	8.44	2.13	0.0416	-3.18
76	db/HUMAN/HOCOMOCOv11_core_HUMAN_mono_meme_format.meme	PATZ1_HUMAN.H11MO.0.C		GGGGMGGGGGMKGGRRVGGVRG	45	93.75	34	70.83	1.31	4.5	0.0216	-3.84	8.64	2.16	0.0416	-3.18
77	db/HUMAN/HOCOMOCOv11_core_HUMAN_mono_meme_format.meme	E2F4_HUMAN.H11MO.0.A		SRGGGCGGGAARD	12	25	3	6.25	3.25	9.8	0.022	-3.82	8.82	2.18	0.0416	-3.18
78	db/HUMAN/HOCOMOCOv11_core_HUMAN_mono_meme_format.meme	HEN1_HUMAN.H11MO.0.C		BGGGKMKCAGCTGCGKCCYY	12	25	3	6.25	3.25	4.9	0.022	-3.82	8.82	2.18	0.0416	-3.18
79	db/HUMAN/HOCOMOCOv11_core_HUMAN_mono_meme_format.meme	HXA9_HUMAN.H11MO.0.B		RTGATTTATKR	26	54.17	14	29.17	1.8	5.1	0.0221	-3.81	8.86	2.18	0.0416	-3.18
80	db/HUMAN/HOCOMOCOv11_core_HUMAN_mono_meme_format.meme	SMCA5_HUMAN.H11MO.0.C		GAATBGAATGGAAWC	15	31.25	4	8.33	3.2	7.1	0.0227	-3.79	9.09	2.21	0.0416	-3.18
81	db/HUMAN/HOCOMOCOv11_core_HUMAN_mono_meme_format.meme	SUH_HUMAN.H11MO.0.A		VSYSTGGGAAV	37	77.08	23	47.92	1.58	5.8	0.0228	-3.78	9.15	2.21	0.0416	-3.18
82	db/HUMAN/HOCOMOCOv11_core_HUMAN_mono_meme_format.meme	FOXK1_HUMAN.H11MO.0.A		TGTTTMCHTT	47	97.92	39	81.25	1.2	3.4	0.023	-3.77	9.21	2.22	0.0416	-3.18
83	db/HUMAN/HOCOMOCOv11_core_HUMAN_mono_meme_format.meme	JUNB_HUMAN.H11MO.0.A		DVTGAGTCABH	43	89.58	31	64.58	1.38	0.33	0.0232	-3.77	9.28	2.23	0.0416	-3.18
84	db/HUMAN/HOCOMOCOv11_core_HUMAN_mono_meme_format.meme	AP2B_HUMAN.H11MO.0.B		GCCYGVGGGS	23	47.92	10	20.83	2.18	7.8	0.0233	-3.76	9.33	2.23	0.0416	-3.18
85	db/HUMAN/HOCOMOCOv11_core_HUMAN_mono_meme_format.meme	HIF1A_HUMAN.H11MO.0.C		GDACGTGM	17	35.42	6	12.5	2.57	8.5	0.0233	-3.76	9.34	2.23	0.0416	-3.18
# SEA (Simple Enrichment Analysis): Version 5.4.1 compiled on Aug 25 2021 at 17:37:48
# The format of this file is described at https://meme-suite.org/meme/doc/sea-output-format.html.
# sea --verbosity 1 --oc . --thresh 10.0 --align center --p cluster4 --m db/HUMAN/HOCOMOCOv11_core_HUMAN_mono_meme_format.meme

## Sheet: SY18_UP_Cluster4
RANK	DB	ID	ALT_ID	CONSENSUS	TP	TP%	FP	FP%	ENR_RATIO	SCORE_THR	PVALUE	LOG_PVALUE	EVALUE	LOG_EVALUE	QVALUE	LOG_QVALUE
1	db/HUMAN/HOCOMOCOv11_core_HUMAN_mono_meme_format.meme	SP4_HUMAN.H11MO.0.A		SRGVARGRGGCGGRGCHDRR	30	100	14	46.67	2.07	5.7	5.83e-06	-12.05	0.00234	-6.06	0.00116	-6.76
2	db/HUMAN/HOCOMOCOv11_core_HUMAN_mono_meme_format.meme	SP1_HUMAN.H11MO.0.A		VGGGGGCGGGGCCKGGGGGGGG	23	76.67	7	23.33	3	5.5	0.000115	-9.07	0.046	-3.08	0.00713	-4.94
3	db/HUMAN/HOCOMOCOv11_core_HUMAN_mono_meme_format.meme	MAZ_HUMAN.H11MO.0.A		GGGGGAGGGGGDGRGRRRGRRG	28	93.33	13	43.33	2.07	5	0.000161	-8.74	0.0644	-2.74	0.00713	-4.94
4	db/HUMAN/HOCOMOCOv11_core_HUMAN_mono_meme_format.meme	EGR2_HUMAN.H11MO.0.A		GRGRRKGWGKGGGHGGRG	25	83.33	10	33.33	2.36	5.3	0.000181	-8.62	0.0726	-2.62	0.00713	-4.94
5	db/HUMAN/HOCOMOCOv11_core_HUMAN_mono_meme_format.meme	SP2_HUMAN.H11MO.0.A		GGSSVGGGGGCGGGGCCDGSGS	21	70	6	20	3.14	8.2	0.000213	-8.45	0.0855	-2.46	0.00713	-4.94
6	db/HUMAN/HOCOMOCOv11_core_HUMAN_mono_meme_format.meme	KLF4_HUMAN.H11MO.0.A		WGGGYGKGGC	13	43.33	1	3.33	7	9	0.000216	-8.44	0.0864	-2.45	0.00713	-4.94
7	db/HUMAN/HOCOMOCOv11_core_HUMAN_mono_meme_format.meme	WT1_HUMAN.H11MO.0.C		RGGVGGGGGAGGRGGVGGRG	28	93.33	14	46.67	1.93	5.4	0.000362	-7.92	0.145	-1.93	0.00988	-4.62
8	db/HUMAN/HOCOMOCOv11_core_HUMAN_mono_meme_format.meme	RORG_HUMAN.H11MO.0.C		RRAASTRGGTCA	10	33.33	0	0	11	8.2	0.000399	-7.83	0.16	-1.83	0.00988	-4.62
9	db/HUMAN/HOCOMOCOv11_core_HUMAN_mono_meme_format.meme	EGR1_HUMAN.H11MO.0.A		VDRDGCGKGGGYGGRRR	15	50	2	6.67	5.33	8.4	0.000557	-7.49	0.224	-1.5	0.0123	-4.4
10	db/HUMAN/HOCOMOCOv11_core_HUMAN_mono_meme_format.meme	SALL4_HUMAN.H11MO.0.B		GSDGGGWGGG	9	30	0	0	10	9.6	0.000968	-6.94	0.388	-0.95	0.0178	-4.03
11	db/HUMAN/HOCOMOCOv11_core_HUMAN_mono_meme_format.meme	KLF15_HUMAN.H11MO.0.A		RGGGMGGRGVDGGGGGRGG	12	40	1	3.33	6.5	11	0.00105	-6.86	0.421	-0.86	0.0178	-4.03
12	db/HUMAN/HOCOMOCOv11_core_HUMAN_mono_meme_format.meme	VEZF1_HUMAN.H11MO.0.C		GGRRRRGRRGGAGGGGGRGRRR	29	96.67	17	56.67	1.67	5.1	0.00108	-6.83	0.432	-0.84	0.0178	-4.03
13	db/HUMAN/HOCOMOCOv11_core_HUMAN_mono_meme_format.meme	SP3_HUMAN.H11MO.0.B		SGVVGGGGGCGGGGCBRGSS	17	56.67	4	13.33	3.6	9.1	0.00137	-6.59	0.551	-0.6	0.021	-3.87
14	db/HUMAN/HOCOMOCOv11_core_HUMAN_mono_meme_format.meme	ZIC1_HUMAN.H11MO.0.B		KGGGWGGTS	12	40	2	6.67	4.33	8.3	0.00238	-6.04	0.956	-0.04	0.0326	-3.42
15	db/HUMAN/HOCOMOCOv11_core_HUMAN_mono_meme_format.meme	KLF1_HUMAN.H11MO.0.A		DGGGYGKGGCYGGG	11	36.67	1	3.33	6	10	0.00246	-6.01	0.988	-0.01	0.0326	-3.42
16	db/HUMAN/HOCOMOCOv11_core_HUMAN_mono_meme_format.meme	PATZ1_HUMAN.H11MO.0.C		GGGGMGGGGGMKGGRRVGGVRG	20	66.67	7	23.33	2.62	7.8	0.004	-5.52	1.6	0.47	0.0447	-3.11
17	db/HUMAN/HOCOMOCOv11_core_HUMAN_mono_meme_format.meme	ZN467_HUMAN.H11MO.0.C		GGGGAGGGGRRGGRGRRGGRRR	23	76.67	10	33.33	2.18	5.6	0.004	-5.52	1.6	0.47	0.0447	-3.11
18	db/HUMAN/HOCOMOCOv11_core_HUMAN_mono_meme_format.meme	TBX21_HUMAN.H11MO.0.A		GDGDRGGTGTGRV	17	56.67	5	16.67	3	7.6	0.00416	-5.48	1.67	0.51	0.0447	-3.11
19	db/HUMAN/HOCOMOCOv11_core_HUMAN_mono_meme_format.meme	KLF6_HUMAN.H11MO.0.A		GSRRGGGHGGGGMHGGGRV	19	63.33	6	20	2.86	8.7	0.00428	-5.45	1.72	0.54	0.0447	-3.11
20	db/HUMAN/HOCOMOCOv11_core_HUMAN_mono_meme_format.meme	MEF2B_HUMAN.H11MO.0.A		DKKKCTATTTTTRG	7	23.33	0	0	8	8.2	0.00527	-5.25	2.11	0.75	0.0498	-3
21	db/HUMAN/HOCOMOCOv11_core_HUMAN_mono_meme_format.meme	TGIF1_HUMAN.H11MO.0.A		TGACAGS	7	23.33	0	0	8	9.2	0.00527	-5.25	2.11	0.75	0.0498	-3
22	db/HUMAN/HOCOMOCOv11_core_HUMAN_mono_meme_format.meme	MEIS2_HUMAN.H11MO.0.B		TTGACAGBTGTCM	10	33.33	1	3.33	5.5	0.75	0.00557	-5.19	2.23	0.8	0.0502	-2.99
23	db/HUMAN/HOCOMOCOv11_core_HUMAN_mono_meme_format.meme	ZN281_HUMAN.H11MO.0.A		RGGWGGGGGAGGGGV	24	80	12	40	1.92	4.3	0.00995	-4.61	3.99	1.38	0.0738	-2.61
24	db/HUMAN/HOCOMOCOv11_core_HUMAN_mono_meme_format.meme	EPAS1_HUMAN.H11MO.0.B		VTACGTGMC	6	20	0	0	7	9	0.0119	-4.43	4.76	1.56	0.0738	-2.61
25	db/HUMAN/HOCOMOCOv11_core_HUMAN_mono_meme_format.meme	FLI1_HUMAN.H11MO.0.A		SRRGGMAGGAAGGRRRGR	6	20	0	0	7	12	0.0119	-4.43	4.76	1.56	0.0738	-2.61
26	db/HUMAN/HOCOMOCOv11_core_HUMAN_mono_meme_format.meme	IRF8_HUMAN.H11MO.0.B		RAAARRGGAASTGAAASTDR	6	20	0	0	7	8.3	0.0119	-4.43	4.76	1.56	0.0738	-2.61
27	db/HUMAN/HOCOMOCOv11_core_HUMAN_mono_meme_format.meme	NR1H4_HUMAN.H11MO.0.B		RRGGKCAVTGRCCBSGVGG	6	20	0	0	7	9.5	0.0119	-4.43	4.76	1.56	0.0738	-2.61
28	db/HUMAN/HOCOMOCOv11_core_HUMAN_mono_meme_format.meme	SIX2_HUMAN.H11MO.0.A		KGAAAYHTGAKMC	6	20	0	0	7	9.1	0.0119	-4.43	4.76	1.56	0.0738	-2.61
29	db/HUMAN/HOCOMOCOv11_core_HUMAN_mono_meme_format.meme	ZN768_HUMAN.H11MO.0.C		GAGGCHCAGAGAGGTTAAGT	6	20	0	0	7	4.8	0.0119	-4.43	4.76	1.56	0.0738	-2.61
30	db/HUMAN/HOCOMOCOv11_core_HUMAN_mono_meme_format.meme	NFYB_HUMAN.H11MO.0.A		YRRCCAATSAGMR	9	30	1	3.33	5	7.8	0.0121	-4.41	4.87	1.58	0.0738	-2.61
31	db/HUMAN/HOCOMOCOv11_core_HUMAN_mono_meme_format.meme	NFYC_HUMAN.H11MO.0.A		BBRRCCAATCAGMR	9	30	1	3.33	5	9	0.0121	-4.41	4.87	1.58	0.0738	-2.61
32	db/HUMAN/HOCOMOCOv11_core_HUMAN_mono_meme_format.meme	TAL1_HUMAN.H11MO.0.A		CTGSNVVSBRSWGATAAGV	9	30	1	3.33	5	6.2	0.0121	-4.41	4.87	1.58	0.0738	-2.61
33	db/HUMAN/HOCOMOCOv11_core_HUMAN_mono_meme_format.meme	HIF1A_HUMAN.H11MO.0.C		GDACGTGM	23	76.67	12	40	1.85	5.1	0.0123	-4.4	4.92	1.59	0.0738	-2.61
34	db/HUMAN/HOCOMOCOv11_core_HUMAN_mono_meme_format.meme	ZN263_HUMAN.H11MO.0.A		GGGAGGAGGRRGRGGRGGRR	29	96.67	20	66.67	1.43	3.8	0.0139	-4.28	5.56	1.72	0.0809	-2.51
35	db/HUMAN/HOCOMOCOv11_core_HUMAN_mono_meme_format.meme	KLF5_HUMAN.H11MO.0.A		WGGGTGKGGCDGGG	25	83.33	14	46.67	1.73	6.4	0.0152	-4.19	6.09	1.81	0.0842	-2.48
36	db/HUMAN/HOCOMOCOv11_core_HUMAN_mono_meme_format.meme	ATF2_HUMAN.H11MO.0.B		RRTGABGTCAY	12	40	3	10	3.25	6.5	0.0153	-4.18	6.12	1.81	0.0842	-2.48
37	db/HUMAN/HOCOMOCOv11_core_HUMAN_mono_meme_format.meme	SMAD3_HUMAN.H11MO.0.B		SYCTSHCWSCWS	10	33.33	2	6.67	3.67	8.8	0.021	-3.86	8.43	2.13	0.108	-2.23
38	db/HUMAN/HOCOMOCOv11_core_HUMAN_mono_meme_format.meme	ZBT17_HUMAN.H11MO.0.A		SRRGGWGGGGGAGGGGMRR	29	96.67	20	66.67	1.43	4.4	0.0221	-3.81	8.86	2.18	0.108	-2.23
39	db/HUMAN/HOCOMOCOv11_core_HUMAN_mono_meme_format.meme	OLIG2_HUMAN.H11MO.0.B		CCAKCTGYTYYYYWBCHB	20	66.67	9	30	2.1	5.6	0.0228	-3.78	9.14	2.21	0.108	-2.23
40	db/HUMAN/HOCOMOCOv11_core_HUMAN_mono_meme_format.meme	IRF1_HUMAN.H11MO.0.A		RAAANWGAAASTGAAASYRR	12	40	3	10	3.25	2.8	0.0228	-3.78	9.15	2.21	0.108	-2.23

## Sheet: SY18_UP_Cluster5
RANK	DB	ID	ALT_ID	CONSENSUS	TP	TP%	FP	FP%	ENR_RATIO	SCORE_THR	PVALUE	LOG_PVALUE	EVALUE	LOG_EVALUE	QVALUE	LOG_QVALUE
1	db/HUMAN/HOCOMOCOv11_core_HUMAN_mono_meme_format.meme	KLF1_HUMAN.H11MO.0.A		DGGGYGKGGCYGGG	15	51.72	1	3.45	8	9.6	5.8e-05	-9.76	0.0232	-3.76	0.00625	-5.08
2	db/HUMAN/HOCOMOCOv11_core_HUMAN_mono_meme_format.meme	KLF3_HUMAN.H11MO.0.B		GGRGVDGGGCGGGGCYGGG	12	41.38	0	0	13	10	5.82e-05	-9.75	0.0233	-3.76	0.00625	-5.08
3	db/HUMAN/HOCOMOCOv11_core_HUMAN_mono_meme_format.meme	ATF1_HUMAN.H11MO.0.B		HRRTGACGYMA	16	55.17	2	6.9	5.67	7.3	0.000194	-8.55	0.0778	-2.55	0.0125	-4.38
4	db/HUMAN/HOCOMOCOv11_core_HUMAN_mono_meme_format.meme	WT1_HUMAN.H11MO.0.C		RGGVGGGGGAGGRGGVGGRG	19	65.52	4	13.79	4	7.4	0.000234	-8.36	0.0937	-2.37	0.0125	-4.38
5	db/HUMAN/HOCOMOCOv11_core_HUMAN_mono_meme_format.meme	SP3_HUMAN.H11MO.0.B		SGVVGGGGGCGGGGCBRGSS	10	34.48	0	0	11	10	0.000384	-7.87	0.154	-1.87	0.0152	-4.18
6	db/HUMAN/HOCOMOCOv11_core_HUMAN_mono_meme_format.meme	NDF1_HUMAN.H11MO.0.A		RRCAGATGGY	23	79.31	8	27.59	2.67	2	0.000426	-7.76	0.171	-1.77	0.0152	-4.18
7	db/HUMAN/HOCOMOCOv11_core_HUMAN_mono_meme_format.meme	SP2_HUMAN.H11MO.0.A		GGSSVGGGGGCGGGGCCDGSGS	18	62.07	4	13.79	3.8	8.3	0.00064	-7.35	0.256	-1.36	0.0193	-3.95
8	db/HUMAN/HOCOMOCOv11_core_HUMAN_mono_meme_format.meme	KLF5_HUMAN.H11MO.0.A		WGGGTGKGGCDGGG	20	68.97	6	20.69	3	6.8	0.000718	-7.24	0.288	-1.24	0.0193	-3.95
9	db/HUMAN/HOCOMOCOv11_core_HUMAN_mono_meme_format.meme	ATF3_HUMAN.H11MO.0.A		GGTSACGTGAB	12	41.38	1	3.45	6.5	7.5	0.000997	-6.91	0.4	-0.92	0.0205	-3.89
10	db/HUMAN/HOCOMOCOv11_core_HUMAN_mono_meme_format.meme	KLF4_HUMAN.H11MO.0.A		WGGGYGKGGC	12	41.38	1	3.45	6.5	8.9	0.000997	-6.91	0.4	-0.92	0.0205	-3.89
11	db/HUMAN/HOCOMOCOv11_core_HUMAN_mono_meme_format.meme	ATOH1_HUMAN.H11MO.0.B		RRCAGMTGG	20	68.97	6	20.69	3	3.6	0.0012	-6.73	0.48	-0.73	0.0205	-3.89
12	db/HUMAN/HOCOMOCOv11_core_HUMAN_mono_meme_format.meme	KLF12_HUMAN.H11MO.0.C		VGGGGCGGGGC	20	68.97	6	20.69	3	7.5	0.0012	-6.73	0.48	-0.73	0.0205	-3.89
13	db/HUMAN/HOCOMOCOv11_core_HUMAN_mono_meme_format.meme	PTF1A_HUMAN.H11MO.0.B		SCAGCTGBYBBYBYYCHC	19	65.52	6	20.69	2.86	5.3	0.00124	-6.69	0.497	-0.7	0.0205	-3.89
14	db/HUMAN/HOCOMOCOv11_core_HUMAN_mono_meme_format.meme	E2F6_HUMAN.H11MO.0.A		DGGGCGGGARRVR	20	68.97	7	24.14	2.62	6.7	0.00204	-6.19	0.818	-0.2	0.0267	-3.62
15	db/HUMAN/HOCOMOCOv11_core_HUMAN_mono_meme_format.meme	CREB1_HUMAN.H11MO.0.A		NRRTGACGTMA	15	51.72	3	10.34	4	6.7	0.00208	-6.17	0.835	-0.18	0.0267	-3.62
16	db/HUMAN/HOCOMOCOv11_core_HUMAN_mono_meme_format.meme	ATF2_HUMAN.H11MO.0.B		RRTGABGTCAY	8	27.59	0	0	9	10	0.00224	-6.1	0.898	-0.11	0.0267	-3.62
17	db/HUMAN/HOCOMOCOv11_core_HUMAN_mono_meme_format.meme	CREM_HUMAN.H11MO.0.C		CRVTGACGTCA	8	27.59	0	0	9	9.3	0.00224	-6.1	0.898	-0.11	0.0267	-3.62
18	db/HUMAN/HOCOMOCOv11_core_HUMAN_mono_meme_format.meme	PATZ1_HUMAN.H11MO.0.C		GGGGMGGGGGMKGGRRVGGVRG	8	27.59	0	0	9	9.9	0.00224	-6.1	0.898	-0.11	0.0267	-3.62
19	db/HUMAN/HOCOMOCOv11_core_HUMAN_mono_meme_format.meme	EGR2_HUMAN.H11MO.0.A		GRGRRKGWGKGGGHGGRG	11	37.93	1	3.45	6	10	0.00237	-6.05	0.948	-0.05	0.0267	-3.62
20	db/HUMAN/HOCOMOCOv11_core_HUMAN_mono_meme_format.meme	KLF6_HUMAN.H11MO.0.A		GSRRGGGHGGGGMHGGGRV	18	62.07	5	17.24	3.17	8	0.00315	-5.76	1.26	0.23	0.0338	-3.39
21	db/HUMAN/HOCOMOCOv11_core_HUMAN_mono_meme_format.meme	KLF15_HUMAN.H11MO.0.A		RGGGMGGRGVDGGGGGRGG	16	55.17	4	13.79	3.4	8.4	0.00393	-5.54	1.57	0.45	0.0383	-3.26
22	db/HUMAN/HOCOMOCOv11_core_HUMAN_mono_meme_format.meme	SP1_HUMAN.H11MO.0.A		VGGGGGCGGGGCCKGGGGGGGG	25	86.21	13	44.83	1.86	2.2	0.00393	-5.54	1.57	0.45	0.0383	-3.26
23	db/HUMAN/HOCOMOCOv11_core_HUMAN_mono_meme_format.meme	EGR1_HUMAN.H11MO.0.A		VDRDGCGKGGGYGGRRR	7	24.14	0	0	8	10	0.00519	-5.26	2.08	0.73	0.0446	-3.11
24	db/HUMAN/HOCOMOCOv11_core_HUMAN_mono_meme_format.meme	ERR1_HUMAN.H11MO.0.A		BYCAAGGTCAMABWV	7	24.14	0	0	8	8.6	0.00519	-5.26	2.08	0.73	0.0446	-3.11
25	db/HUMAN/HOCOMOCOv11_core_HUMAN_mono_meme_format.meme	ZN263_HUMAN.H11MO.0.A		GGGAGGAGGRRGRGGRGGRR	7	24.14	0	0	8	11	0.00519	-5.26	2.08	0.73	0.0446	-3.11
26	db/HUMAN/HOCOMOCOv11_core_HUMAN_mono_meme_format.meme	TFAP4_HUMAN.H11MO.0.A		YCAGCTGWKB	22	75.86	9	31.03	2.3	1.9	0.00543	-5.22	2.18	0.78	0.0448	-3.1
27	db/HUMAN/HOCOMOCOv11_core_HUMAN_mono_meme_format.meme	HLF_HUMAN.H11MO.0.C		GRTTRYGTAAYMS	15	51.72	4	13.79	3.2	3.4	0.00667	-5.01	2.68	0.98	0.0521	-2.96
28	db/HUMAN/HOCOMOCOv11_core_HUMAN_mono_meme_format.meme	NDF2_HUMAN.H11MO.0.B		RRCAGATGG	27	93.1	17	58.62	1.56	1.8	0.00682	-4.99	2.74	1.01	0.0521	-2.96
29	db/HUMAN/HOCOMOCOv11_core_HUMAN_mono_meme_format.meme	KLF9_HUMAN.H11MO.0.C		GRRGKGGGCGTGGCC	13	44.83	3	10.34	3.5	6.4	0.00704	-4.96	2.82	1.04	0.0521	-2.96
30	db/HUMAN/HOCOMOCOv11_core_HUMAN_mono_meme_format.meme	ZN467_HUMAN.H11MO.0.C		GGGGAGGGGRRGGRGRRGGRRR	27	93.1	17	58.62	1.56	2.4	0.00908	-4.7	3.64	1.29	0.065	-2.73
31	db/HUMAN/HOCOMOCOv11_core_HUMAN_mono_meme_format.meme	MAZ_HUMAN.H11MO.0.A		GGGGGAGGGGGDGRGRRRGRRG	19	65.52	7	24.14	2.5	7.3	0.00986	-4.62	3.96	1.38	0.0662	-2.71
32	db/HUMAN/HOCOMOCOv11_core_HUMAN_mono_meme_format.meme	MEF2D_HUMAN.H11MO.0.A		DKCTATTTTTAG	11	37.93	2	6.9	4	5.7	0.00988	-4.62	3.96	1.38	0.0662	-2.71
33	db/HUMAN/HOCOMOCOv11_core_HUMAN_mono_meme_format.meme	TFDP1_HUMAN.H11MO.0.C		RRRRGGCGGGAARN	29	100	21	72.41	1.36	4.7	0.0111	-4.5	4.47	1.5	0.067	-2.7
34	db/HUMAN/HOCOMOCOv11_core_HUMAN_mono_meme_format.meme	BRAC_HUMAN.H11MO.0.A		YTVRCAKSDARGTGTGAADT	26	89.66	15	51.72	1.69	3	0.0112	-4.49	4.48	1.5	0.067	-2.7
35	db/HUMAN/HOCOMOCOv11_core_HUMAN_mono_meme_format.meme	ATF6A_HUMAN.H11MO.0.B		GKGSTGACGTGG	6	20.69	0	0	7	7.2	0.0117	-4.45	4.71	1.55	0.067	-2.7
36	db/HUMAN/HOCOMOCOv11_core_HUMAN_mono_meme_format.meme	ELF1_HUMAN.H11MO.0.A		VRACCCGGAAGTGS	6	20.69	0	0	7	7.1	0.0117	-4.45	4.71	1.55	0.067	-2.7
37	db/HUMAN/HOCOMOCOv11_core_HUMAN_mono_meme_format.meme	ELF5_HUMAN.H11MO.0.A		VGRASSAGGAAGTRV	28	96.55	20	68.97	1.38	0.077	0.0119	-4.43	4.76	1.56	0.067	-2.7
38	db/HUMAN/HOCOMOCOv11_core_HUMAN_mono_meme_format.meme	SP4_HUMAN.H11MO.0.A		SRGVARGRGGCGGRGCHDRR	9	31.03	1	3.45	5	9.6	0.0119	-4.43	4.76	1.56	0.067	-2.7
39	db/HUMAN/HOCOMOCOv11_core_HUMAN_mono_meme_format.meme	SIX1_HUMAN.H11MO.0.A		TGWAAYHTGAKMCY	25	86.21	14	48.28	1.73	0.7	0.0133	-4.32	5.33	1.67	0.0721	-2.63
40	db/HUMAN/HOCOMOCOv11_core_HUMAN_mono_meme_format.meme	NFAC1_HUMAN.H11MO.0.B		AWGGAAARWVWGAMW	28	96.55	19	65.52	1.45	1.9	0.0134	-4.31	5.39	1.68	0.0721	-2.63
41	db/HUMAN/HOCOMOCOv11_core_HUMAN_mono_meme_format.meme	PRD14_HUMAN.H11MO.0.A		RRGTTAGRGACCYD	25	86.21	15	51.72	1.62	3	0.0143	-4.25	5.73	1.75	0.0731	-2.62
42	db/HUMAN/HOCOMOCOv11_core_HUMAN_mono_meme_format.meme	VDR_HUMAN.H11MO.0.A		RRGGTCABYGRGKTCA	14	48.28	4	13.79	3	6.7	0.0143	-4.25	5.73	1.75	0.0731	-2.62
43	db/HUMAN/HOCOMOCOv11_core_HUMAN_mono_meme_format.meme	HNF4G_HUMAN.H11MO.0.B		VRGKBCAAAGKYCA	27	93.1	19	65.52	1.4	1.4	0.0205	-3.89	8.22	2.11	0.1	-2.3
44	db/HUMAN/HOCOMOCOv11_core_HUMAN_mono_meme_format.meme	Z324A_HUMAN.H11MO.0.C		KVTCAAACCATCCTTKSCTKSCW	10	34.48	2	6.9	3.67	7.8	0.0205	-3.89	8.22	2.11	0.1	-2.3
45	db/HUMAN/HOCOMOCOv11_core_HUMAN_mono_meme_format.meme	ATF4_HUMAN.H11MO.0.A		RRMTGATGCAAY	12	41.38	3	10.34	3.25	1.9	0.022	-3.82	8.81	2.18	0.103	-2.28
46	db/HUMAN/HOCOMOCOv11_core_HUMAN_mono_meme_format.meme	ZNF18_HUMAN.H11MO.0.C		GGTGTGAACHSR	26	89.66	17	58.62	1.5	0.55	0.022	-3.82	8.81	2.18	0.103	-2.28
47	db/HUMAN/HOCOMOCOv11_core_HUMAN_mono_meme_format.meme	PO3F1_HUMAN.H11MO.0.C		VATKSWWATGCAAW	17	58.62	7	24.14	2.25	5	0.0232	-3.76	9.31	2.23	0.106	-2.24
48	db/HUMAN/HOCOMOCOv11_core_HUMAN_mono_meme_format.meme	E2F4_HUMAN.H11MO.0.A		SRGGGCGGGAARD	14	48.28	5	17.24	2.5	7.2	0.0238	-3.74	9.53	2.25	0.106	-2.24

## Sheet: SY18_UP_Cluster6
RANK	DB	ID	ALT_ID	CONSENSUS	TP	TP%	FP	FP%	ENR_RATIO	SCORE_THR	PVALUE	LOG_PVALUE	EVALUE	LOG_EVALUE	QVALUE	LOG_QVALUE
1	db/HUMAN/HOCOMOCOv11_core_HUMAN_mono_meme_format.meme	KLF3_HUMAN.H11MO.0.B		GGRGVDGGGCGGGGCYGGG	10	71.43	0	0	11	7.8	7.63e-05	-9.48	0.0306	-3.49	0.0191	-3.96
2	db/HUMAN/HOCOMOCOv11_core_HUMAN_mono_meme_format.meme	Z324A_HUMAN.H11MO.0.C		KVTCAAACCATCCTTKSCTKSCW	7	50	0	0	8	7.4	0.0029	-5.84	1.16	0.15	0.287	-1.25
3	db/HUMAN/HOCOMOCOv11_core_HUMAN_mono_meme_format.meme	SP4_HUMAN.H11MO.0.A		SRGVARGRGGCGGRGCHDRR	14	100	6	42.86	2.14	6.2	0.00578	-5.15	2.32	0.84	0.287	-1.25
4	db/HUMAN/HOCOMOCOv11_core_HUMAN_mono_meme_format.meme	KLF15_HUMAN.H11MO.0.A		RGGGMGGRGVDGGGGGRGG	10	71.43	2	14.29	3.67	8	0.00632	-5.06	2.53	0.93	0.287	-1.25
5	db/HUMAN/HOCOMOCOv11_core_HUMAN_mono_meme_format.meme	SOX17_HUMAN.H11MO.0.C		SCCATTGTKBY	11	78.57	3	21.43	3	5.9	0.00702	-4.96	2.81	1.03	0.287	-1.25
6	db/HUMAN/HOCOMOCOv11_core_HUMAN_mono_meme_format.meme	KLF12_HUMAN.H11MO.0.C		VGGGGCGGGGC	12	85.71	4	28.57	2.6	5.9	0.00946	-4.66	3.8	1.33	0.287	-1.25
7	db/HUMAN/HOCOMOCOv11_core_HUMAN_mono_meme_format.meme	COT2_HUMAN.H11MO.0.A		CARAGGTCARRGD	8	57.14	1	7.14	4.5	6.4	0.0127	-4.37	5.1	1.63	0.287	-1.25
8	db/HUMAN/HOCOMOCOv11_core_HUMAN_mono_meme_format.meme	ATF3_HUMAN.H11MO.0.A		GGTSACGTGAB	5	35.71	0	0	6	7.4	0.0204	-3.89	8.17	2.1	0.287	-1.25
9	db/HUMAN/HOCOMOCOv11_core_HUMAN_mono_meme_format.meme	DBP_HUMAN.H11MO.0.B		VTTATGYAABM	5	35.71	0	0	6	7.3	0.0204	-3.89	8.17	2.1	0.287	-1.25
10	db/HUMAN/HOCOMOCOv11_core_HUMAN_mono_meme_format.meme	HNF6_HUMAN.H11MO.0.B		WTTATTGATTK	5	35.71	0	0	6	3.1	0.0204	-3.89	8.17	2.1	0.287	-1.25
11	db/HUMAN/HOCOMOCOv11_core_HUMAN_mono_meme_format.meme	RELB_HUMAN.H11MO.0.C		RGGGRMTTTCCM	5	35.71	0	0	6	8	0.0204	-3.89	8.17	2.1	0.287	-1.25
12	db/HUMAN/HOCOMOCOv11_core_HUMAN_mono_meme_format.meme	ZN449_HUMAN.H11MO.0.C		TGGTTGGGCTB	11	78.57	4	28.57	2.4	4.8	0.0212	-3.85	8.5	2.14	0.287	-1.25
13	db/HUMAN/HOCOMOCOv11_core_HUMAN_mono_meme_format.meme	PATZ1_HUMAN.H11MO.0.C		GGGGMGGGGGMKGGRRVGGVRG	14	100	8	57.14	1.67	6.5	0.0237	-3.74	9.51	2.25	0.287	-1.25
# SEA (Simple Enrichment Analysis): Version 5.4.1 compiled on Aug 25 2021 at 17:37:48
# The format of this file is described at https://meme-suite.org/meme/doc/sea-output-format.html.
# sea --verbosity 1 --oc . --thresh 10.0 --align center --p cluster7 --m db/HUMAN/HOCOMOCOv11_core_HUMAN_mono_meme_format.meme

## Sheet: SY18_DOWN_Cluster1
RANK	DB	ID	ALT_ID	CONSENSUS	TP	TP%	FP	FP%	ENR_RATIO	SCORE_THR	PVALUE	LOG_PVALUE	EVALUE	LOG_EVALUE	QVALUE	LOG_QVALUE
1	db/HUMAN/HOCOMOCOv11_core_HUMAN_mono_meme_format.meme	KLF1_HUMAN.H11MO.0.A		DGGGYGKGGCYGGG	160	52.29	63	20.59	2.52	7.8	1.64e-16	-36.34	6.59e-14	-30.35	3.55e-14	-30.97
2	db/HUMAN/HOCOMOCOv11_core_HUMAN_mono_meme_format.meme	SP4_HUMAN.H11MO.0.A		SRGVARGRGGCGGRGCHDRR	196	64.05	96	31.37	2.03	7.4	3.12e-16	-35.7	1.25e-13	-29.71	3.55e-14	-30.97
3	db/HUMAN/HOCOMOCOv11_core_HUMAN_mono_meme_format.meme	KLF3_HUMAN.H11MO.0.B		GGRGVDGGGCGGGGCYGGG	118	38.56	38	12.42	3.05	9.7	4.35e-14	-30.77	1.75e-11	-24.77	3.3e-12	-26.44
4	db/HUMAN/HOCOMOCOv11_core_HUMAN_mono_meme_format.meme	KLF4_HUMAN.H11MO.0.A		WGGGYGKGGC	178	58.17	89	29.08	1.99	6.8	2.46e-13	-29.03	9.88e-11	-23.04	1.4e-11	-24.99
5	db/HUMAN/HOCOMOCOv11_core_HUMAN_mono_meme_format.meme	KLF12_HUMAN.H11MO.0.C		VGGGGCGGGGC	109	35.62	35	11.44	3.06	9.8	7.02e-13	-27.98	2.82e-10	-21.99	3.19e-11	-24.17
6	db/HUMAN/HOCOMOCOv11_core_HUMAN_mono_meme_format.meme	SP2_HUMAN.H11MO.0.A		GGSSVGGGGGCGGGGCCDGSGS	134	43.79	56	18.3	2.37	9.5	5.26e-12	-25.97	2.11e-09	-19.98	1.94e-10	-22.36
7	db/HUMAN/HOCOMOCOv11_core_HUMAN_mono_meme_format.meme	SP1_HUMAN.H11MO.0.A		VGGGGGCGGGGCCKGGGGGGGG	118	38.56	44	14.38	2.64	8.4	5.98e-12	-25.84	2.4e-09	-19.85	1.94e-10	-22.36
8	db/HUMAN/HOCOMOCOv11_core_HUMAN_mono_meme_format.meme	PATZ1_HUMAN.H11MO.0.C		GGGGMGGGGGMKGGRRVGGVRG	98	32.03	35	11.44	2.75	9.4	3.42e-10	-21.8	1.37e-07	-15.8	9.7e-09	-18.45
9	db/HUMAN/HOCOMOCOv11_core_HUMAN_mono_meme_format.meme	KLF9_HUMAN.H11MO.0.C		GRRGKGGGCGTGGCC	138	45.1	66	21.57	2.07	6.3	4.26e-10	-21.58	1.71e-07	-15.58	1.07e-08	-18.35
10	db/HUMAN/HOCOMOCOv11_core_HUMAN_mono_meme_format.meme	KLF6_HUMAN.H11MO.0.A		GSRRGGGHGGGGMHGGGRV	258	84.31	195	63.73	1.32	5.6	3.91e-09	-19.36	1.57e-06	-13.37	8.87e-08	-16.24
11	db/HUMAN/HOCOMOCOv11_core_HUMAN_mono_meme_format.meme	KLF5_HUMAN.H11MO.0.A		WGGGTGKGGCDGGG	246	80.39	183	59.8	1.34	5.1	1.75e-08	-17.86	7.04e-06	-11.86	3.62e-07	-14.83
12	db/HUMAN/HOCOMOCOv11_core_HUMAN_mono_meme_format.meme	WT1_HUMAN.H11MO.0.C		RGGVGGGGGAGGRGGVGGRG	225	73.53	159	51.96	1.41	4.8	2.35e-08	-17.57	9.43e-06	-11.57	4.45e-07	-14.63
13	db/HUMAN/HOCOMOCOv11_core_HUMAN_mono_meme_format.meme	EGR2_HUMAN.H11MO.0.A		GRGRRKGWGKGGGHGGRG	228	74.51	167	54.58	1.36	5.3	1.75e-07	-15.56	7.03e-05	-9.56	3.06e-06	-12.7
14	db/HUMAN/HOCOMOCOv11_core_HUMAN_mono_meme_format.meme	ZSC22_HUMAN.H11MO.0.C		RGKCWGAGGGMGGAGG	136	44.44	81	26.47	1.67	6.8	2.32e-06	-12.97	0.000932	-6.98	3.77e-05	-10.19
15	db/HUMAN/HOCOMOCOv11_core_HUMAN_mono_meme_format.meme	SP3_HUMAN.H11MO.0.B		SGVVGGGGGCGGGGCBRGSS	209	68.3	153	50	1.36	7	2.86e-06	-12.77	0.00115	-6.77	4.33e-05	-10.05
16	db/HUMAN/HOCOMOCOv11_core_HUMAN_mono_meme_format.meme	ZN467_HUMAN.H11MO.0.C		GGGGAGGGGRRGGRGRRGGRRR	240	78.43	189	61.76	1.27	1.8	4.61e-06	-12.29	0.00185	-6.29	6.54e-05	-9.63
17	db/HUMAN/HOCOMOCOv11_core_HUMAN_mono_meme_format.meme	TAF1_HUMAN.H11MO.0.A		RARRWGGCGGMGGMGR	40	13.07	10	3.27	3.73	11	5.43e-06	-12.12	0.00218	-6.13	7.25e-05	-9.53
18	db/HUMAN/HOCOMOCOv11_core_HUMAN_mono_meme_format.meme	GABPA_HUMAN.H11MO.0.A		GVVRCCGGAAGTGV	139	45.42	86	28.1	1.61	6.6	6.11e-06	-12.01	0.00245	-6.01	7.71e-05	-9.47
19	db/HUMAN/HOCOMOCOv11_core_HUMAN_mono_meme_format.meme	NRF1_HUMAN.H11MO.0.A		CWSTGCGCATGCGCRDS	56	18.3	20	6.54	2.71	8.8	6.55e-06	-11.94	0.00263	-5.94	7.83e-05	-9.45
20	db/HUMAN/HOCOMOCOv11_core_HUMAN_mono_meme_format.meme	NFYA_HUMAN.H11MO.0.A		BYRRCCAATCAGAR	55	17.97	20	6.54	2.67	8.5	1.04e-05	-11.47	0.00418	-5.48	0.000116	-9.06
21	db/HUMAN/HOCOMOCOv11_core_HUMAN_mono_meme_format.meme	ZBT17_HUMAN.H11MO.0.A		SRRGGWGGGGGAGGGGMRR	124	40.52	74	24.18	1.67	8.3	1.07e-05	-11.44	0.0043	-5.45	0.000116	-9.06
22	db/HUMAN/HOCOMOCOv11_core_HUMAN_mono_meme_format.meme	ELF5_HUMAN.H11MO.0.A		VGRASSAGGAAGTRV	59	19.28	23	7.52	2.5	10	1.28e-05	-11.26	0.00515	-5.27	0.000133	-8.93
23	db/HUMAN/HOCOMOCOv11_core_HUMAN_mono_meme_format.meme	ELF2_HUMAN.H11MO.0.C		RAVCCGGAAGTGR	161	52.61	110	35.95	1.46	6.6	2.27e-05	-10.69	0.0091	-4.7	0.000224	-8.4
24	db/HUMAN/HOCOMOCOv11_core_HUMAN_mono_meme_format.meme	ELF1_HUMAN.H11MO.0.A		VRACCCGGAAGTGS	146	47.71	96	31.37	1.52	6.5	2.44e-05	-10.62	0.00979	-4.63	0.000231	-8.37
25	db/HUMAN/HOCOMOCOv11_core_HUMAN_mono_meme_format.meme	ZN143_HUMAN.H11MO.0.A		DGCMTKCTGGGARWTGTAGTYY	15	4.9	0	0	16	16	2.56e-05	-10.57	0.0103	-4.58	0.000233	-8.37
26	db/HUMAN/HOCOMOCOv11_core_HUMAN_mono_meme_format.meme	FOXI1_HUMAN.H11MO.0.B		YTBTGATTGGYY	45	14.71	16	5.23	2.71	4.8	6.19e-05	-9.69	0.0248	-3.7	0.000531	-7.54
27	db/HUMAN/HOCOMOCOv11_core_HUMAN_mono_meme_format.meme	KLF15_HUMAN.H11MO.0.A		RGGGMGGRGVDGGGGGRGG	288	94.12	258	84.31	1.12	0.83	6.31e-05	-9.67	0.0253	-3.68	0.000531	-7.54
28	db/HUMAN/HOCOMOCOv11_core_HUMAN_mono_meme_format.meme	IRF8_HUMAN.H11MO.0.B		RAAARRGGAASTGAAASTDR	142	46.41	96	31.37	1.47	3.1	9.22e-05	-9.29	0.037	-3.3	0.000748	-7.2
29	db/HUMAN/HOCOMOCOv11_core_HUMAN_mono_meme_format.meme	E2F4_HUMAN.H11MO.0.A		SRGGGCGGGAARD	95	31.05	55	17.97	1.71	8.8	0.000116	-9.06	0.0467	-3.06	0.000912	-7
30	db/HUMAN/HOCOMOCOv11_core_HUMAN_mono_meme_format.meme	NFYB_HUMAN.H11MO.0.A		YRRCCAATSAGMR	49	16.01	20	6.54	2.38	8.5	0.000146	-8.83	0.0587	-2.83	0.00111	-6.8
31	db/HUMAN/HOCOMOCOv11_core_HUMAN_mono_meme_format.meme	TYY1_HUMAN.H11MO.0.A		CAARATGGCGGC	78	25.49	43	14.05	1.8	4.1	0.000262	-8.25	0.105	-2.25	0.00192	-6.26
32	db/HUMAN/HOCOMOCOv11_core_HUMAN_mono_meme_format.meme	ETV2_HUMAN.H11MO.0.B		RRARRCAGGAARYRGS	164	53.59	121	39.54	1.35	3.7	0.000327	-8.03	0.131	-2.03	0.0023	-6.08
33	db/HUMAN/HOCOMOCOv11_core_HUMAN_mono_meme_format.meme	MXI1_HUMAN.H11MO.0.A		VCACGTGGSNGSBGS	47	15.36	20	6.54	2.29	9.4	0.000334	-8	0.134	-2.01	0.0023	-6.08
34	db/HUMAN/HOCOMOCOv11_core_HUMAN_mono_meme_format.meme	ATF3_HUMAN.H11MO.0.A		GGTSACGTGAB	72	23.53	39	12.75	1.82	9.1	0.000369	-7.9	0.148	-1.91	0.00247	-6.01
35	db/HUMAN/HOCOMOCOv11_core_HUMAN_mono_meme_format.meme	ATF4_HUMAN.H11MO.0.A		RRMTGATGCAAY	106	34.64	68	22.22	1.55	0.5	0.000443	-7.72	0.178	-1.73	0.00282	-5.87
36	db/HUMAN/HOCOMOCOv11_core_HUMAN_mono_meme_format.meme	ZNF76_HUMAN.H11MO.0.C		RRKGCMTKCTGGGARWTGTAGT	39	12.75	15	4.9	2.5	8.5	0.000447	-7.71	0.179	-1.72	0.00282	-5.87
37	db/HUMAN/HOCOMOCOv11_core_HUMAN_mono_meme_format.meme	MAZ_HUMAN.H11MO.0.A		GGGGGAGGGGGDGRGRRRGRRG	286	93.46	260	84.97	1.1	2	0.000499	-7.6	0.2	-1.61	0.00306	-5.79
38	db/HUMAN/HOCOMOCOv11_core_HUMAN_mono_meme_format.meme	TFDP1_HUMAN.H11MO.0.C		RRRRGGCGGGAARN	124	40.52	85	27.78	1.45	7.8	0.000587	-7.44	0.235	-1.45	0.00349	-5.66
39	db/HUMAN/HOCOMOCOv11_core_HUMAN_mono_meme_format.meme	ELK1_HUMAN.H11MO.0.B		RCCGGAAGTGV	177	57.84	136	44.44	1.3	5	0.0006	-7.42	0.241	-1.42	0.00349	-5.66
40	db/HUMAN/HOCOMOCOv11_core_HUMAN_mono_meme_format.meme	NFYC_HUMAN.H11MO.0.A		BBRRCCAATCAGMR	76	24.84	44	14.38	1.71	8.3	0.000764	-7.18	0.306	-1.18	0.00434	-5.44
41	db/HUMAN/HOCOMOCOv11_core_HUMAN_mono_meme_format.meme	FLI1_HUMAN.H11MO.0.A		SRRGGMAGGAAGGRRRGR	260	84.97	228	74.51	1.14	2.5	0.000875	-7.04	0.351	-1.05	0.00485	-5.33
42	db/HUMAN/HOCOMOCOv11_core_HUMAN_mono_meme_format.meme	FEV_HUMAN.H11MO.0.B		GCVGGAAGYG	158	51.63	119	38.89	1.32	7.5	0.001	-6.91	0.402	-0.91	0.00542	-5.22
43	db/HUMAN/HOCOMOCOv11_core_HUMAN_mono_meme_format.meme	CEBPG_HUMAN.H11MO.0.B		RTTGCATCAKHH	37	12.09	15	4.9	2.38	8.3	0.00103	-6.87	0.415	-0.88	0.00546	-5.21
44	db/HUMAN/HOCOMOCOv11_core_HUMAN_mono_meme_format.meme	PTF1A_HUMAN.H11MO.0.B		SCAGCTGBYBBYBYYCHC	216	70.59	179	58.5	1.21	4.5	0.00116	-6.76	0.464	-0.77	0.00597	-5.12
45	db/HUMAN/HOCOMOCOv11_core_HUMAN_mono_meme_format.meme	ERR3_HUMAN.H11MO.0.B		TCAAGGTCA	136	44.44	99	32.35	1.37	5.3	0.00137	-6.59	0.548	-0.6	0.0069	-4.98
46	db/HUMAN/HOCOMOCOv11_core_HUMAN_mono_meme_format.meme	E2F7_HUMAN.H11MO.0.B		GDGGCGGGAARDR	208	67.97	172	56.21	1.21	6.5	0.00175	-6.35	0.702	-0.35	0.00864	-4.75
47	db/HUMAN/HOCOMOCOv11_core_HUMAN_mono_meme_format.meme	VEZF1_HUMAN.H11MO.0.C		GGRRRRGRRGGAGGGGGRGRRR	284	92.81	261	85.29	1.09	2.6	0.00206	-6.19	0.826	-0.19	0.00995	-4.61
48	db/HUMAN/HOCOMOCOv11_core_HUMAN_mono_meme_format.meme	IRF1_HUMAN.H11MO.0.A		RAAANWGAAASTGAAASYRR	129	42.16	94	30.72	1.37	1.6	0.00212	-6.16	0.851	-0.16	0.00997	-4.61
49	db/HUMAN/HOCOMOCOv11_core_HUMAN_mono_meme_format.meme	USF2_HUMAN.H11MO.0.A		GGGTCACGTGRBSVSSSSB	38	12.42	17	5.56	2.17	8.2	0.00217	-6.13	0.869	-0.14	0.00997	-4.61
50	db/HUMAN/HOCOMOCOv11_core_HUMAN_mono_meme_format.meme	ZFP28_HUMAN.H11MO.0.C		TTCTATTTCTTCTTGWGTCA	106	34.64	73	23.86	1.45	0.77	0.0022	-6.12	0.88	-0.13	0.00997	-4.61
51	db/HUMAN/HOCOMOCOv11_core_HUMAN_mono_meme_format.meme	ELF3_HUMAN.H11MO.0.A		RAABVAGGAAGTRR	100	32.68	68	22.22	1.46	6.6	0.00245	-6.01	0.983	-0.02	0.0109	-4.52
52	db/HUMAN/HOCOMOCOv11_core_HUMAN_mono_meme_format.meme	ERG_HUMAN.H11MO.0.A		RRRSAGGAAGYGG	198	64.71	163	53.27	1.21	5.5	0.00258	-5.96	1.03	0.03	0.0111	-4.5
53	db/HUMAN/HOCOMOCOv11_core_HUMAN_mono_meme_format.meme	ZN263_HUMAN.H11MO.0.A		GGGAGGAGGRRGRGGRGGRR	43	14.05	21	6.86	2	9.9	0.0026	-5.95	1.04	0.04	0.0111	-4.5
54	db/HUMAN/HOCOMOCOv11_core_HUMAN_mono_meme_format.meme	Z354A_HUMAN.H11MO.0.C		RTTTARWYCATTTACATTTAATGT	87	28.43	57	18.63	1.52	5.3	0.0028	-5.88	1.12	0.12	0.0118	-4.44
55	db/HUMAN/HOCOMOCOv11_core_HUMAN_mono_meme_format.meme	EHF_HUMAN.H11MO.0.B		VWACSAGGAAGTDVS	119	38.89	86	28.1	1.38	5.2	0.00303	-5.8	1.22	0.2	0.0125	-4.38
56	db/HUMAN/HOCOMOCOv11_core_HUMAN_mono_meme_format.meme	ETS1_HUMAN.H11MO.0.A		RRRCMGGAAGTGG	258	84.31	230	75.16	1.12	2.9	0.00324	-5.73	1.3	0.26	0.0131	-4.33
57	db/HUMAN/HOCOMOCOv11_core_HUMAN_mono_meme_format.meme	ATF2_HUMAN.H11MO.0.B		RRTGABGTCAY	180	58.82	146	47.71	1.23	4.6	0.00373	-5.59	1.49	0.4	0.0148	-4.21
58	db/HUMAN/HOCOMOCOv11_core_HUMAN_mono_meme_format.meme	IRF3_HUMAN.H11MO.0.B		RAAARGGAAAVDGAAASDGA	112	36.6	81	26.47	1.38	6.2	0.00448	-5.41	1.8	0.59	0.0176	-4.04
59	db/HUMAN/HOCOMOCOv11_core_HUMAN_mono_meme_format.meme	NFE2_HUMAN.H11MO.0.A		VVRTGACTCAGCA	49	16.01	27	8.82	1.79	7.7	0.00485	-5.33	1.94	0.66	0.0185	-3.99
60	db/HUMAN/HOCOMOCOv11_core_HUMAN_mono_meme_format.meme	THA11_HUMAN.H11MO.0.B		KGCMTBCTGGGARTTGTAGTYY	78	25.49	51	16.67	1.52	1.1	0.0049	-5.32	1.96	0.68	0.0185	-3.99
61	db/HUMAN/HOCOMOCOv11_core_HUMAN_mono_meme_format.meme	ETS2_HUMAN.H11MO.0.B		RDVRGGAARVRRR	203	66.34	171	55.88	1.19	6.8	0.00504	-5.29	2.02	0.7	0.0188	-3.98
62	db/HUMAN/HOCOMOCOv11_core_HUMAN_mono_meme_format.meme	BMAL1_HUMAN.H11MO.0.A		KSCACGTGHSY	41	13.4	21	6.86	1.91	9.8	0.00522	-5.26	2.09	0.74	0.019	-3.96
63	db/HUMAN/HOCOMOCOv11_core_HUMAN_mono_meme_format.meme	ZN281_HUMAN.H11MO.0.A		RGGWGGGGGAGGGGV	274	89.54	251	82.03	1.09	0.87	0.00528	-5.24	2.12	0.75	0.019	-3.96
64	db/HUMAN/HOCOMOCOv11_core_HUMAN_mono_meme_format.meme	IRF2_HUMAN.H11MO.0.A		RAAAVHGAAAGTGAAASTRV	73	23.86	47	15.36	1.54	3.5	0.00536	-5.23	2.15	0.76	0.019	-3.96
65	db/HUMAN/HOCOMOCOv11_core_HUMAN_mono_meme_format.meme	FOXA3_HUMAN.H11MO.0.B		CHTGTTTACWTWG	177	57.84	145	47.39	1.22	2.6	0.00601	-5.11	2.41	0.88	0.0207	-3.88
66	db/HUMAN/HOCOMOCOv11_core_HUMAN_mono_meme_format.meme	ZN322_HUMAN.H11MO.0.B		GWGCCTGSTACWSWGCCTGR	177	57.84	145	47.39	1.22	3.7	0.00601	-5.11	2.41	0.88	0.0207	-3.88
67	db/HUMAN/HOCOMOCOv11_core_HUMAN_mono_meme_format.meme	NF2L2_HUMAN.H11MO.0.A		WWYTGCTGAGTCAT	32	10.46	15	4.9	2.06	6.5	0.00719	-4.94	2.88	1.06	0.0244	-3.71
68	db/HUMAN/HOCOMOCOv11_core_HUMAN_mono_meme_format.meme	CREM_HUMAN.H11MO.0.C		CRVTGACGTCA	111	36.27	82	26.8	1.35	5	0.00737	-4.91	2.96	1.08	0.0246	-3.7
69	db/HUMAN/HOCOMOCOv11_core_HUMAN_mono_meme_format.meme	NF2L1_HUMAN.H11MO.0.C		HGTCATN	221	72.22	192	62.75	1.15	5.5	0.00779	-4.86	3.12	1.14	0.0256	-3.66
70	db/HUMAN/HOCOMOCOv11_core_HUMAN_mono_meme_format.meme	BC11A_HUMAN.H11MO.0.A		RAAAGAGGAAGTGARAV	167	54.58	137	44.77	1.22	6.3	0.00949	-4.66	3.8	1.34	0.0308	-3.48
71	db/HUMAN/HOCOMOCOv11_core_HUMAN_mono_meme_format.meme	BHE40_HUMAN.H11MO.0.A		DGCACGTGAS	49	16.01	29	9.48	1.67	9	0.0104	-4.57	4.17	1.43	0.0333	-3.4
72	db/HUMAN/HOCOMOCOv11_core_HUMAN_mono_meme_format.meme	ZN770_HUMAN.H11MO.0.C		GGGAGGCYGAGGBRGGAGGATC	122	39.87	94	30.72	1.29	5.7	0.0111	-4.5	4.47	1.5	0.0351	-3.35
73	db/HUMAN/HOCOMOCOv11_core_HUMAN_mono_meme_format.meme	FOXJ3_HUMAN.H11MO.0.A		TTGTTTATKKTTW	45	14.71	26	8.5	1.7	4.5	0.0113	-4.49	4.52	1.51	0.0351	-3.35
74	db/HUMAN/HOCOMOCOv11_core_HUMAN_mono_meme_format.meme	IRF4_HUMAN.H11MO.0.A		RAAWGRGGAASTGAAASY	100	32.68	74	24.18	1.35	5.5	0.0125	-4.39	5	1.61	0.0382	-3.26
75	db/HUMAN/HOCOMOCOv11_core_HUMAN_mono_meme_format.meme	ZN708_HUMAN.H11MO.0.C		GCCTAATAARBAGGYACAGC	213	69.61	186	60.78	1.14	0.06	0.0136	-4.3	5.46	1.7	0.0412	-3.19
76	db/HUMAN/HOCOMOCOv11_core_HUMAN_mono_meme_format.meme	ELK4_HUMAN.H11MO.0.A		SVCCGGAAGTGV	187	61.11	159	51.96	1.18	4.9	0.0138	-4.28	5.53	1.71	0.0412	-3.19
77	db/HUMAN/HOCOMOCOv11_core_HUMAN_mono_meme_format.meme	BACH1_HUMAN.H11MO.0.A		TGCTGAGTCABSS	30	9.8	15	4.9	1.94	9.7	0.0146	-4.23	5.85	1.77	0.0429	-3.15
78	db/HUMAN/HOCOMOCOv11_core_HUMAN_mono_meme_format.meme	ERR2_HUMAN.H11MO.0.A		YCAAGGTCA	206	67.32	179	58.5	1.15	3	0.0147	-4.22	5.91	1.78	0.0429	-3.15
79	db/HUMAN/HOCOMOCOv11_core_HUMAN_mono_meme_format.meme	FOXA1_HUMAN.H11MO.0.A		TGTTTACWYWGB	139	45.42	112	36.6	1.24	2.3	0.0163	-4.12	6.52	1.87	0.0463	-3.07
80	db/HUMAN/HOCOMOCOv11_core_HUMAN_mono_meme_format.meme	FOXO4_HUMAN.H11MO.0.C		TTGTTTAYK	31	10.13	16	5.23	1.88	10	0.0163	-4.12	6.54	1.88	0.0463	-3.07
81	db/HUMAN/HOCOMOCOv11_core_HUMAN_mono_meme_format.meme	PEBB_HUMAN.H11MO.0.C		TYTGTGGTYWB	261	85.29	240	78.43	1.09	3.4	0.0178	-4.03	7.13	1.96	0.0499	-3
82	db/HUMAN/HOCOMOCOv11_core_HUMAN_mono_meme_format.meme	CEBPE_HUMAN.H11MO.0.A		TTKCGHAATMTB	205	66.99	179	58.5	1.14	2.5	0.0182	-4	7.32	1.99	0.0504	-2.99
83	db/HUMAN/HOCOMOCOv11_core_HUMAN_mono_meme_format.meme	MITF_HUMAN.H11MO.0.A		TCACGTGACC	42	13.73	25	8.17	1.65	8.5	0.0188	-3.97	7.56	2.02	0.0504	-2.99
84	db/HUMAN/HOCOMOCOv11_core_HUMAN_mono_meme_format.meme	RXRA_HUMAN.H11MO.0.A		VRGDVRGNVARAGGTCARRG	111	36.27	86	28.1	1.29	7.5	0.0189	-3.97	7.56	2.02	0.0504	-2.99
85	db/HUMAN/HOCOMOCOv11_core_HUMAN_mono_meme_format.meme	CTCF_HUMAN.H11MO.0.A		YGGCCACCAGRKGGCRSYV	15	4.9	5	1.63	2.67	12	0.0191	-3.96	7.65	2.03	0.0504	-2.99
86	db/HUMAN/HOCOMOCOv11_core_HUMAN_mono_meme_format.meme	GFI1_HUMAN.H11MO.0.C		GCWSTGATTT	15	4.9	5	1.63	2.67	12	0.0191	-3.96	7.65	2.03	0.0504	-2.99
87	db/HUMAN/HOCOMOCOv11_core_HUMAN_mono_meme_format.meme	ZBTB6_HUMAN.H11MO.0.C		GGWGMTGGAGCCD	62	20.26	42	13.73	1.47	8.3	0.0203	-3.9	8.12	2.09	0.0519	-2.96
88	db/HUMAN/HOCOMOCOv11_core_HUMAN_mono_meme_format.meme	MECP2_HUMAN.H11MO.0.C		SCCGGRR	25	8.17	12	3.92	2	9.6	0.0203	-3.9	8.13	2.09	0.0519	-2.96
89	db/HUMAN/HOCOMOCOv11_core_HUMAN_mono_meme_format.meme	Z324A_HUMAN.H11MO.0.C		KVTCAAACCATCCTTKSCTKSCW	257	83.99	236	77.12	1.09	2.9	0.0204	-3.89	8.18	2.1	0.0519	-2.96
90	db/HUMAN/HOCOMOCOv11_core_HUMAN_mono_meme_format.meme	ETV5_HUMAN.H11MO.0.C		RRRSAGGAARDGRV	102	33.33	78	25.49	1.3	8.5	0.0206	-3.88	8.25	2.11	0.0519	-2.96
91	db/HUMAN/HOCOMOCOv11_core_HUMAN_mono_meme_format.meme	FOXA2_HUMAN.H11MO.0.A		TGTTTACWYWGB	168	54.9	142	46.41	1.18	0.32	0.0216	-3.84	8.65	2.16	0.0538	-2.92
92	db/HUMAN/HOCOMOCOv11_core_HUMAN_mono_meme_format.meme	TBX21_HUMAN.H11MO.0.A		GDGDRGGTGTGRV	262	85.62	242	79.08	1.08	5.2	0.0218	-3.83	8.74	2.17	0.0538	-2.92
93	db/HUMAN/HOCOMOCOv11_core_HUMAN_mono_meme_format.meme	NR4A1_HUMAN.H11MO.0.A		AAAGGKCAV	236	77.12	213	69.61	1.11	5.2	0.022	-3.82	8.83	2.18	0.0538	-2.92
94	db/HUMAN/HOCOMOCOv11_core_HUMAN_mono_meme_format.meme	PBX3_HUMAN.H11MO.0.A		TGABTGRCRGS	298	97.39	287	93.79	1.04	3.1	0.0236	-3.75	9.45	2.25	0.057	-2.87
95	db/HUMAN/HOCOMOCOv11_core_HUMAN_mono_meme_format.meme	EGR1_HUMAN.H11MO.0.A		VDRDGCGKGGGYGGRRR	259	84.64	239	78.1	1.08	4.3	0.0241	-3.73	9.67	2.27	0.0576	-2.85
96	db/HUMAN/HOCOMOCOv11_core_HUMAN_mono_meme_format.meme	SOX4_HUMAN.H11MO.0.B		BYCTTTGTYYYB	139	45.42	114	37.25	1.22	6.1	0.0244	-3.71	9.77	2.28	0.0576	-2.85
97	db/HUMAN/HOCOMOCOv11_core_HUMAN_mono_meme_format.meme	ATF1_HUMAN.H11MO.0.B		HRRTGACGYMA	265	86.6	246	80.39	1.08	3	0.0248	-3.7	9.95	2.3	0.0581	-2.85
# SEA (Simple Enrichment Analysis): Version 5.4.1 compiled on Aug 25 2021 at 17:37:48
# The format of this file is described at https://meme-suite.org/meme/doc/sea-output-format.html.
# sea --verbosity 1 --oc . --thresh 10.0 --align center --p cluster1 --m db/HUMAN/HOCOMOCOv11_core_HUMAN_mono_meme_format.meme

## Sheet: SY18_DOWN_Cluster2
RANK	DB	ID	ALT_ID	CONSENSUS	TP	TP%	FP	FP%	ENR_RATIO	SCORE_THR	PVALUE	LOG_PVALUE	EVALUE	LOG_EVALUE	QVALUE	LOG_QVALUE
1	db/HUMAN/HOCOMOCOv11_core_HUMAN_mono_meme_format.meme	SP1_HUMAN.H11MO.0.A		VGGGGGCGGGGCCKGGGGGGGG	28	28.87	3	3.09	7.25	10	3.64e-07	-14.83	0.000146	-8.83	9.34e-05	-9.28
2	db/HUMAN/HOCOMOCOv11_core_HUMAN_mono_meme_format.meme	KLF12_HUMAN.H11MO.0.C		VGGGGCGGGGC	24	24.74	3	3.09	6.25	12	6.91e-06	-11.88	0.00277	-5.89	0.000888	-7.03
3	db/HUMAN/HOCOMOCOv11_core_HUMAN_mono_meme_format.meme	KLF3_HUMAN.H11MO.0.B		GGRGVDGGGCGGGGCYGGG	27	27.84	5	5.15	4.67	10	1.33e-05	-11.23	0.00533	-5.23	0.00109	-6.82
4	db/HUMAN/HOCOMOCOv11_core_HUMAN_mono_meme_format.meme	SP3_HUMAN.H11MO.0.B		SGVVGGGGGCGGGGCBRGSS	15	15.46	0	0	16	12	1.7e-05	-10.98	0.00681	-4.99	0.00109	-6.82
5	db/HUMAN/HOCOMOCOv11_core_HUMAN_mono_meme_format.meme	KLF15_HUMAN.H11MO.0.A		RGGGMGGRGVDGGGGGRGG	20	20.62	2	2.06	7	12	2.47e-05	-10.61	0.0099	-4.61	0.00127	-6.67
6	db/HUMAN/HOCOMOCOv11_core_HUMAN_mono_meme_format.meme	KLF1_HUMAN.H11MO.0.A		DGGGYGKGGCYGGG	63	64.95	38	39.18	1.64	6.7	0.000264	-8.24	0.106	-2.24	0.0113	-4.48
7	db/HUMAN/HOCOMOCOv11_core_HUMAN_mono_meme_format.meme	NFYB_HUMAN.H11MO.0.A		YRRCCAATSAGMR	74	76.29	51	52.58	1.44	0.015	0.000451	-7.7	0.181	-1.71	0.0159	-4.14
8	db/HUMAN/HOCOMOCOv11_core_HUMAN_mono_meme_format.meme	KLF5_HUMAN.H11MO.0.A		WGGGTGKGGCDGGG	82	84.54	61	62.89	1.34	4.9	0.000496	-7.61	0.199	-1.61	0.0159	-4.14
9	db/HUMAN/HOCOMOCOv11_core_HUMAN_mono_meme_format.meme	SP2_HUMAN.H11MO.0.A		GGSSVGGGGGCGGGGCCDGSGS	40	41.24	19	19.59	2.05	8.9	0.000838	-7.08	0.336	-1.09	0.0239	-3.73
10	db/HUMAN/HOCOMOCOv11_core_HUMAN_mono_meme_format.meme	EGR2_HUMAN.H11MO.0.A		GRGRRKGWGKGGGHGGRG	33	34.02	14	14.43	2.27	8.5	0.00117	-6.75	0.469	-0.76	0.0287	-3.55
11	db/HUMAN/HOCOMOCOv11_core_HUMAN_mono_meme_format.meme	ETV4_HUMAN.H11MO.0.B		VRCAGGAARBR	26	26.8	9	9.28	2.7	9.6	0.00123	-6.7	0.492	-0.71	0.0287	-3.55
12	db/HUMAN/HOCOMOCOv11_core_HUMAN_mono_meme_format.meme	KLF9_HUMAN.H11MO.0.C		GRRGKGGGCGTGGCC	34	35.05	15	15.46	2.19	7.9	0.00136	-6.6	0.544	-0.61	0.0287	-3.55
13	db/HUMAN/HOCOMOCOv11_core_HUMAN_mono_meme_format.meme	SRBP2_HUMAN.H11MO.0.B		VSGTGGGGWGABG	48	49.48	27	27.84	1.75	7.4	0.00153	-6.48	0.615	-0.49	0.0287	-3.55
14	db/HUMAN/HOCOMOCOv11_core_HUMAN_mono_meme_format.meme	KLF6_HUMAN.H11MO.0.A		GSRRGGGHGGGGMHGGGRV	68	70.1	47	48.45	1.44	6.6	0.00168	-6.39	0.672	-0.4	0.0287	-3.55
15	db/HUMAN/HOCOMOCOv11_core_HUMAN_mono_meme_format.meme	ZN263_HUMAN.H11MO.0.A		GGGAGGAGGRRGRGGRGGRR	50	51.55	29	29.9	1.7	6.3	0.00168	-6.39	0.672	-0.4	0.0287	-3.55
16	db/HUMAN/HOCOMOCOv11_core_HUMAN_mono_meme_format.meme	VEZF1_HUMAN.H11MO.0.C		GGRRRRGRRGGAGGGGGRGRRR	25	25.77	9	9.28	2.6	10	0.00206	-6.18	0.827	-0.19	0.0331	-3.41
17	db/HUMAN/HOCOMOCOv11_core_HUMAN_mono_meme_format.meme	SP4_HUMAN.H11MO.0.A		SRGVARGRGGCGGRGCHDRR	39	40.21	20	20.62	1.9	9	0.00237	-6.04	0.951	-0.05	0.0358	-3.33
18	db/HUMAN/HOCOMOCOv11_core_HUMAN_mono_meme_format.meme	ATF3_HUMAN.H11MO.0.A		GGTSACGTGAB	26	26.8	10	10.31	2.45	8.9	0.00255	-5.97	1.02	0.02	0.0364	-3.31
19	db/HUMAN/HOCOMOCOv11_core_HUMAN_mono_meme_format.meme	KLF4_HUMAN.H11MO.0.A		WGGGYGKGGC	31	31.96	14	14.43	2.13	9.2	0.00305	-5.79	1.22	0.2	0.038	-3.27
20	db/HUMAN/HOCOMOCOv11_core_HUMAN_mono_meme_format.meme	ETV5_HUMAN.H11MO.0.C		RRRSAGGAARDGRV	27	27.84	11	11.34	2.33	9.5	0.00307	-5.78	1.23	0.21	0.038	-3.27
21	db/HUMAN/HOCOMOCOv11_core_HUMAN_mono_meme_format.meme	NFYC_HUMAN.H11MO.0.A		BBRRCCAATCAGMR	8	8.25	0	0	9	13	0.00336	-5.7	1.35	0.3	0.038	-3.27
22	db/HUMAN/HOCOMOCOv11_core_HUMAN_mono_meme_format.meme	NR1D1_HUMAN.H11MO.0.B		RRRNMASTGGGTCAGDRDR	82	84.54	65	67.01	1.26	3.7	0.00348	-5.66	1.39	0.33	0.038	-3.27
23	db/HUMAN/HOCOMOCOv11_core_HUMAN_mono_meme_format.meme	ERG_HUMAN.H11MO.0.A		RRRSAGGAAGYGG	21	21.65	7	7.22	2.75	10	0.00353	-5.65	1.42	0.35	0.038	-3.27
24	db/HUMAN/HOCOMOCOv11_core_HUMAN_mono_meme_format.meme	FOXM1_HUMAN.H11MO.0.A		TGTTTRCTYWKB	45	46.39	26	26.8	1.7	6.6	0.00355	-5.64	1.42	0.35	0.038	-3.27
25	db/HUMAN/HOCOMOCOv11_core_HUMAN_mono_meme_format.meme	ARNT_HUMAN.H11MO.0.B		STACGTGMC	47	48.45	28	28.87	1.66	7.1	0.00388	-5.55	1.56	0.44	0.0395	-3.23
26	db/HUMAN/HOCOMOCOv11_core_HUMAN_mono_meme_format.meme	EPAS1_HUMAN.H11MO.0.B		VTACGTGMC	39	40.21	21	21.65	1.82	7	0.004	-5.52	1.6	0.47	0.0395	-3.23
27	db/HUMAN/HOCOMOCOv11_core_HUMAN_mono_meme_format.meme	ELF1_HUMAN.H11MO.0.A		VRACCCGGAAGTGS	34	35.05	17	17.53	1.94	7.3	0.00434	-5.44	1.74	0.56	0.0399	-3.22
28	db/HUMAN/HOCOMOCOv11_core_HUMAN_mono_meme_format.meme	NFYA_HUMAN.H11MO.0.A		BYRRCCAATCAGAR	34	35.05	17	17.53	1.94	5.9	0.00434	-5.44	1.74	0.56	0.0399	-3.22
29	db/HUMAN/HOCOMOCOv11_core_HUMAN_mono_meme_format.meme	BC11A_HUMAN.H11MO.0.A		RAAAGAGGAAGTGARAV	60	61.86	41	42.27	1.45	6.6	0.00475	-5.35	1.91	0.65	0.0412	-3.19
30	db/HUMAN/HOCOMOCOv11_core_HUMAN_mono_meme_format.meme	ETV2_HUMAN.H11MO.0.B		RRARRCAGGAARYRGS	30	30.93	14	14.43	2.07	6.9	0.00481	-5.34	1.93	0.66	0.0412	-3.19
31	db/HUMAN/HOCOMOCOv11_core_HUMAN_mono_meme_format.meme	EHF_HUMAN.H11MO.0.B		VWACSAGGAAGTDVS	33	34.02	17	17.53	1.89	5.2	0.00667	-5.01	2.68	0.98	0.0552	-2.9
32	db/HUMAN/HOCOMOCOv11_core_HUMAN_mono_meme_format.meme	GLI3_HUMAN.H11MO.0.B		BTGGGTGGTCY	40	41.24	23	23.71	1.71	4.6	0.00692	-4.97	2.77	1.02	0.0552	-2.9
33	db/HUMAN/HOCOMOCOv11_core_HUMAN_mono_meme_format.meme	E2F1_HUMAN.H11MO.0.A		RRNKGGCGGGAARR	54	55.67	36	37.11	1.49	6.5	0.00709	-4.95	2.84	1.04	0.0552	-2.9
34	db/HUMAN/HOCOMOCOv11_core_HUMAN_mono_meme_format.meme	ELF3_HUMAN.H11MO.0.A		RAABVAGGAAGTRR	29	29.9	14	14.43	2	7.3	0.00746	-4.9	2.99	1.1	0.0563	-2.88
35	db/HUMAN/HOCOMOCOv11_core_HUMAN_mono_meme_format.meme	ZN449_HUMAN.H11MO.0.C		TGGTTGGGCTB	36	37.11	20	20.62	1.76	6.7	0.00852	-4.76	3.42	1.23	0.0622	-2.78
36	db/HUMAN/HOCOMOCOv11_core_HUMAN_mono_meme_format.meme	TYY1_HUMAN.H11MO.0.A		CAARATGGCGGC	26	26.8	12	12.37	2.08	2.9	0.00895	-4.72	3.59	1.28	0.0622	-2.78
37	db/HUMAN/HOCOMOCOv11_core_HUMAN_mono_meme_format.meme	ELK1_HUMAN.H11MO.0.B		RCCGGAAGTGV	9	9.28	1	1.03	5	12	0.0092	-4.69	3.69	1.31	0.0622	-2.78
38	db/HUMAN/HOCOMOCOv11_core_HUMAN_mono_meme_format.meme	RARA_HUMAN.H11MO.0.A		GGRRGRTSMRRAGKTCAAGG	81	83.51	66	68.04	1.22	2	0.0092	-4.69	3.69	1.31	0.0622	-2.78
39	db/HUMAN/HOCOMOCOv11_core_HUMAN_mono_meme_format.meme	TAL1_HUMAN.H11MO.0.A		CTGSNVVSBRSWGATAAGV	66	68.04	49	50.52	1.34	0.13	0.00956	-4.65	3.83	1.34	0.0622	-2.78
40	db/HUMAN/HOCOMOCOv11_core_HUMAN_mono_meme_format.meme	SPIB_HUMAN.H11MO.0.A		RRAAAGAGGAAGTGARA	49	50.52	32	32.99	1.52	0.75	0.00979	-4.63	3.93	1.37	0.0622	-2.78
41	db/HUMAN/HOCOMOCOv11_core_HUMAN_mono_meme_format.meme	CREB1_HUMAN.H11MO.0.A		NRRTGACGTMA	51	52.58	34	35.05	1.49	5.2	0.0102	-4.59	4.08	1.41	0.0622	-2.78
42	db/HUMAN/HOCOMOCOv11_core_HUMAN_mono_meme_format.meme	MAFB_HUMAN.H11MO.0.B		TGCTGASTYAD	63	64.95	46	47.42	1.36	5.8	0.0102	-4.59	4.08	1.41	0.0622	-2.78
43	db/HUMAN/HOCOMOCOv11_core_HUMAN_mono_meme_format.meme	PTF1A_HUMAN.H11MO.0.B		SCAGCTGBYBBYBYYCHC	87	89.69	74	76.29	1.17	1.9	0.0104	-4.56	4.18	1.43	0.0623	-2.78
44	db/HUMAN/HOCOMOCOv11_core_HUMAN_mono_meme_format.meme	BACH1_HUMAN.H11MO.0.A		TGCTGAGTCABSS	20	20.62	8	8.25	2.33	7.8	0.0117	-4.45	4.68	1.54	0.0674	-2.7
45	db/HUMAN/HOCOMOCOv11_core_HUMAN_mono_meme_format.meme	ELF5_HUMAN.H11MO.0.A		VGRASSAGGAAGTRV	14	14.43	4	4.12	3	10	0.0118	-4.44	4.73	1.55	0.0674	-2.7
46	db/HUMAN/HOCOMOCOv11_core_HUMAN_mono_meme_format.meme	E2F4_HUMAN.H11MO.0.A		SRGGGCGGGAARD	70	72.16	54	55.67	1.29	5.6	0.0123	-4.4	4.93	1.6	0.0687	-2.68
47	db/HUMAN/HOCOMOCOv11_core_HUMAN_mono_meme_format.meme	SPI1_HUMAN.H11MO.0.A		RRAAAGAGGAAGTGRVD	35	36.08	20	20.62	1.71	4.9	0.0126	-4.37	5.06	1.62	0.069	-2.67
48	db/HUMAN/HOCOMOCOv11_core_HUMAN_mono_meme_format.meme	FOXJ3_HUMAN.H11MO.0.A		TTGTTTATKKTTW	21	21.65	9	9.28	2.2	0.31	0.0139	-4.28	5.56	1.71	0.0717	-2.63
49	db/HUMAN/HOCOMOCOv11_core_HUMAN_mono_meme_format.meme	ZN770_HUMAN.H11MO.0.C		GGGAGGCYGAGGBRGGAGGATC	21	21.65	9	9.28	2.2	7.8	0.0139	-4.28	5.56	1.71	0.0717	-2.63
50	db/HUMAN/HOCOMOCOv11_core_HUMAN_mono_meme_format.meme	NFAC1_HUMAN.H11MO.0.B		AWGGAAARWVWGAMW	48	49.48	32	32.99	1.48	6.6	0.0142	-4.25	5.69	1.74	0.0717	-2.63
51	db/HUMAN/HOCOMOCOv11_core_HUMAN_mono_meme_format.meme	SMCA5_HUMAN.H11MO.0.C		GAATBGAATGGAAWC	12	12.37	3	3.09	3.25	9.2	0.0142	-4.25	5.71	1.74	0.0717	-2.63
52	db/HUMAN/HOCOMOCOv11_core_HUMAN_mono_meme_format.meme	E2F7_HUMAN.H11MO.0.B		GDGGCGGGAARDR	56	57.73	40	41.24	1.39	6.9	0.0155	-4.17	6.21	1.83	0.0762	-2.57
53	db/HUMAN/HOCOMOCOv11_core_HUMAN_mono_meme_format.meme	ZN143_HUMAN.H11MO.0.A		DGCMTKCTGGGARWTGTAGTYY	15	15.46	5	5.15	2.67	5.3	0.0157	-4.15	6.3	1.84	0.0762	-2.57
54	db/HUMAN/HOCOMOCOv11_core_HUMAN_mono_meme_format.meme	IRF4_HUMAN.H11MO.0.A		RAAWGRGGAASTGAAASY	32	32.99	18	18.56	1.74	5.4	0.0161	-4.13	6.47	1.87	0.0767	-2.57
55	db/HUMAN/HOCOMOCOv11_core_HUMAN_mono_meme_format.meme	ATF1_HUMAN.H11MO.0.B		HRRTGACGYMA	41	42.27	26	26.8	1.56	6.8	0.0171	-4.07	6.84	1.92	0.0797	-2.53
56	db/HUMAN/HOCOMOCOv11_core_HUMAN_mono_meme_format.meme	HIF1A_HUMAN.H11MO.0.C		GDACGTGM	42	43.3	27	27.84	1.54	7.3	0.0177	-4.03	7.1	1.96	0.0812	-2.51
57	db/HUMAN/HOCOMOCOv11_core_HUMAN_mono_meme_format.meme	TFDP1_HUMAN.H11MO.0.C		RRRRGGCGGGAARN	69	71.13	54	55.67	1.27	5.5	0.0183	-4	7.33	1.99	0.082	-2.5
58	db/HUMAN/HOCOMOCOv11_core_HUMAN_mono_meme_format.meme	NFE2_HUMAN.H11MO.0.A		VVRTGACTCAGCA	28	28.87	15	15.46	1.81	6.7	0.0186	-3.98	7.48	2.01	0.082	-2.5
59	db/HUMAN/HOCOMOCOv11_core_HUMAN_mono_meme_format.meme	ZSC31_HUMAN.H11MO.0.C		RGCAGCAGGGCARTTAKR	68	70.1	53	54.64	1.28	4	0.0188	-3.97	7.55	2.02	0.082	-2.5
60	db/HUMAN/HOCOMOCOv11_core_HUMAN_mono_meme_format.meme	FLI1_HUMAN.H11MO.0.A		SRRGGMAGGAAGGRRRGR	35	36.08	21	21.65	1.64	7.4	0.0195	-3.94	7.8	2.05	0.0833	-2.49
61	db/HUMAN/HOCOMOCOv11_core_HUMAN_mono_meme_format.meme	TAF1_HUMAN.H11MO.0.A		RARRWGGCGGMGGMGR	62	63.92	47	48.45	1.31	6.6	0.0212	-3.85	8.52	2.14	0.0895	-2.41
62	db/HUMAN/HOCOMOCOv11_core_HUMAN_mono_meme_format.meme	VDR_HUMAN.H11MO.0.A		RRGGTCABYGRGKTCA	72	74.23	58	59.79	1.24	3.6	0.0234	-3.76	9.37	2.24	0.0968	-2.34

## Sheet: SY18_DOWN_Cluster3
RANK	DB	ID	ALT_ID	CONSENSUS	TP	TP%	FP	FP%	ENR_RATIO	SCORE_THR	PVALUE	LOG_PVALUE	EVALUE	LOG_EVALUE	QVALUE	LOG_QVALUE
1	db/HUMAN/HOCOMOCOv11_core_HUMAN_mono_meme_format.meme	SP1_HUMAN.H11MO.0.A		VGGGGGCGGGGCCKGGGGGGGG	21	44.68	2	4.26	7.33	9.2	8.66e-06	-11.66	0.00347	-5.66	0.00118	-6.74
2	db/HUMAN/HOCOMOCOv11_core_HUMAN_mono_meme_format.meme	SP3_HUMAN.H11MO.0.B		SGVVGGGGGCGGGGCBRGSS	30	63.83	8	17.02	3.44	9.1	1.65e-05	-11.01	0.00662	-5.02	0.00118	-6.74
3	db/HUMAN/HOCOMOCOv11_core_HUMAN_mono_meme_format.meme	SP4_HUMAN.H11MO.0.A		SRGVARGRGGCGGRGCHDRR	14	29.79	0	0	15	11	1.96e-05	-10.84	0.00786	-4.85	0.00118	-6.74
4	db/HUMAN/HOCOMOCOv11_core_HUMAN_mono_meme_format.meme	KLF1_HUMAN.H11MO.0.A		DGGGYGKGGCYGGG	13	27.66	0	0	14	12	4.67e-05	-9.97	0.0187	-3.98	0.00167	-6.4
5	db/HUMAN/HOCOMOCOv11_core_HUMAN_mono_meme_format.meme	ZN467_HUMAN.H11MO.0.C		GGGGAGGGGRRGGRGRRGGRRR	13	27.66	0	0	14	8.3	4.67e-05	-9.97	0.0187	-3.98	0.00167	-6.4
6	db/HUMAN/HOCOMOCOv11_core_HUMAN_mono_meme_format.meme	KLF4_HUMAN.H11MO.0.A		WGGGYGKGGC	18	38.3	2	4.26	6.33	9.5	7.81e-05	-9.46	0.0313	-3.46	0.00167	-6.4
7	db/HUMAN/HOCOMOCOv11_core_HUMAN_mono_meme_format.meme	WT1_HUMAN.H11MO.0.C		RGGVGGGGGAGGRGGVGGRG	25	53.19	6	12.77	3.71	7.3	8.11e-05	-9.42	0.0325	-3.43	0.00167	-6.4
8	db/HUMAN/HOCOMOCOv11_core_HUMAN_mono_meme_format.meme	ZBT17_HUMAN.H11MO.0.A		SRRGGWGGGGGAGGGGMRR	25	53.19	6	12.77	3.71	8	8.11e-05	-9.42	0.0325	-3.43	0.00167	-6.4
9	db/HUMAN/HOCOMOCOv11_core_HUMAN_mono_meme_format.meme	PBX3_HUMAN.H11MO.0.A		TGABTGRCRGS	23	48.94	5	10.64	4	7.6	8.51e-05	-9.37	0.0341	-3.38	0.00167	-6.4
10	db/HUMAN/HOCOMOCOv11_core_HUMAN_mono_meme_format.meme	KLF12_HUMAN.H11MO.0.C		VGGGGCGGGGC	24	51.06	5	10.64	4.17	8.3	9.25e-05	-9.29	0.0371	-3.29	0.00167	-6.4
11	db/HUMAN/HOCOMOCOv11_core_HUMAN_mono_meme_format.meme	KLF9_HUMAN.H11MO.0.C		GRRGKGGGCGTGGCC	20	42.55	3	6.38	5.25	7.6	0.00014	-8.88	0.056	-2.88	0.00229	-6.08
12	db/HUMAN/HOCOMOCOv11_core_HUMAN_mono_meme_format.meme	KLF3_HUMAN.H11MO.0.B		GGRGVDGGGCGGGGCYGGG	11	23.4	0	0	12	13	0.000252	-8.29	0.101	-2.29	0.00325	-5.73
13	db/HUMAN/HOCOMOCOv11_core_HUMAN_mono_meme_format.meme	NFYA_HUMAN.H11MO.0.A		BYRRCCAATCAGAR	11	23.4	0	0	12	11	0.000252	-8.29	0.101	-2.29	0.00325	-5.73
14	db/HUMAN/HOCOMOCOv11_core_HUMAN_mono_meme_format.meme	NFYC_HUMAN.H11MO.0.A		BBRRCCAATCAGMR	11	23.4	0	0	12	11	0.000252	-8.29	0.101	-2.29	0.00325	-5.73
15	db/HUMAN/HOCOMOCOv11_core_HUMAN_mono_meme_format.meme	KLF6_HUMAN.H11MO.0.A		GSRRGGGHGGGGMHGGGRV	31	65.96	12	25.53	2.46	8.1	0.000403	-7.82	0.162	-1.82	0.00485	-5.33
16	db/HUMAN/HOCOMOCOv11_core_HUMAN_mono_meme_format.meme	ATF1_HUMAN.H11MO.0.B		HRRTGACGYMA	18	38.3	3	6.38	4.75	8.5	0.000517	-7.57	0.207	-1.57	0.00544	-5.21
17	db/HUMAN/HOCOMOCOv11_core_HUMAN_mono_meme_format.meme	MAZ_HUMAN.H11MO.0.A		GGGGGAGGGGGDGRGRRRGRRG	44	93.62	29	61.7	1.5	3.6	0.000517	-7.57	0.207	-1.57	0.00544	-5.21
18	db/HUMAN/HOCOMOCOv11_core_HUMAN_mono_meme_format.meme	NFYB_HUMAN.H11MO.0.A		YRRCCAATSAGMR	10	21.28	0	0	11	12	0.000573	-7.47	0.23	-1.47	0.00544	-5.21
19	db/HUMAN/HOCOMOCOv11_core_HUMAN_mono_meme_format.meme	PKNX1_HUMAN.H11MO.0.B		TGABTGRCAGS	10	21.28	0	0	11	9.3	0.000573	-7.47	0.23	-1.47	0.00544	-5.21
20	db/HUMAN/HOCOMOCOv11_core_HUMAN_mono_meme_format.meme	CREB1_HUMAN.H11MO.0.A		NRRTGACGTMA	19	40.43	4	8.51	4	7.4	0.000859	-7.06	0.344	-1.07	0.00775	-4.86
21	db/HUMAN/HOCOMOCOv11_core_HUMAN_mono_meme_format.meme	ERG_HUMAN.H11MO.0.A		RRRSAGGAAGYGG	27	57.45	9	19.15	2.8	8.2	0.00102	-6.89	0.408	-0.9	0.00874	-4.74
22	db/HUMAN/HOCOMOCOv11_core_HUMAN_mono_meme_format.meme	HNF1A_HUMAN.H11MO.0.C		DGTTAATKATTAACH	9	19.15	0	0	10	9.7	0.00128	-6.66	0.514	-0.67	0.01	-4.6
23	db/HUMAN/HOCOMOCOv11_core_HUMAN_mono_meme_format.meme	ZN263_HUMAN.H11MO.0.A		GGGAGGAGGRRGRGGRGGRR	9	19.15	0	0	10	11	0.00128	-6.66	0.514	-0.67	0.01	-4.6
24	db/HUMAN/HOCOMOCOv11_core_HUMAN_mono_meme_format.meme	KLF15_HUMAN.H11MO.0.A		RGGGMGGRGVDGGGGGRGG	17	36.17	3	6.38	4.5	9.7	0.00147	-6.52	0.59	-0.53	0.0111	-4.5
25	db/HUMAN/HOCOMOCOv11_core_HUMAN_mono_meme_format.meme	ZSC22_HUMAN.H11MO.0.C		RGKCWGAGGGMGGAGG	44	93.62	29	61.7	1.5	2.7	0.00172	-6.36	0.691	-0.37	0.0124	-4.39
26	db/HUMAN/HOCOMOCOv11_core_HUMAN_mono_meme_format.meme	LHX3_HUMAN.H11MO.0.C		AAAATTAATTARY	14	29.79	2	4.26	5	4.5	0.00265	-5.93	1.06	0.06	0.0165	-4.1
27	db/HUMAN/HOCOMOCOv11_core_HUMAN_mono_meme_format.meme	PBX1_HUMAN.H11MO.0.A		TGABTGACAG	14	29.79	2	4.26	5	8.3	0.00265	-5.93	1.06	0.06	0.0165	-4.1
28	db/HUMAN/HOCOMOCOv11_core_HUMAN_mono_meme_format.meme	FOXI1_HUMAN.H11MO.0.B		YTBTGATTGGYY	8	17.02	0	0	9	10	0.00282	-5.87	1.13	0.12	0.0165	-4.1
29	db/HUMAN/HOCOMOCOv11_core_HUMAN_mono_meme_format.meme	ZFP28_HUMAN.H11MO.0.C		TTCTATTTCTTCTTGWGTCA	8	17.02	0	0	9	6.6	0.00282	-5.87	1.13	0.12	0.0165	-4.1
30	db/HUMAN/HOCOMOCOv11_core_HUMAN_mono_meme_format.meme	EGR1_HUMAN.H11MO.0.A		VDRDGCGKGGGYGGRRR	36	76.6	19	40.43	1.85	6.8	0.00284	-5.86	1.14	0.13	0.0165	-4.1
31	db/HUMAN/HOCOMOCOv11_core_HUMAN_mono_meme_format.meme	EGR2_HUMAN.H11MO.0.A		GRGRRKGWGKGGGHGGRG	36	76.6	19	40.43	1.85	6.7	0.00284	-5.86	1.14	0.13	0.0165	-4.1
32	db/HUMAN/HOCOMOCOv11_core_HUMAN_mono_meme_format.meme	SP2_HUMAN.H11MO.0.A		GGSSVGGGGGCGGGGCCDGSGS	17	36.17	4	8.51	3.6	11	0.00359	-5.63	1.44	0.37	0.0199	-3.92
33	db/HUMAN/HOCOMOCOv11_core_HUMAN_mono_meme_format.meme	ATF3_HUMAN.H11MO.0.A		GGTSACGTGAB	27	57.45	11	23.4	2.33	5.4	0.00364	-5.62	1.46	0.38	0.0199	-3.92
34	db/HUMAN/HOCOMOCOv11_core_HUMAN_mono_meme_format.meme	NF2L1_HUMAN.H11MO.0.C		HGTCATN	47	100	37	78.72	1.26	4.9	0.00514	-5.27	2.06	0.72	0.0273	-3.6
35	db/HUMAN/HOCOMOCOv11_core_HUMAN_mono_meme_format.meme	HXA10_HUMAN.H11MO.0.C		KATRRTTTATGW	23	48.94	8	17.02	2.67	3.6	0.00562	-5.18	2.25	0.81	0.029	-3.54
36	db/HUMAN/HOCOMOCOv11_core_HUMAN_mono_meme_format.meme	ZIM3_HUMAN.H11MO.0.C		KTRGGTTTCTGTTKYYTKY	7	14.89	0	0	8	7	0.00614	-5.09	2.46	0.9	0.0308	-3.48
37	db/HUMAN/HOCOMOCOv11_core_HUMAN_mono_meme_format.meme	PRDM6_HUMAN.H11MO.0.C		RRRARGAAAAAAA	10	21.28	1	2.13	5.5	11	0.00754	-4.89	3.02	1.11	0.0368	-3.3
38	db/HUMAN/HOCOMOCOv11_core_HUMAN_mono_meme_format.meme	COT1_HUMAN.H11MO.0.C		GRGGKSARAGGTCAGGG	14	29.79	3	6.38	3.75	8.2	0.00913	-4.7	3.66	1.3	0.0422	-3.16
39	db/HUMAN/HOCOMOCOv11_core_HUMAN_mono_meme_format.meme	RFX2_HUMAN.H11MO.0.A		CKGTTGCCATGGCRACVS	14	29.79	3	6.38	3.75	2	0.00913	-4.7	3.66	1.3	0.0422	-3.16
40	db/HUMAN/HOCOMOCOv11_core_HUMAN_mono_meme_format.meme	RXRB_HUMAN.H11MO.0.C		TSAGGTCASR	16	34.04	4	8.51	3.4	8.2	0.00938	-4.67	3.76	1.32	0.0423	-3.16
41	db/HUMAN/HOCOMOCOv11_core_HUMAN_mono_meme_format.meme	RFX1_HUMAN.H11MO.0.B		SSSSCBGTTGCCAKGGVRACSS	24	51.06	11	23.4	2.08	4.6	0.00995	-4.61	3.99	1.38	0.0438	-3.13
42	db/HUMAN/HOCOMOCOv11_core_HUMAN_mono_meme_format.meme	IRF2_HUMAN.H11MO.0.A		RAAAVHGAAAGTGAAASTRV	21	44.68	8	17.02	2.44	4.4	0.0102	-4.59	4.09	1.41	0.0438	-3.13
43	db/HUMAN/HOCOMOCOv11_core_HUMAN_mono_meme_format.meme	ATF4_HUMAN.H11MO.0.A		RRMTGATGCAAY	6	12.77	0	0	7	6.3	0.0132	-4.33	5.29	1.67	0.0472	-3.05
44	db/HUMAN/HOCOMOCOv11_core_HUMAN_mono_meme_format.meme	CLOCK_HUMAN.H11MO.0.C		CWGHCACGTGMVVM	6	12.77	0	0	7	10	0.0132	-4.33	5.29	1.67	0.0472	-3.05
45	db/HUMAN/HOCOMOCOv11_core_HUMAN_mono_meme_format.meme	FOXO1_HUMAN.H11MO.0.A		KBBYTGTTTHCN	6	12.77	0	0	7	11	0.0132	-4.33	5.29	1.67	0.0472	-3.05
46	db/HUMAN/HOCOMOCOv11_core_HUMAN_mono_meme_format.meme	HNF1B_HUMAN.H11MO.0.A		DGTTAATRATTAACH	6	12.77	0	0	7	11	0.0132	-4.33	5.29	1.67	0.0472	-3.05
47	db/HUMAN/HOCOMOCOv11_core_HUMAN_mono_meme_format.meme	HXB4_HUMAN.H11MO.0.B		YTAATGRC	6	12.77	0	0	7	12	0.0132	-4.33	5.29	1.67	0.0472	-3.05
48	db/HUMAN/HOCOMOCOv11_core_HUMAN_mono_meme_format.meme	NF2L2_HUMAN.H11MO.0.A		WWYTGCTGAGTCAT	6	12.77	0	0	7	7.6	0.0132	-4.33	5.29	1.67	0.0472	-3.05
49	db/HUMAN/HOCOMOCOv11_core_HUMAN_mono_meme_format.meme	TFEB_HUMAN.H11MO.0.C		RGTCACGTG	6	12.77	0	0	7	3.3	0.0132	-4.33	5.29	1.67	0.0472	-3.05
50	db/HUMAN/HOCOMOCOv11_core_HUMAN_mono_meme_format.meme	ZN418_HUMAN.H11MO.0.C		TGCTTYTRGCYTCTKVY	6	12.77	0	0	7	11	0.0132	-4.33	5.29	1.67	0.0472	-3.05
51	db/HUMAN/HOCOMOCOv11_core_HUMAN_mono_meme_format.meme	PATZ1_HUMAN.H11MO.0.C		GGGGMGGGGGMKGGRRVGGVRG	34	72.34	19	40.43	1.75	6.5	0.0134	-4.32	5.35	1.68	0.0472	-3.05
52	db/HUMAN/HOCOMOCOv11_core_HUMAN_mono_meme_format.meme	KLF5_HUMAN.H11MO.0.A		WGGGTGKGGCDGGG	11	23.4	2	4.26	4	10	0.0142	-4.26	5.68	1.74	0.0491	-3.01
53	db/HUMAN/HOCOMOCOv11_core_HUMAN_mono_meme_format.meme	CREM_HUMAN.H11MO.0.C		CRVTGACGTCA	26	55.32	12	25.53	2.08	3.4	0.0148	-4.21	5.92	1.78	0.0491	-3.01
54	db/HUMAN/HOCOMOCOv11_core_HUMAN_mono_meme_format.meme	NFAC2_HUMAN.H11MO.0.B		TGGAAAAWY	8	17.02	1	2.13	4.5	9.5	0.0152	-4.19	6.09	1.81	0.0491	-3.01
55	db/HUMAN/HOCOMOCOv11_core_HUMAN_mono_meme_format.meme	GRHL2_HUMAN.H11MO.0.A		AACCDGTYTKDC	9	19.15	1	2.13	5	8.5	0.0153	-4.18	6.12	1.81	0.0491	-3.01
56	db/HUMAN/HOCOMOCOv11_core_HUMAN_mono_meme_format.meme	HXB8_HUMAN.H11MO.0.C		TTGATTAATKV	9	19.15	1	2.13	5	2.2	0.0153	-4.18	6.12	1.81	0.0491	-3.01
57	db/HUMAN/HOCOMOCOv11_core_HUMAN_mono_meme_format.meme	ETV1_HUMAN.H11MO.0.A		SRCCGGAAGYG	17	36.17	5	10.64	3	8.6	0.0162	-4.12	6.49	1.87	0.0512	-2.97
58	db/HUMAN/HOCOMOCOv11_core_HUMAN_mono_meme_format.meme	ZBTB6_HUMAN.H11MO.0.C		GGWGMTGGAGCCD	47	100	39	82.98	1.2	1.5	0.0168	-4.08	6.75	1.91	0.0513	-2.97
59	db/HUMAN/HOCOMOCOv11_core_HUMAN_mono_meme_format.meme	MXI1_HUMAN.H11MO.0.A		VCACGTGGSNGSBGS	24	51.06	10	21.28	2.27	6.2	0.017	-4.07	6.82	1.92	0.0513	-2.97
60	db/HUMAN/HOCOMOCOv11_core_HUMAN_mono_meme_format.meme	IRF3_HUMAN.H11MO.0.B		RAAARGGAAAVDGAAASDGA	26	55.32	13	27.66	1.93	6.5	0.0172	-4.06	6.91	1.93	0.0513	-2.97
61	db/HUMAN/HOCOMOCOv11_core_HUMAN_mono_meme_format.meme	ETS2_HUMAN.H11MO.0.B		RDVRGGAARVRRR	31	65.96	17	36.17	1.78	7.3	0.0174	-4.05	6.96	1.94	0.0513	-2.97
62	db/HUMAN/HOCOMOCOv11_core_HUMAN_mono_meme_format.meme	ZN341_HUMAN.H11MO.0.C		GRGGRRRRGGRGRRGGAASAGC	31	65.96	17	36.17	1.78	6.5	0.0208	-3.87	8.34	2.12	0.0595	-2.82
63	db/HUMAN/HOCOMOCOv11_core_HUMAN_mono_meme_format.meme	BACH2_HUMAN.H11MO.0.A		TGCTGAGTCAB	18	38.3	6	12.77	2.71	6.5	0.0209	-3.87	8.39	2.13	0.0595	-2.82
64	db/HUMAN/HOCOMOCOv11_core_HUMAN_mono_meme_format.meme	CEBPG_HUMAN.H11MO.0.B		RTTGCATCAKHH	33	70.21	21	44.68	1.55	0.014	0.0211	-3.86	8.46	2.14	0.0595	-2.82
65	db/HUMAN/HOCOMOCOv11_core_HUMAN_mono_meme_format.meme	IRF1_HUMAN.H11MO.0.A		RAAANWGAAASTGAAASYRR	28	59.57	14	29.79	1.93	2.2	0.0231	-3.77	9.27	2.23	0.0641	-2.75
66	db/HUMAN/HOCOMOCOv11_core_HUMAN_mono_meme_format.meme	BC11A_HUMAN.H11MO.0.A		RAAAGAGGAAGTGARAV	20	42.55	8	17.02	2.33	8.1	0.0245	-3.71	9.81	2.28	0.0666	-2.71
67	db/HUMAN/HOCOMOCOv11_core_HUMAN_mono_meme_format.meme	IRF7_HUMAN.H11MO.0.C		GAAASYGAAA	14	29.79	4	8.51	3	8.2	0.0247	-3.7	9.92	2.29	0.0666	-2.71

## Sheet: SY18_DOWN_Cluster4
RANK	DB	ID	ALT_ID	CONSENSUS	TP	TP%	FP	FP%	ENR_RATIO	SCORE_THR	PVALUE	LOG_PVALUE	EVALUE	LOG_EVALUE	QVALUE	LOG_QVALUE
1	db/HUMAN/HOCOMOCOv11_core_HUMAN_mono_meme_format.meme	NRF1_HUMAN.H11MO.0.A		CWSTGCGCATGCGCRDS	11	22	0	0	12	8.4	0.000264	-8.24	0.106	-2.25	0.0523	-2.95
2	db/HUMAN/HOCOMOCOv11_core_HUMAN_mono_meme_format.meme	GABPA_HUMAN.H11MO.0.A		GVVRCCGGAAGTGV	19	38	4	8	4	9.6	0.000322	-8.04	0.129	-2.05	0.0523	-2.95
3	db/HUMAN/HOCOMOCOv11_core_HUMAN_mono_meme_format.meme	KLF9_HUMAN.H11MO.0.C		GRRGKGGGCGTGGCC	13	26	1	2	7	10	0.000423	-7.77	0.17	-1.77	0.0523	-2.95
4	db/HUMAN/HOCOMOCOv11_core_HUMAN_mono_meme_format.meme	SP4_HUMAN.H11MO.0.A		SRGVARGRGGCGGRGCHDRR	19	38	5	10	3.33	8.9	0.000962	-6.95	0.386	-0.95	0.0815	-2.51
5	db/HUMAN/HOCOMOCOv11_core_HUMAN_mono_meme_format.meme	EGR1_HUMAN.H11MO.0.A		VDRDGCGKGGGYGGRRR	24	48	9	18	2.5	7.6	0.00131	-6.64	0.526	-0.64	0.0815	-2.51
6	db/HUMAN/HOCOMOCOv11_core_HUMAN_mono_meme_format.meme	KLF12_HUMAN.H11MO.0.C		VGGGGCGGGGC	9	18	0	0	10	12	0.00132	-6.63	0.528	-0.64	0.0815	-2.51
7	db/HUMAN/HOCOMOCOv11_core_HUMAN_mono_meme_format.meme	ELF2_HUMAN.H11MO.0.C		RAVCCGGAAGTGR	15	30	3	6	4	10	0.00165	-6.41	0.662	-0.41	0.0876	-2.43
8	db/HUMAN/HOCOMOCOv11_core_HUMAN_mono_meme_format.meme	KLF3_HUMAN.H11MO.0.B		GGRGVDGGGCGGGGCYGGG	36	72	21	42	1.68	4.9	0.00221	-6.11	0.887	-0.12	0.0985	-2.32
9	db/HUMAN/HOCOMOCOv11_core_HUMAN_mono_meme_format.meme	ZN281_HUMAN.H11MO.0.A		RGGWGGGGGAGGGGV	31	62	16	32	1.88	3.5	0.00239	-6.04	0.958	-0.04	0.0985	-2.32
10	db/HUMAN/HOCOMOCOv11_core_HUMAN_mono_meme_format.meme	ELF5_HUMAN.H11MO.0.A		VGRASSAGGAAGTRV	24	48	10	20	2.27	7.8	0.00283	-5.87	1.13	0.13	0.105	-2.25
11	db/HUMAN/HOCOMOCOv11_core_HUMAN_mono_meme_format.meme	EGR2_HUMAN.H11MO.0.A		GRGRRKGWGKGGGHGGRG	14	28	3	6	3.75	8.6	0.00322	-5.74	1.29	0.25	0.108	-2.22
12	db/HUMAN/HOCOMOCOv11_core_HUMAN_mono_meme_format.meme	SP3_HUMAN.H11MO.0.B		SGVVGGGGGCGGGGCBRGSS	26	52	12	24	2.08	8.1	0.00351	-5.65	1.41	0.34	0.108	-2.22
13	db/HUMAN/HOCOMOCOv11_core_HUMAN_mono_meme_format.meme	WT1_HUMAN.H11MO.0.C		RGGVGGGGGAGGRGGVGGRG	12	24	2	4	4.33	9.8	0.00379	-5.58	1.52	0.42	0.108	-2.22
14	db/HUMAN/HOCOMOCOv11_core_HUMAN_mono_meme_format.meme	KLF6_HUMAN.H11MO.0.A		GSRRGGGHGGGGMHGGGRV	24	48	11	22	2.08	8.2	0.00567	-5.17	2.27	0.82	0.146	-1.92
15	db/HUMAN/HOCOMOCOv11_core_HUMAN_mono_meme_format.meme	ATF3_HUMAN.H11MO.0.A		GGTSACGTGAB	13	26	3	6	3.5	10	0.00611	-5.1	2.45	0.9	0.146	-1.92
16	db/HUMAN/HOCOMOCOv11_core_HUMAN_mono_meme_format.meme	SPI1_HUMAN.H11MO.0.A		RRAAAGAGGAAGTGRVD	26	52	13	26	1.93	3.7	0.0067	-5.01	2.69	0.99	0.146	-1.92
17	db/HUMAN/HOCOMOCOv11_core_HUMAN_mono_meme_format.meme	SP1_HUMAN.H11MO.0.A		VGGGGGCGGGGCCKGGGGGGGG	27	54	14	28	1.87	3.2	0.00711	-4.95	2.85	1.05	0.146	-1.92
18	db/HUMAN/HOCOMOCOv11_core_HUMAN_mono_meme_format.meme	ELF3_HUMAN.H11MO.0.A		RAABVAGGAAGTRR	29	58	16	32	1.76	5.1	0.00771	-4.86	3.09	1.13	0.146	-1.92
19	db/HUMAN/HOCOMOCOv11_core_HUMAN_mono_meme_format.meme	ELK4_HUMAN.H11MO.0.A		SVCCGGAAGTGV	9	18	1	2	5	12	0.00783	-4.85	3.14	1.14	0.146	-1.92
20	db/HUMAN/HOCOMOCOv11_core_HUMAN_mono_meme_format.meme	ETV2_HUMAN.H11MO.0.B		RRARRCAGGAARYRGS	30	60	17	34	1.72	4.7	0.00789	-4.84	3.16	1.15	0.146	-1.92
21	db/HUMAN/HOCOMOCOv11_core_HUMAN_mono_meme_format.meme	KLF5_HUMAN.H11MO.0.A		WGGGTGKGGCDGGG	39	78	27	54	1.43	3.8	0.00978	-4.63	3.92	1.37	0.173	-1.76
22	db/HUMAN/HOCOMOCOv11_core_HUMAN_mono_meme_format.meme	ZSC22_HUMAN.H11MO.0.C		RGKCWGAGGGMGGAGG	15	30	5	10	2.67	7.5	0.0114	-4.47	4.58	1.52	0.193	-1.65
23	db/HUMAN/HOCOMOCOv11_core_HUMAN_mono_meme_format.meme	CREB1_HUMAN.H11MO.0.A		NRRTGACGTMA	28	56	16	32	1.71	5.9	0.0131	-4.34	5.25	1.66	0.202	-1.6
24	db/HUMAN/HOCOMOCOv11_core_HUMAN_mono_meme_format.meme	ELF1_HUMAN.H11MO.0.A		VRACCCGGAAGTGS	33	66	21	42	1.55	6.1	0.0134	-4.31	5.37	1.68	0.202	-1.6
25	db/HUMAN/HOCOMOCOv11_core_HUMAN_mono_meme_format.meme	EHF_HUMAN.H11MO.0.B		VWACSAGGAAGTDVS	30	60	18	36	1.63	4.2	0.0136	-4.3	5.45	1.7	0.202	-1.6
26	db/HUMAN/HOCOMOCOv11_core_HUMAN_mono_meme_format.meme	ETV1_HUMAN.H11MO.0.A		SRCCGGAAGYG	8	16	1	2	4.5	12	0.0154	-4.17	6.19	1.82	0.22	-1.51
27	db/HUMAN/HOCOMOCOv11_core_HUMAN_mono_meme_format.meme	KLF15_HUMAN.H11MO.0.A		RGGGMGGRGVDGGGGGRGG	24	48	13	26	1.79	7	0.0188	-3.97	7.55	2.02	0.25	-1.39
28	db/HUMAN/HOCOMOCOv11_core_HUMAN_mono_meme_format.meme	KLF1_HUMAN.H11MO.0.A		DGGGYGKGGCYGGG	42	84	32	64	1.3	2.7	0.0195	-3.94	7.82	2.06	0.25	-1.39
29	db/HUMAN/HOCOMOCOv11_core_HUMAN_mono_meme_format.meme	PATZ1_HUMAN.H11MO.0.C		GGGGMGGGGGMKGGRRVGGVRG	18	36	8	16	2.11	8.7	0.0195	-3.94	7.82	2.06	0.25	-1.39
# SEA (Simple Enrichment Analysis): Version 5.4.1 compiled on Aug 25 2021 at 17:37:48
# The format of this file is described at https://meme-suite.org/meme/doc/sea-output-format.html.
# sea --verbosity 1 --oc . --thresh 10.0 --align center --p cluster4 --m db/HUMAN/HOCOMOCOv11_core_HUMAN_mono_meme_format.meme

[truncated: 18 more sheets: SY18_DOWN_Cluster5, SY18_DOWN_Cluster6, SY18_DOWN_Cluster7, HuB20_UP-Cluster1, HuB20_UP-Cluster2, HuB20_UP-Cluster3, HuB20_UP-Cluster4, HuB20_UP-Cluster5, HuB20_UP-Cluster6, HuB20_UP-Cluster7, HuB20_UP-Cluster8, HuB20_UP-Cluster9, HuB20_DOWN-Cluster1, HuB20_DOWN-Cluster2, HuB20_DOWN-Cluster3, HuB20_DOWN-Cluster4, HuB20_DOWN-Cluster5, HuB20_DOWN-Cluster6]
