# Supplementary material for: Temporally integrated transcriptome analysis reveals ASFV pathology and host response dynamics
Source: Front Immunol. 2022 Dec 5;13:995998. doi: 10.3389/fimmu.2022.995998 (PMC9761332; doi:10.3389/fimmu.2022.995998)
Supplement: Supplementary Table 4 — GO BP enrichment of host DEGs with time series. [file Table_4.xlsx]

## Sheet: ASFV_SY18_up_GO_BP
Category	Term	Count	%	PValue	Genes	List Total	Pop Hits	Pop Total	Fold Enrichment	Bonferroni	Benjamini	FDR
GOTERM_BP_DIRECT	GO:0006955~immune response	51	5.73034	2.18e-17	CCL14, CD86, NRROS, CXCR4, THBS1, CTSS, TNFSF13B, CCL8, NFIL3, CTSL, CXCR2, TNFSF10, IL10, XCR1, TNFSF15, TNFSF12, IL18, OSM, LY86, SLA-DMA, TLR1, TLR9, ACKR4, TLR7, ACKR2, TLR6	764	249	15075	4.04143	6.03e-14	2.01e-14	2e-14
GOTERM_BP_DIRECT	GO:0006954~inflammatory response	43	4.83146	9.78e-15	CCL14, PXK, IL1RN, NRROS, C5AR2, C5AR1, LOXL3, AIF1, THBS1, LIPA, CCL8, CCL2, OLR1, CD14, SPHK1, IL18, P2RX7, TLR1, AXL, TLR9, TLR7, ACKR2, ADAM8, TLR6, TLR3, TLR2	764	209	15075	4.05963	2.7e-11	5.42e-12	5.4e-12
GOTERM_BP_DIRECT	GO:0045087~innate immune response	37	4.1573	1.45e-07	C1QA, YES1, FCER1G, HMGB2, CGAS, EDDM3B, MALT1, FGR, TLR1, FES, CLEC7A, TLR9, TLR7, CD59, CD14, TLR6, TRIM38, TLR3, S100A8, TLR2	764	274	15075	2.6645	0.000402	5.02e-05	5.01e-05
GOTERM_BP_DIRECT	GO:0002755~MyD88-dependent toll-like receptor signaling pathway	22	2.47191	3.5e-20	TLR1, TLR9, TLR7, TLR6, TLR2	764	32	15075	13.5655	9.69e-17	4.85e-17	4.83e-17
GOTERM_BP_DIRECT	GO:0050729~positive regulation of inflammatory response	22	2.47191	1.78e-13	IL33, STAT5B, TLR9, NAPEPLD, OSM, LDLR, TLR3, S100A8, TLR2	764	57	15075	7.61573	4.94e-10	8.23e-11	8.2e-11
GOTERM_BP_DIRECT	GO:0001817~regulation of cytokine production	22	2.47191	3.94e-13	JPH4, TLR1, TLR9, TLR6, TLR2	764	59	15075	7.35757	1.09e-09	1.56e-10	1.55e-10
GOTERM_BP_DIRECT	GO:0030335~positive regulation of cell migration	20	2.24719	0.000266	SEMA6B, XBP1, EDN1, HSPA5, FOXF1, SPHK1, LEF1, NEDD9, SEMA4F, CORO1A, SYNE2, TGFBR1, FGR, DAB2, CCL8, CLEC7A, PLAU, PDPN, PDGFC, SPRY2	764	153	15075	2.5793	0.52112	0.0736206	0.0733813
GOTERM_BP_DIRECT	GO:0002237~response to molecule of bacterial origin	19	2.13483	6.73e-22	TLR9, TLR2	764	20	15075	18.7451	1.86e-18	1.86e-18	1.86e-18
GOTERM_BP_DIRECT	GO:0051092~positive regulation of NF-kappaB transcription factor activity	17	1.91011	0.000143	NTRK1, TFRC, SPHK1, IL18, TNFRSF11A, MALT1, TLR1, RPS6KA5, CAT, TRAF5, TLR9, CAPN3, ADAM8, TRIM38, TLR6, TLR3, TLR2	764	111	15075	3.02197	0.326743	0.0439555	0.0438126
GOTERM_BP_DIRECT	GO:0006486~protein glycosylation	16	1.79775	0.000976	GALNT12, ST6GAL1, ALG9, POGLUT1, ST8SIA1, FUT1, EXT1, EXTL2, B4GAT1, ST3GAL4, ST3GAL6, MAN1A1, ST6GALNAC4, ST3GAL1, ST3GAL2, ST3GAL3	764	119	15075	2.653	0.933045	0.191244	0.190622
GOTERM_BP_DIRECT	GO:0034162~toll-like receptor 9 signaling pathway	15	1.68539	5.93e-15	UNC93B1, TLR9	764	19	15075	15.5776	1.63e-11	4.1e-12	4.09e-12
GOTERM_BP_DIRECT	GO:0070374~positive regulation of ERK1 and ERK2 cascade	14	1.57303	0.0488443	CCL14, NTRK1, C5AR2, C5AR1, SERPINF2, PDGFB, TREM2, SCIMP, CCL8, PTPRC, PDGFC, CCL2, SPRY2, TEK	764	154	15075	1.79379	1	1	0.997109
GOTERM_BP_DIRECT	GO:1990830~cellular response to leukemia inhibitory factor	13	1.46067	0.00154635	ABCD4, EIF4A2, RARG, TFRC, GFPT2, SMAD7, SOCS3, CACNB4, SPRY2, PADI2, MYBL2, ABCG4, PFKP	764	88	15075	2.91491	0.986207	0.223881	0.223153
GOTERM_BP_DIRECT	GO:0007015~actin filament organization	13	1.46067	0.00840211	TPM4, TPM2, TPM1, RND2, CORO1A, CORO1B, MYO1E, MARCKS, RAC2, DBN1, MYO1F, PDK2, MYO1G	764	108	15075	2.37511	1	0.590341	0.588421
GOTERM_BP_DIRECT	GO:0042127~regulation of cell proliferation	13	1.46067	0.00967476	STAT5B, CADM4, ARX, MITF, SQLE, CCND3, FES, PLAU, RPA3, SPRY2, PLBD1, PLCD3, S100A11	764	110	15075	2.33193	1	0.622785	0.62076
GOTERM_BP_DIRECT	GO:0007399~nervous system development	13	1.46067	0.0110922	SEMA6B, NTRK1, RBFOX2, NRG1, FOS, NDRG2, CLN8, TGFBR1, OLFM1, ATXN1, AXL, POFUT1, UNC119	764	112	15075	2.29028	1	0.68485	0.682623
GOTERM_BP_DIRECT	GO:0006508~proteolysis	12	1.34831	0.0295256	DPP4, CFD, ERMP1, TFRC, LVRN, MMP1, PLAU, ANPEP, CASP3, PIGK, CAPN3, APEH	764	114	15075	2.07702	1	1	0.997109
GOTERM_BP_DIRECT	GO:0071346~cellular response to interferon-gamma	11	1.23596	0.00116257	RAB43, CCL14, CCL8, GSN, MRC1, CASP1, CCL2, IL12RB1, AIF1, SLC26A6, TLR2	764	63	15075	3.44521	0.96004	0.191244	0.190622
GOTERM_BP_DIRECT	GO:0050830~defense response to Gram-positive bacterium	11	1.23596	0.00324299	P2RX7, FGR, GSDMD, CPSF6, PGLYRP2, C5AR1, HMGB2, EDDM3B, IL7R, IL27RA, TLR2	764	72	15075	3.01456	0.999875	0.374025	0.372809
GOTERM_BP_DIRECT	GO:0051897~positive regulation of protein kinase B signaling	11	1.23596	0.00437766	AXL, IL18, OSM, SPRY2, ADAM8, HPSE, TEK, F3, THBS1, TGFBR1, HBEGF	764	75	15075	2.89398	0.999995	0.448791	0.447332
GOTERM_BP_DIRECT	GO:0008360~regulation of cell shape	11	1.23596	0.0545947	FGR, MKLN1, CCL8, PALMD, FES, RAC2, CCL2, ARAP1, ARHGAP15, RND2, CORO1A	764	111	15075	1.95539	1	1	0.997109
GOTERM_BP_DIRECT	GO:0006897~endocytosis	11	1.23596	0.0693573	MYO1E, SNX18, LRP1, SORT1, MRC1, OLR1, LRP4, SNX33, PIK3C2A, SORL1, LDLR	764	116	15075	1.87111	1	1	0.997109
GOTERM_BP_DIRECT	GO:0045766~positive regulation of angiogenesis	10	1.1236	0.0358601	RAMP2, CCL8, TIE1, SPHK1, C5AR1, TEK, F3, THBS1, HIF1A, TLR3	764	89	15075	2.21704	1	1	0.997109
GOTERM_BP_DIRECT	GO:0006935~chemotaxis	9	1.01124	0.00124364	XCR1, FES, C5AR2, CXCR2, C5AR1, RAC2, HMGB2, C3AR1, ACKR2	764	43	15075	4.12989	0.96808	0.191244	0.190622
GOTERM_BP_DIRECT	GO:0008203~cholesterol metabolic process	9	1.01124	0.00432639	CYP27A1, SQLE, LIPE, GBA, CAT, PON1, CLN8, LDLR, CLN6	764	52	15075	3.4151	0.999994	0.448791	0.447332
GOTERM_BP_DIRECT	GO:0060326~cell chemotaxis	9	1.01124	0.00761624	XCR1, CCL8, LEF1, CXCR2, ACKR4, HMGB2, CXCR4, ACKR2, HBEGF	764	57	15075	3.11553	1	0.554783	0.552979
GOTERM_BP_DIRECT	GO:0032729~positive regulation of interferon-gamma production	9	1.01124	0.00935838	IL1R1, CLEC7A, IL18, TLR9, SLAMF6, CD14, IL12RB1, TLR3, IL27RA	764	59	15075	3.00992	1	0.616762	0.614756
GOTERM_BP_DIRECT	GO:0014068~positive regulation of phosphatidylinositol 3-kinase signaling	9	1.01124	0.0113812	FGR, NTRK1, CAT, PDGFC, IL18, PDGFB, OSM, PTPN6, TEK	764	61	15075	2.91123	1	0.68485	0.682623
GOTERM_BP_DIRECT	GO:0032755~positive regulation of interleukin-6 production	9	1.01124	0.0125055	P2RX7, TLR1, CLEC7A, TLR9, SCIMP, TMEM106A, TLR3, EREG, TLR2	764	62	15075	2.86428	1	0.721152	0.718807
GOTERM_BP_DIRECT	GO:0007179~transforming growth factor beta receptor signaling pathway	9	1.01124	0.0163667	FUT8, NRROS, HPGD, ITGB5, SMAD9, LTBP3, FOS, TGFBR1, SMAD7	764	65	15075	2.73208	1	0.808981	0.806351
GOTERM_BP_DIRECT	GO:0016042~lipid catabolic process	9	1.01124	0.0246022	PLA2G2F, LIPE, PLA2G2D, LPL, PLBD1, PLIN1, PLCD3, LIPA, PLA2G7	764	70	15075	2.53693	1	1	0.997109
GOTERM_BP_DIRECT	GO:0006629~lipid metabolic process	9	1.01124	0.0619556	ERG28, SLC16A1, TECR, GDPD1, FAR1, PLIN1, PLTP, ST3GAL1, FADS1	764	84	15075	2.11411	1	1	0.997109
GOTERM_BP_DIRECT	GO:0042593~glucose homeostasis	9	1.01124	0.0619556	GPI, KLF7, RBP4, SLC16A1, SESN3, ADIPOQ, PYGL, HIF1A, PDK2	764	84	15075	2.11411	1	1	0.997109
GOTERM_BP_DIRECT	GO:0019722~calcium-mediated signaling	8	0.898876	0.0202897	EDN1, XCR1, SPHK1, CXCR2, ACKR4, CXCR4, ACKR2, PDK2	764	55	15075	2.87006	1	0.922331	0.919332
GOTERM_BP_DIRECT	GO:0030593~neutrophil chemotaxis	8	0.898876	0.0242539	CCL14, CXADR, CCL8, FCER1G, CXCR2, C5AR1, CCL2, S100A8	764	57	15075	2.76936	1	1	0.997109
GOTERM_BP_DIRECT	GO:0032760~positive regulation of tumor necrosis factor production	8	0.898876	0.0364093	TLR1, PTPRC, CLEC7A, TLR9, CD14, THBS1, TMEM106A, TLR3	764	62	15075	2.54602	1	1	0.997109
GOTERM_BP_DIRECT	GO:0007204~positive regulation of cytosolic calcium ion concentration	8	0.898876	0.0712918	XCR1, C5AR2, CXCR2, C5AR1, ACKR4, CXCR4, ACKR2, ADCY5	764	72	15075	2.19241	1	1	0.997109
GOTERM_BP_DIRECT	GO:0002224~toll-like receptor signaling pathway	7	0.786517	0.000347	TLR1, UNC93B1, TLR9, TLR7, TLR6, TLR3, TLR2	764	20	15075	6.90609	0.616976	0.0872265	0.0869429
GOTERM_BP_DIRECT	GO:0032715~negative regulation of interleukin-6 production	7	0.786517	0.00482751	IL10, C5AR2, INPP5D, GBA, TLR9, PTPN6, IL27RA	764	32	15075	4.3163	0.999998	0.477234	0.475682
GOTERM_BP_DIRECT	GO:0009306~protein secretion	7	0.786517	0.0076048	STEAP3, RAB3A, CAVIN1, RAB3D, RAB13, ERP29, COPG2	764	35	15075	3.94634	1	0.554783	0.552979
GOTERM_BP_DIRECT	GO:0006898~receptor-mediated endocytosis	7	0.786517	0.00874421	DAB2, MRC1, AP2A1, CD14, FCGR1A, SORL1, LDLR	764	36	15075	3.83671	1	0.590341	0.588421
GOTERM_BP_DIRECT	GO:0006487~protein N-linked glycosylation	7	0.786517	0.0128894	FUT8, ALG9, GFPT2, ALG5, GFPT1, MGAT3, ST3GAL1	764	39	15075	3.54158	1	0.728122	0.725755
GOTERM_BP_DIRECT	GO:0030968~endoplasmic reticulum unfolded protein response	7	0.786517	0.0145331	ERMP1, HSPA5, DERL3, CREB3L2, CANX, CALR, HERPUD1	764	40	15075	3.45304	1	0.744954	0.742532
GOTERM_BP_DIRECT	GO:0006635~fatty acid beta-oxidation	7	0.786517	0.0163169	ABCD4, ACAA2, ADIPOQ, HSD17B4, ECHDC2, CROT, ACAA1	764	41	15075	3.36882	1	0.808981	0.806351
GOTERM_BP_DIRECT	GO:0001938~positive regulation of endothelial cell proliferation	7	0.786517	0.0203259	IL10, EGFL7, CCL8, HMGB2, PDGFB, F3, TGFBR1	764	43	15075	3.21213	1	0.922331	0.919332
GOTERM_BP_DIRECT	GO:0032757~positive regulation of interleukin-8 production	7	0.786517	0.0203259	TLR1, CLEC7A, ADIPOQ, CD14, F3, TLR3, TLR2	764	43	15075	3.21213	1	0.922331	0.919332
GOTERM_BP_DIRECT	GO:1901224~positive regulation of NIK/NF-kappaB signaling	7	0.786517	0.0275133	SPHK1, PDCD4, IL18, CD14, CALR, TLR3, TLR2	764	46	15075	3.00265	1	1	0.997109
GOTERM_BP_DIRECT	GO:0006879~cellular iron ion homeostasis	7	0.786517	0.0302387	TFRC, SCARA5, CCDC115, NCOA4, SLC40A1, CYBRD1, HIF1A	764	47	15075	2.93876	1	1	0.997109
GOTERM_BP_DIRECT	GO:0045780~positive regulation of bone resorption	6	0.674157	0.00161763	FCGR3A, TFRC, SPP1, ADAM8, TNFRSF11A, LTBP3	764	18	15075	6.57723	0.988681	0.223881	0.223153
GOTERM_BP_DIRECT	GO:0006094~gluconeogenesis	6	0.674157	0.00210485	GPI, RBP4, G6PC3, PGK1, FBP1, PCK2	764	19	15075	6.23106	0.997069	0.277439	0.276537
GOTERM_BP_DIRECT	GO:0048661~positive regulation of smooth muscle cell proliferation	6	0.674157	0.00269092	EDN1, SERPINF2, IL18, AIF1, THBS1, HBEGF	764	20	15075	5.9195	0.999423	0.338567	0.337466
GOTERM_BP_DIRECT	GO:0031333~negative regulation of protein complex assembly	6	0.674157	0.00623895	HSPA5, GBA, CTNNBIP1, RAF1, SORL1	764	24	15075	4.93292	1	0.523316	0.521614
GOTERM_BP_DIRECT	GO:0098869~cellular oxidant detoxification	6	0.674157	0.0122123	DUOX1, GPX4, ALOX5AP, CAT, MGST1, DUOX2	764	28	15075	4.22822	1	0.719228	0.71689
GOTERM_BP_DIRECT	GO:0032731~positive regulation of interleukin-1 beta production	6	0.674157	0.0302127	P2RX7, GSDMD, CLEC7A, CASP1, TMEM106A, MALT1	764	35	15075	3.38257	1	1	0.997109
GOTERM_BP_DIRECT	GO:0008217~regulation of blood pressure	6	0.674157	0.0336753	EXT1, RAMP2, EDNRA, LVRN, ANPEP, DLL1	764	36	15075	3.28861	1	1	0.997109
GOTERM_BP_DIRECT	GO:0000281~mitotic cytokinesis	6	0.674157	0.0373745	SNX18, RTKN, CKAP2, UNC119, SNX33, LZTS2	764	37	15075	3.19973	1	1	0.997109
GOTERM_BP_DIRECT	GO:0032720~negative regulation of tumor necrosis factor production	6	0.674157	0.0413129	IL10, AXL, C5AR2, ADIPOQ, PTPN6, IL27RA	764	38	15075	3.11553	1	1	0.997109
GOTERM_BP_DIRECT	GO:0046854~phosphatidylinositol phosphorylation	6	0.674157	0.0499157	SOCS3, CISH, INPP1, PIK3CD, PIK3R2, PIK3C2A	764	40	15075	2.95975	1	1	0.997109
GOTERM_BP_DIRECT	GO:0042102~positive regulation of T cell proliferation	6	0.674157	0.0545822	CD86, VCAM1, TFRC, AIF1, CORO1A, TNFSF13B	764	41	15075	2.88756	1	1	0.997109
GOTERM_BP_DIRECT	GO:0000045~autophagosome assembly	6	0.674157	0.0939996	RAB43, VMP1, TP53INP2, TP53INP1, WIPI1, ATG7	764	48	15075	2.46646	1	1	0.997109
GOTERM_BP_DIRECT	GO:0071456~cellular response to hypoxia	6	0.674157	0.0939996	ACAA2, PGK1, AK4, ADAM8, AQP3, HIF1A	764	48	15075	2.46646	1	1	0.997109
GOTERM_BP_DIRECT	GO:0006002~fructose 6-phosphate metabolic process	5	0.561798	0.000387	PFKL, GFPT2, GFPT1, FBP1, PFKP	764	8	15075	12.3323	0.657442	0.089259	0.0889688
GOTERM_BP_DIRECT	GO:0034134~toll-like receptor 2 signaling pathway	5	0.561798	0.00106992	TLR2	764	10	15075	9.86584	0.948343	0.191244	0.190622
GOTERM_BP_DIRECT	GO:0048011~neurotrophin TRK receptor signaling pathway	5	0.561798	0.00106992	NTRK1, SORT1, CASP3, RAF1	764	10	15075	9.86584	0.948343	0.191244	0.190622
GOTERM_BP_DIRECT	GO:0035994~response to muscle stretch	5	0.561798	0.00322498	GSN, FOS, RAF1, SLC8A1	764	13	15075	7.58911	0.999869	0.374025	0.372809
GOTERM_BP_DIRECT	GO:0031668~cellular response to extracellular stimulus	5	0.561798	0.00433595	P2RX7, GSDMD, PTPRC, AXL, FOS	764	14	15075	7.04703	0.999994	0.448791	0.447332
GOTERM_BP_DIRECT	GO:0006491~N-glycan processing	5	0.561798	0.00727244	FUT8, MAN2A2, ST8SIA1, MAN1C1, MAN1A1	764	16	15075	6.16615	1	0.554783	0.552979
GOTERM_BP_DIRECT	GO:0042098~T cell proliferation	5	0.561798	0.011283	P2RX7, PRDX2, CCND3, PTPRC, MALT1	764	18	15075	5.48102	1	0.68485	0.682623
GOTERM_BP_DIRECT	GO:0071353~cellular response to interleukin-4	5	0.561798	0.0137305	HSPA5, NFIL3, LEF1, MRC1, CORO1A	764	19	15075	5.19255	1	0.744954	0.742532
GOTERM_BP_DIRECT	GO:0010875~positive regulation of cholesterol efflux	5	0.561798	0.0195737	EEPD1, ABCA3, ADIPOQ, PON1, PLTP	764	21	15075	4.69802	1	0.922331	0.919332
GOTERM_BP_DIRECT	GO:0015914~phospholipid transport	5	0.561798	0.0452549	PRELID2, SCARB1, OSBPL5, PLTP, LDLR	764	27	15075	3.65401	1	1	0.997109
GOTERM_BP_DIRECT	GO:0031663~lipopolysaccharide-mediated signaling pathway	5	0.561798	0.0452549	SCARB1, IL18, CCL2, CD14, MALT1	764	27	15075	3.65401	1	1	0.997109
GOTERM_BP_DIRECT	GO:0032526~response to retinoic acid	5	0.561798	0.0452549	CDKN2D, RBP4, RARG, TIE1, AQP3	764	27	15075	3.65401	1	1	0.997109
GOTERM_BP_DIRECT	GO:0001819~positive regulation of cytokine production	5	0.561798	0.0566189	SCAMP5, IL10, FGR, IL33, CASP1	764	29	15075	3.40201	1	1	0.997109
GOTERM_BP_DIRECT	GO:0050890~cognition	5	0.561798	0.062822	METTL23, C5AR1, ST3GAL4, CBR3, MFSD2A	764	30	15075	3.28861	1	1	0.997109
GOTERM_BP_DIRECT	GO:0007193~adenylate cyclase-inhibiting G-protein coupled receptor signaling pathway	5	0.561798	0.0693666	GABBR1, EDN1, EDNRA, AKAP5, ADCY5	764	31	15075	3.18253	1	1	0.997109
GOTERM_BP_DIRECT	GO:0043407~negative regulation of MAP kinase activity	5	0.561798	0.0762468	GBA, ADIPOQ, SPRY2, PTPN6, SORL1	764	32	15075	3.08307	1	1	0.997109
GOTERM_BP_DIRECT	GO:0030890~positive regulation of B cell proliferation	5	0.561798	0.0988271	PTPRC, TFRC, TLR9, SLC39A10, TNFSF13B	764	35	15075	2.81881	1	1	0.997109
GOTERM_BP_DIRECT	GO:0071726~cellular response to diacyl bacterial lipopeptide	4	0.449438	0.00119601	TLR1, CD14, TLR6, TLR2	764	5	15075	15.7853	0.963577	0.191244	0.190622
GOTERM_BP_DIRECT	GO:0045670~regulation of osteoclast differentiation	4	0.449438	0.00597165	RASSF2, UBASH3B, PRXL2A, MITF	764	8	15075	9.86584	1	0.516547	0.514868
GOTERM_BP_DIRECT	GO:0010867~positive regulation of triglyceride biosynthetic process	4	0.449438	0.00597165	SCARB1, SLC27A1, LDLR, MFSD2A	764	8	15075	9.86584	1	0.516547	0.514868
GOTERM_BP_DIRECT	GO:0000302~response to reactive oxygen species	4	0.449438	0.00597165	PLK3, CAT, NUDT15, HIF1A	764	8	15075	9.86584	1	0.516547	0.514868
GOTERM_BP_DIRECT	GO:0034138~toll-like receptor 3 signaling pathway	4	0.449438	0.00597165	COLEC12, UNC93B1, SCIMP, TLR3	764	8	15075	9.86584	1	0.516547	0.514868
GOTERM_BP_DIRECT	GO:2000273~positive regulation of receptor activity	4	0.449438	0.00862314	IL10, EDN1, HFE, HIF1A	764	9	15075	8.76963	1	0.590341	0.588421
GOTERM_BP_DIRECT	GO:1903672~positive regulation of sprouting angiogenesis	4	0.449438	0.0201616	IL10, ITGA5, FUT1, DLL1	764	12	15075	6.57723	1	0.922331	0.919332
GOTERM_BP_DIRECT	GO:0010801~negative regulation of peptidyl-threonine phosphorylation	4	0.449438	0.0252426	CADM4, DGKQ, SPRY2, SMAD7	764	13	15075	6.07128	1	1	0.997109
GOTERM_BP_DIRECT	GO:0001779~natural killer cell differentiation	4	0.449438	0.0372608	STAT5B, PTPRC, NFIL3, AXL	764	15	15075	5.26178	1	1	0.997109
GOTERM_BP_DIRECT	GO:0030889~negative regulation of B cell proliferation	4	0.449438	0.0372608	IL10, CASP3, INPP5D, BTK	764	15	15075	5.26178	1	1	0.997109
GOTERM_BP_DIRECT	GO:0090303~positive regulation of wound healing	4	0.449438	0.0441812	KANK1, DUOX1, CLEC7A, HBEGF	764	16	15075	4.93292	1	1	0.997109
GOTERM_BP_DIRECT	GO:0002639~positive regulation of immunoglobulin production	4	0.449438	0.0441812	IL10, GPI, XBP1, TLR9	764	16	15075	4.93292	1	1	0.997109
GOTERM_BP_DIRECT	GO:0048872~homeostasis of number of cells	4	0.449438	0.0516911	PRDX2, RASSF2, GBA, IL7R	764	17	15075	4.64275	1	1	0.997109
GOTERM_BP_DIRECT	GO:0042572~retinol metabolic process	4	0.449438	0.0684057	LIPE, RBP4, DHRS3, DHRS4	764	19	15075	4.15404	1	1	0.997109
GOTERM_BP_DIRECT	GO:0009968~negative regulation of signal transduction	4	0.449438	0.0775672	SOCS3, UBASH3B, CISH, INPP5D	764	20	15075	3.94634	1	1	0.997109
GOTERM_BP_DIRECT	GO:0042104~positive regulation of activated T cell proliferation	4	0.449438	0.0775672	STAT5B, IL18, IL12RB1, IL27RA	764	20	15075	3.94634	1	1	0.997109
GOTERM_BP_DIRECT	GO:0006904~vesicle docking involved in exocytosis	4	0.449438	0.0775672	RAB3A, SCFD2, RAB3D, RAB13	764	20	15075	3.94634	1	1	0.997109
GOTERM_BP_DIRECT	GO:0007595~lactation	4	0.449438	0.0872327	STAT5B, VDR, GPAT4, HIF1A	764	21	15075	3.75841	1	1	0.997109
GOTERM_BP_DIRECT	GO:0046580~negative regulation of Ras protein signal transduction	4	0.449438	0.0872327	RASA3, SPRY2, RASAL3, FBP1	764	21	15075	3.75841	1	1	0.997109
GOTERM_BP_DIRECT	GO:0043029~T cell homeostasis	4	0.449438	0.0973764	P2RX7, STAT5B, CASP3, CORO1A	764	22	15075	3.58758	1	1	0.997109
GOTERM_BP_DIRECT	GO:0030574~collagen catabolic process	4	0.449438	0.0973764	MMP1, MMP19, MMP9, CTSS	764	22	15075	3.58758	1	1	0.997109
GOTERM_BP_DIRECT	GO:0040008~regulation of growth	4	0.449438	0.0973764	SOCS3, CISH, VPS54, TGFBR1	764	22	15075	3.58758	1	1	0.997109
GOTERM_BP_DIRECT	GO:0042496~detection of diacyl bacterial lipopeptide	3	0.337079	0.0074173	TLR1, TLR6, TLR2	764	3	15075	19.7317	1	0.554783	0.552979
GOTERM_BP_DIRECT	GO:0071727~cellular response to triacyl bacterial lipopeptide	3	0.337079	0.0074173	TLR1, CD14, TLR2	764	3	15075	19.7317	1	0.554783	0.552979
GOTERM_BP_DIRECT	GO:0042590~antigen processing and presentation of exogenous peptide antigen via MHC class I	3	0.337079	0.0143374	FCER1G, FCGR1A, IFI30	764	4	15075	14.7988	1	0.744954	0.742532
GOTERM_BP_DIRECT	GO:1990743~protein sialylation	3	0.337079	0.0143374	ST3GAL4, ST3GAL1, ST3GAL2	764	4	15075	14.7988	1	0.744954	0.742532
GOTERM_BP_DIRECT	GO:1903307~positive regulation of regulated secretory pathway	3	0.337079	0.0143374	RAB3A, RAB3D, UNC13D	764	4	15075	14.7988	1	0.744954	0.742532
GOTERM_BP_DIRECT	GO:0010706~ganglioside biosynthetic process via lactosylceramide	3	0.337079	0.0230984	ST3GAL1, ST3GAL2, ST3GAL3	764	5	15075	11.839	1	1	0.997109
GOTERM_BP_DIRECT	GO:0030854~positive regulation of granulocyte differentiation	3	0.337079	0.0334965	TESC, LEF1, EVI2B	764	6	15075	9.86584	1	1	0.997109
GOTERM_BP_DIRECT	GO:0070291~N-acylethanolamine metabolic process	3	0.337079	0.0334965	NAAA, NAPEPLD, GDPD1	764	6	15075	9.86584	1	1	0.997109
GOTERM_BP_DIRECT	GO:0038165~oncostatin-M-mediated signaling pathway	3	0.337079	0.0334965	OSM, IL13RA1, CRLF2	764	6	15075	9.86584	1	1	0.997109
GOTERM_BP_DIRECT	GO:0036089~cleavage furrow formation	3	0.337079	0.0334965	SNX18, SNX33, AURKB	764	6	15075	9.86584	1	1	0.997109
GOTERM_BP_DIRECT	GO:0051168~nuclear export	3	0.337079	0.0453442	ATXN1, LZTS2, MALT1	764	7	15075	8.45643	1	1	0.997109
GOTERM_BP_DIRECT	GO:0045588~positive regulation of gamma-delta T cell differentiation	3	0.337079	0.0453442	STAT5B, PTPRC, LEF1	764	7	15075	8.45643	1	1	0.997109
GOTERM_BP_DIRECT	GO:0032825~positive regulation of natural killer cell differentiation	3	0.337079	0.0453442	STAT5B, AXL, RASGRP1	764	7	15075	8.45643	1	1	0.997109
GOTERM_BP_DIRECT	GO:0001775~cell activation	3	0.337079	0.0453442	TLR1, TLR6, TLR2	764	7	15075	8.45643	1	1	0.997109
GOTERM_BP_DIRECT	GO:0070831~basement membrane assembly	3	0.337079	0.0453442	RAMP2, LAMB2, NTN4	764	7	15075	8.45643	1	1	0.997109
GOTERM_BP_DIRECT	GO:0034154~toll-like receptor 7 signaling pathway	3	0.337079	0.0453442	UNC93B1, TLR7, SCIMP	764	7	15075	8.45643	1	1	0.997109
GOTERM_BP_DIRECT	GO:0034383~low-density lipoprotein particle clearance	3	0.337079	0.0584684	SCARB1, ADIPOQ, LDLR	764	8	15075	7.39938	1	1	0.997109
GOTERM_BP_DIRECT	GO:0051591~response to cAMP	3	0.337079	0.0584684	DUOX1, DGKQ, DUOX2	764	8	15075	7.39938	1	1	0.997109
GOTERM_BP_DIRECT	GO:0010955~negative regulation of protein processing	3	0.337079	0.0584684	TMEM98, IL1R2, CHAC1	764	8	15075	7.39938	1	1	0.997109
GOTERM_BP_DIRECT	GO:0019370~leukotriene biosynthetic process	3	0.337079	0.0584684	ALOX5AP, LTA4H, LTC4S	764	8	15075	7.39938	1	1	0.997109
GOTERM_BP_DIRECT	GO:0051492~regulation of stress fiber assembly	3	0.337079	0.0584684	TTC8, ASAP3, PIK3R2	764	8	15075	7.39938	1	1	0.997109
GOTERM_BP_DIRECT	GO:0031953~negative regulation of protein autophosphorylation	3	0.337079	0.0584684	ERRFI1, PTPRC, ADIPOQ	764	8	15075	7.39938	1	1	0.997109
GOTERM_BP_DIRECT	GO:0033089~positive regulation of T cell differentiation in thymus	3	0.337079	0.0584684	ADAM8, IL7R, RASGRP1	764	8	15075	7.39938	1	1	0.997109
GOTERM_BP_DIRECT	GO:0045056~transcytosis	3	0.337079	0.0584684	SCARB1, LDLR, MFSD2A	764	8	15075	7.39938	1	1	0.997109
GOTERM_BP_DIRECT	GO:0045577~regulation of B cell differentiation	3	0.337079	0.0584684	TLR9, PTPN6, ZFP36L2	764	8	15075	7.39938	1	1	0.997109
GOTERM_BP_DIRECT	GO:0043304~regulation of mast cell degranulation	3	0.337079	0.0584684	FES, RAC2, UNC13D	764	8	15075	7.39938	1	1	0.997109
GOTERM_BP_DIRECT	GO:0045779~negative regulation of bone resorption	3	0.337079	0.0584684	P2RX7, UBASH3B, INPP5D	764	8	15075	7.39938	1	1	0.997109
GOTERM_BP_DIRECT	GO:0044539~long-chain fatty acid import	3	0.337079	0.0584684	SLC27A1, ACSL1, ACSL3	764	8	15075	7.39938	1	1	0.997109
GOTERM_BP_DIRECT	GO:0034333~adherens junction assembly	3	0.337079	0.0727099	RAMP2, VCL, SMAD7	764	9	15075	6.57723	1	1	0.997109
GOTERM_BP_DIRECT	GO:0061744~motor behavior	3	0.337079	0.0727099	EXT1, GBA, MFSD2A	764	9	15075	6.57723	1	1	0.997109
GOTERM_BP_DIRECT	GO:0006000~fructose metabolic process	3	0.337079	0.0727099	PFKFB2, PFKFB4, FBP1	764	9	15075	6.57723	1	1	0.997109
GOTERM_BP_DIRECT	GO:0030388~fructose 1,6-bisphosphate metabolic process	3	0.337079	0.0727099	PFKL, FBP1, PFKP	764	9	15075	6.57723	1	1	0.997109
GOTERM_BP_DIRECT	GO:0045348~positive regulation of MHC class II biosynthetic process	3	0.337079	0.0727099	IL10, XBP1, TMEM106A	764	9	15075	6.57723	1	1	0.997109
GOTERM_BP_DIRECT	GO:0014002~astrocyte development	3	0.337079	0.0879223	LAMB2, DLL1, S100A8	764	10	15075	5.9195	1	1	0.997109
GOTERM_BP_DIRECT	GO:0006707~cholesterol catabolic process	3	0.337079	0.0879223	CYP27A1, SCARB1, CYP7A1	764	10	15075	5.9195	1	1	0.997109
GOTERM_BP_DIRECT	GO:0006536~glutamate metabolic process	3	0.337079	0.0879223	ALDH18A1, NAGS, GGT1	764	10	15075	5.9195	1	1	0.997109
GOTERM_BP_DIRECT	GO:0045723~positive regulation of fatty acid biosynthetic process	3	0.337079	0.0879223	SLC45A3, ELOVL5, MID1IP1	764	10	15075	5.9195	1	1	0.997109
GOTERM_BP_DIRECT	GO:0002437~inflammatory response to antigenic stimulus	3	0.337079	0.0879223	IL1RN, HMGB2, RASGRP1	764	10	15075	5.9195	1	1	0.997109
GOTERM_BP_DIRECT	GO:0050892~intestinal absorption	3	0.337079	0.0879223	SCARB1, VDR, SLC26A6	764	10	15075	5.9195	1	1	0.997109
GOTERM_BP_DIRECT	GO:0006171~cAMP biosynthetic process	3	0.337079	0.0879223	ADCY4, ADCY8, ADCY5	764	10	15075	5.9195	1	1	0.997109
GOTERM_BP_DIRECT	GO:0030194~positive regulation of blood coagulation	3	0.337079	0.0879223	PRDX2, ST3GAL4, HPSE	764	10	15075	5.9195	1	1	0.997109
GOTERM_BP_DIRECT	GO:0071550~death-inducing signaling complex assembly	2	0.224719	0.0986686	RAF1	764	2	15075	19.7317	1	1	0.997109
GOTERM_BP_DIRECT	GO:0050428~3'-phosphoadenosine 5'-phosphosulfate biosynthetic process	2	0.224719	0.0986686	PAPSS2, PAPSS1	764	2	15075	19.7317	1	1	0.997109
GOTERM_BP_DIRECT	GO:0002605~negative regulation of dendritic cell antigen processing and presentation	2	0.224719	0.0986686	FGL2, THBS1	764	2	15075	19.7317	1	1	0.997109
GOTERM_BP_DIRECT	GO:0034150~toll-like receptor 6 signaling pathway	2	0.224719	0.0986686	TLR1, TLR6	764	2	15075	19.7317	1	1	0.997109
GOTERM_BP_DIRECT	GO:0048102~autophagic cell death	2	0.224719	0.0986686	CDKN2D, TP53INP1	764	2	15075	19.7317	1	1	0.997109
GOTERM_BP_DIRECT	GO:1905223~epicardium morphogenesis	2	0.224719	0.0986686	ALPK2, TGFBR1	764	2	15075	19.7317	1	1	0.997109
GOTERM_BP_DIRECT	GO:1905135~biotin import across plasma membrane	2	0.224719	0.0986686	SLC5A6, SLC27A1	764	2	15075	19.7317	1	1	0.997109
GOTERM_BP_DIRECT	GO:0034123~positive regulation of toll-like receptor signaling pathway	2	0.224719	0.0986686	TLR3, TLR2	764	2	15075	19.7317	1	1	0.997109
GOTERM_BP_DIRECT	GO:0051602~response to electrical stimulus	2	0.224719	0.0986686	P2RX7, RAB3A	764	2	15075	19.7317	1	1	0.997109
GOTERM_BP_DIRECT	GO:0034755~iron ion transmembrane transport	2	0.224719	0.0986686	SCARA5, SLC40A1	764	2	15075	19.7317	1	1	0.997109
GOTERM_BP_DIRECT	GO:1902463~protein localization to cell leading edge	2	0.224719	0.0986686	RAB13, CORO1B	764	2	15075	19.7317	1	1	0.997109
GOTERM_BP_DIRECT	GO:0090024~negative regulation of neutrophil chemotaxis	2	0.224719	0.0986686	DPP4, C5AR2	764	2	15075	19.7317	1	1	0.997109
GOTERM_BP_DIRECT	GO:0071221~cellular response to bacterial lipopeptide	2	0.224719	0.0986686	TLR1, TLR6	764	2	15075	19.7317	1	1	0.997109
GOTERM_BP_DIRECT	GO:0042495~detection of triacyl bacterial lipopeptide	2	0.224719	0.0986686	TLR1, TLR2	764	2	15075	19.7317	1	1	0.997109
GOTERM_BP_DIRECT	GO:0070101~positive regulation of chemokine-mediated signaling pathway	2	0.224719	0.0986686	EDN1, HIF1A	764	2	15075	19.7317	1	1	0.997109
GOTERM_BP_DIRECT	GO:0010899~regulation of phosphatidylcholine catabolic process	2	0.224719	0.0986686	SCARB1, LDLR	764	2	15075	19.7317	1	1	0.997109

## Sheet: ASFV_SY18_dw_GO_BP
Category	Term	Count	%	PValue	Genes	List Total	Pop Hits	Pop Total	Fold Enrichment	Bonferroni	Benjamini	FDR
GOTERM_BP_DIRECT	GO:0043161~proteasome-mediated ubiquitin-dependent protein catabolic process	28	4.1979	2.42017e-12	USP14, VCP, PSMD14, PSMA7, PSMD8, PSMB6, PSMB7, PSMD6, PSMB4, PSMD7, PSMD4, PSMB2, KAT5, PSMB3, PSMD2, PSMB1, PSMD1, RAD23A, KCTD5, PSMA6, NSFL1C, PSMA3, PSMA4, PSMA1, KCTD10, DDIT3, PLAA, BIRC3	601	134	15075	5.24126	5.30744e-09	5.30743e-09	5.30259e-09
GOTERM_BP_DIRECT	GO:0010499~proteasomal ubiquitin-independent protein catabolic process	11	1.64918	4.23201e-08	PSMB6, PSMA6, PSMB7, PSMA3, PSMB4, PSMA4, PSMB2, PSMA1, PSMB3, PSMB1, PSMA7	601	27	15075	10.2191	9.28036e-05	4.64039e-05	4.63616e-05
GOTERM_BP_DIRECT	GO:0051603~proteolysis involved in cellular protein catabolic process	11	1.64918	2.06966e-06	PSMB6, DNAJC3, PSMA6, PSMB7, PSMB4, PSMA4, CASP8, PSMB2, PSMA1, CTSL, PSMB1	601	39	15075	7.07475	0.00452849	0.00151292	0.00151154
GOTERM_BP_DIRECT	GO:0000398~mRNA splicing, via spliceosome	19	2.84858	1.12121e-05	SF3A3, PRPF38A, BUD31, SRSF1, ZCRB1, MAGOHB, LSM3, HNRNPM, SFPQ, DDX39A, DDX39B, U2AF2, TRA2B, SRSF2, SRSF3, SNRPF, SRSF6, SNRPA, SF1	601	140	15075	3.40415	0.0242885	0.00614705	0.00614144
GOTERM_BP_DIRECT	GO:0006511~ubiquitin-dependent protein catabolic process	22	3.29835	9.32879e-05	NDFIP2, RNF11, PSMD11, USP5, PPP1R11, PSMD13, USP33, ADRM1, RNF19B, UBE2L6, UCHL3, PSMA7, PSMA6, PSMA3, NPLOC4, PSMA4, PSMA1, RNF149, PSMD3, ARIH2, UBQLN1, UFD1	601	209	15075	2.64034	0.185019	0.0409161	0.0408788
GOTERM_BP_DIRECT	GO:0071222~cellular response to lipopolysaccharide	12	1.7991	0.000953857	CD274, CXCL10, MAPK8, CXCL8, IL1B, SERPINE1, ZC3H12A, PLAA, TNFRSF1B, LITAF, CXCL2, NFKBIB	601	91	15075	3.30767	0.876659	0.301441	0.301166
GOTERM_BP_DIRECT	GO:0032436~positive regulation of proteasomal ubiquitin-dependent protein catabolic process	9	1.34933	0.000962191	DNAJB2, PSMD10, VCP, USP5, ARIH2, RNF19B, RAD23A, HSPBP1, DDA1	601	52	15075	4.34132	0.878895	0.301441	0.301166
GOTERM_BP_DIRECT	GO:0006364~rRNA processing	10	1.49925	0.00158727	TNIP1, MRTO4, TSR2, GAR1, SBDS, NPM3, EXOSC2, RRP15, TTC23L, RPF1	601	69	15075	3.63525	0.969304	0.435109	0.434712
GOTERM_BP_DIRECT	GO:0000462~maturation of SSU-rRNA from tricistronic rRNA transcript (SSU-rRNA, 5.8S rRNA, LSU-rRNA)	6	0.89955	0.00269115	COPRS, NGDN, TSR2, NOL10, PWP2, DCAF13	601	25	15075	6.01997	0.997287	0.655744	0.655146
GOTERM_BP_DIRECT	GO:0006457~protein folding	11	1.64918	0.00355035	CCT3, DNAJB1, HSP90AA1, DNAJB4, TCP1, PPIF, AHSA1, QSOX2, PFDN4, PPID, PDRG1	601	92	15075	2.99908	0.99959	0.689605	0.688976
GOTERM_BP_DIRECT	GO:0006406~mRNA export from nucleus	7	1.04948	0.00361148	CHTOP, DDX39A, DDX39B, THOC1, SRSF3, RAE1, THOC6	601	38	15075	4.62059	0.999642	0.689605	0.688976
GOTERM_BP_DIRECT	GO:0043065~positive regulation of apoptotic process	16	2.3988	0.00387242	KLF11, RIPK2, DIABLO, PDCD5, OSGIN1, GADD45G, MLLT11, NR4A1, MAPK8, SCIN, FAM162A, HMOX1, CYP1B1, MNDA, PHLDA2, PPID	601	173	15075	2.31983	0.999798	0.689605	0.688976
GOTERM_BP_DIRECT	GO:0010033~response to organic substance	4	0.5997	0.0044024	DGKD, ANXA5, TIMP1, SOD1	601	9	15075	11.1481	0.999937	0.689605	0.688976
GOTERM_BP_DIRECT	GO:0045899~positive regulation of RNA polymerase II transcriptional preinitiation complex assembly	4	0.5997	0.0044024	PSMC6, PSMC3, PSMC4, PSMC2	601	9	15075	11.1481	0.999937	0.689605	0.688976
GOTERM_BP_DIRECT	GO:0030163~protein catabolic process	5	0.749625	0.00486846	PSMC3, PSMC4, PSMC1, PSMC2, TRAF2	601	18	15075	6.96755	0.999978	0.711768	0.711119
GOTERM_BP_DIRECT	GO:0030433~ubiquitin-dependent ERAD pathway	9	1.34933	0.00542703	DNAJB2, VCP, PSMC6, UBQLN1, DNAJB9, UFD1, FBXO6, UBXN4, RNF121	601	68	15075	3.31983	0.999993	0.727998	0.727334
GOTERM_BP_DIRECT	GO:0043123~positive regulation of I-kappaB kinase/NF-kappaB signaling	12	1.7991	0.00572153	IKBKB, CD40, CASP8, RIPK2, HMOX1, FYN, TRAF2, IKBKG, TICAM1, TNF, IKBKE, BIRC3	601	114	15075	2.64034	0.999997	0.727998	0.727334
GOTERM_BP_DIRECT	GO:0043086~negative regulation of catalytic activity	5	0.749625	0.00597536	NQO1, ANXA1, ANXA2, IL7, TIMP1	601	19	15075	6.60084	0.999998	0.727998	0.727334
GOTERM_BP_DIRECT	GO:0070301~cellular response to hydrogen peroxide	6	0.89955	0.0070733	OSER1, ANXA1, PPIF, TNFAIP3, CYP1B1, EZH2	601	31	15075	4.85481	1	0.816407	0.815663
GOTERM_BP_DIRECT	GO:0043254~regulation of protein complex assembly	4	0.5997	0.00814799	NCLN, TRAF2, TICAM1, IKBKE	601	11	15075	9.12116	1	0.882285	0.88148
GOTERM_BP_DIRECT	GO:1902042~negative regulation of extrinsic apoptotic signaling pathway via death domain receptors	5	0.749625	0.00866418	SERPINE1, PEA15, TNFAIP3, HMOX1, ICAM1	601	21	15075	5.97219	1	0.882285	0.88148
GOTERM_BP_DIRECT	GO:0045766~positive regulation of angiogenesis	10	1.49925	0.00885101	C3, CD40, CXCL8, FLT1, AGO2, SERPINE1, ZC3H12A, CYP1B1, HMOX1, ADM	601	89	15075	2.81834	1	0.882285	0.88148
GOTERM_BP_DIRECT	GO:0030890~positive regulation of B cell proliferation	6	0.89955	0.0118663	CD40, IL7, CLCF1, GPR183, BMI1, TICAM1	601	35	15075	4.29998	1	1	0.999544
GOTERM_BP_DIRECT	GO:0000460~maturation of 5.8S rRNA	4	0.5997	0.0133106	EIF6, RRP15, RPF1, MPHOSPH6	601	13	15075	7.71791	1	1	0.999544
GOTERM_BP_DIRECT	GO:0008380~RNA splicing	8	1.1994	0.0156156	LGALS3, SCNM1, U2AF2, BUD31, MAGOH, AMH, MAGOHB, BCAS2	601	66	15075	3.04039	1	1	0.999544
GOTERM_BP_DIRECT	GO:0043525~positive regulation of neuron apoptotic process	4	0.5997	0.0164479	PRNP, DDIT3, TNF, ATF4	601	14	15075	7.16663	1	1	0.999544
GOTERM_BP_DIRECT	GO:0007004~telomere maintenance via telomerase	4	0.5997	0.0164479	HSP90AA1, DKC1, GAR1, TERF1	601	14	15075	7.16663	1	1	0.999544
GOTERM_BP_DIRECT	GO:0043248~proteasome assembly	4	0.5997	0.0164479	PSMD11, PSMD4, PSMD13, ADRM1	601	14	15075	7.16663	1	1	0.999544
GOTERM_BP_DIRECT	GO:0033209~tumor necrosis factor-mediated signaling pathway	6	0.89955	0.0166493	IKBKB, NFKBIA, TRAF3, FAS, TRAF2, TNF	601	38	15075	3.9605	1	1	0.999544
GOTERM_BP_DIRECT	GO:0050821~protein stabilization	12	1.7991	0.0189745	CCT3, HSP90AA1, NCLN, USP33, BAG1, TCP1, PIM2, SUGT1, CKB, ATP1B1, TAF9B, RTN4	601	135	15075	2.22962	1	1	0.999544
GOTERM_BP_DIRECT	GO:0007034~vacuolar transport	4	0.5997	0.0199629	NDFIP2, CHMP2B, CHMP4B, ATP6V0D2	601	15	15075	6.68885	1	1	0.999544
GOTERM_BP_DIRECT	GO:2000377~regulation of reactive oxygen species metabolic process	4	0.5997	0.0199629	EIF6, CYP1B1, TNF, BIRC3	601	15	15075	6.68885	1	1	0.999544
GOTERM_BP_DIRECT	GO:0090200~positive regulation of release of cytochrome c from mitochondria	4	0.5997	0.0199629	MLLT11, FAM162A, PDCD5, PPIF	601	15	15075	6.68885	1	1	0.999544
GOTERM_BP_DIRECT	GO:0031397~negative regulation of protein ubiquitination	6	0.89955	0.0204614	U2AF2, TNFAIP3, FYN, CKB, SQSTM1, N4BP1	601	40	15075	3.76248	1	1	0.999544
GOTERM_BP_DIRECT	GO:0006915~apoptotic process	15	2.24888	0.0206453	SH3GLB1, DIABLO, NEK6, THOC1, TRAF2, NR4A1, CASP8, IRF1, DDIT3, BCL2, BNIP1, CYCS, HMOX1, FAS, CIAPIN1	601	191	15075	1.96988	1	1	0.999544
GOTERM_BP_DIRECT	GO:0034198~cellular response to amino acid starvation	5	0.749625	0.0210617	MAPK8, EIF2S1, ITFG2, ATF3, ATF4	601	27	15075	4.64504	1	1	0.999544
GOTERM_BP_DIRECT	GO:0031663~lipopolysaccharide-mediated signaling pathway	5	0.749625	0.0210617	NFKBIA, SPI1, RIPK2, TICAM1, TNF	601	27	15075	4.64504	1	1	0.999544
GOTERM_BP_DIRECT	GO:0071243~cellular response to arsenic-containing substance	3	0.449775	0.0213234	GSTO1, PPIF, HMOX1	601	6	15075	12.5416	1	1	0.999544
GOTERM_BP_DIRECT	GO:0010884~positive regulation of lipid storage	3	0.449775	0.0213234	C3, ZC3H12A, IKBKE	601	6	15075	12.5416	1	1	0.999544
GOTERM_BP_DIRECT	GO:0007253~cytoplasmic sequestering of NF-kappaB	3	0.449775	0.0213234	NFKBIA, PSMD10, NFKBIB	601	6	15075	12.5416	1	1	0.999544
GOTERM_BP_DIRECT	GO:0042832~defense response to protozoan	4	0.5997	0.0238579	CD40, ARG1, SLC11A1, GBP1	601	16	15075	6.2708	1	1	0.999544
GOTERM_BP_DIRECT	GO:0042981~regulation of apoptotic process	11	1.64918	0.0249495	CXCL10, GJA1, HSP90AA1, CASP8, TRAF3, RIPK2, APEX1, PEA15, DDX42, PLAA, BIRC3	601	123	15075	2.24321	1	1	0.999544
GOTERM_BP_DIRECT	GO:0007346~regulation of mitotic cell cycle	5	0.749625	0.0267868	CKS2, PIM3, SIK1, PIM2, AATF	601	29	15075	4.32469	1	1	0.999544
GOTERM_BP_DIRECT	GO:0001525~angiogenesis	11	1.64918	0.0275192	NRP2, CLIC4, FLT1, ANXA2, SERPINE1, CYP1B1, TGFA, ANGPTL4, VHL, YWHAZ, GLUL	601	125	15075	2.20732	1	1	0.999544
GOTERM_BP_DIRECT	GO:0006884~cell volume homeostasis	4	0.5997	0.0281329	SLC12A4, E2F4, KCNN4, SLC12A7	601	17	15075	5.90193	1	1	0.999544
GOTERM_BP_DIRECT	GO:0044828~negative regulation by host of viral genome replication	3	0.449775	0.0290738	DDX3X, VAPA, ZC3H12A	601	7	15075	10.7499	1	1	0.999544
GOTERM_BP_DIRECT	GO:0046784~viral mRNA export from host cell nucleus	3	0.449775	0.0290738	DDX39B, THOC1, THOC6	601	7	15075	10.7499	1	1	0.999544
GOTERM_BP_DIRECT	GO:0000185~activation of MAPKKK activity	3	0.449775	0.0290738	GADD45B, TNF, GADD45G	601	7	15075	10.7499	1	1	0.999544
GOTERM_BP_DIRECT	GO:0001961~positive regulation of cytokine-mediated signaling pathway	3	0.449775	0.0290738	IL7, RIPK2, PAFAH1B1	601	7	15075	10.7499	1	1	0.999544
GOTERM_BP_DIRECT	GO:0031398~positive regulation of protein ubiquitination	6	0.89955	0.0296943	PSMD10, NDFIP2, RIPK2, UBQLN1, TICAM1, HSPBP1	601	44	15075	3.42044	1	1	0.999544
GOTERM_BP_DIRECT	GO:0000380~alternative mRNA splicing, via spliceosome	4	0.5997	0.0327858	HNRNPM, SFPQ, SRSF1, SRSF6	601	18	15075	5.57404	1	1	0.999544
GOTERM_BP_DIRECT	GO:0008219~cell death	4	0.5997	0.0327858	VAPA, EMP1, SUSD6, EMP3	601	18	15075	5.57404	1	1	0.999544
GOTERM_BP_DIRECT	GO:1990440~positive regulation of transcription from RNA polymerase II promoter in response to endoplasmic reticulum stress	3	0.449775	0.0377571	DDIT3, ATF3, ATF4	601	8	15075	9.4062	1	1	0.999544
GOTERM_BP_DIRECT	GO:0032728~positive regulation of interferon-beta production	5	0.749625	0.0407835	IFIH1, HSP90AA1, IRF1, POLR3D, TICAM1	601	33	15075	3.80048	1	1	0.999544
GOTERM_BP_DIRECT	GO:0043122~regulation of I-kappaB kinase/NF-kappaB signaling	4	0.5997	0.0432084	TRAF3, TRAF2, IKBKG, SQSTM1	601	20	15075	5.01664	1	1	0.999544
GOTERM_BP_DIRECT	GO:0048255~mRNA stabilization	4	0.5997	0.0432084	SLC11A1, NOCT, TRAF2, IKBKE	601	20	15075	5.01664	1	1	0.999544
GOTERM_BP_DIRECT	GO:0042176~regulation of protein catabolic process	3	0.449775	0.047287	PSMD2, PSMD3, PSMD1	601	9	15075	8.36106	1	1	0.999544
GOTERM_BP_DIRECT	GO:0061077~chaperone-mediated protein folding	4	0.5997	0.0489657	DNAJB2, CHORDC1, HSPB1, PPID	601	21	15075	4.77775	1	1	0.999544
GOTERM_BP_DIRECT	GO:0002931~response to ischemia	4	0.5997	0.0489657	RCAN1, PANX2, GJA1, PPIF	601	21	15075	4.77775	1	1	0.999544
GOTERM_BP_DIRECT	GO:0045944~positive regulation of transcription from RNA polymerase II promoter	35	5.24738	0.0517774	CD40, CSF3, WAS, GPS2, AATF, TNF, IKBKB, RXRB, KAT5, MED10, ZC3H12A, RPRD1B, IKBKG, HTATIP2, ACTR3, SS18, JAG1, PCGF5, MACC1, SLC11A1, MCRS1, CNBP, ECD, TFE3, JMJD6, NFKBIA, SFPQ, TNIP1, PSMC3, CCPG1, IRF1, APEX1, AGO2, ITGB1BP1, RBMX	601	639	15075	1.37388	1	1	0.999544
GOTERM_BP_DIRECT	GO:0045662~negative regulation of myoblast differentiation	4	0.5997	0.0550768	CXCL10, DDIT3, ID3, TNF	601	22	15075	4.56058	1	1	0.999544
GOTERM_BP_DIRECT	GO:0045454~cell redox homeostasis	4	0.5997	0.0550768	NQO1, APEX1, DDIT3, TXNRD1	601	22	15075	4.56058	1	1	0.999544
GOTERM_BP_DIRECT	GO:0008277~regulation of G-protein coupled receptor protein signaling pathway	4	0.5997	0.0550768	RGS2, RGS1, USP33, RGS10	601	22	15075	4.56058	1	1	0.999544
GOTERM_BP_DIRECT	GO:0007035~vacuolar acidification	3	0.449775	0.0575827	CLIC4, SLC11A1, ATP6V0D2	601	10	15075	7.52496	1	1	0.999544
GOTERM_BP_DIRECT	GO:1904851~positive regulation of establishment of protein localization to telomere	3	0.449775	0.0575827	CCT3, DKC1, TCP1	601	10	15075	7.52496	1	1	0.999544
GOTERM_BP_DIRECT	GO:0032495~response to muramyl dipeptide	3	0.449775	0.0575827	NFKBIA, JAG1, TNFAIP3	601	10	15075	7.52496	1	1	0.999544
GOTERM_BP_DIRECT	GO:0010458~exit from mitosis	3	0.449775	0.0575827	EPS8, UBE2C, CHMP4B	601	10	15075	7.52496	1	1	0.999544
GOTERM_BP_DIRECT	GO:0000381~regulation of alternative mRNA splicing, via spliceosome	6	0.89955	0.067007	FXR1, TRA2B, MAGOH, SRSF2, SRSF6, RBMX	601	55	15075	2.73635	1	1	0.999544
GOTERM_BP_DIRECT	GO:0000132~establishment of mitotic spindle orientation	4	0.5997	0.0683223	NSFL1C, GJA1, NDEL1, PAFAH1B1	601	24	15075	4.18053	1	1	0.999544
GOTERM_BP_DIRECT	GO:0000083~regulation of transcription involved in G1/S transition of mitotic cell cycle	3	0.449775	0.0685682	KLF11, E2F4, E2F6	601	11	15075	6.84087	1	1	0.999544
GOTERM_BP_DIRECT	GO:0006607~NLS-bearing protein import into nucleus	3	0.449775	0.0685682	NUP35, KPNA4, KPNA2	601	11	15075	6.84087	1	1	0.999544
GOTERM_BP_DIRECT	GO:0016579~protein deubiquitination	7	1.04948	0.0701869	USP14, USP5, PSMD14, USP33, ZC3H12A, TNFAIP3, UCHL3	601	73	15075	2.40524	1	1	0.999544
GOTERM_BP_DIRECT	GO:0006954~inflammatory response	14	2.09895	0.0747676	CD40, ANXA1, CXCL8, SLC11A1, TNFRSF1B, PTGS2, TICAM1, CXCL2, LTB4R, C3, CXCL10, IL1B, CCL4, PLAA	601	209	15075	1.68021	1	1	0.999544
GOTERM_BP_DIRECT	GO:0051092~positive regulation of NF-kappaB transcription factor activity	9	1.34933	0.075112	IKBKB, CD40, RIPK2, TRAF2, IKBKG, RAB7B, RHEBL1, TICAM1, TNF	601	111	15075	2.03377	1	1	0.999544
GOTERM_BP_DIRECT	GO:2000352~negative regulation of endothelial cell apoptotic process	4	0.5997	0.0754357	SERPINE1, TNFAIP3, ANGPTL4, ICAM1	601	25	15075	4.01331	1	1	0.999544
GOTERM_BP_DIRECT	GO:0007050~cell cycle arrest	6	0.89955	0.0757164	RASSF1, CXCL8, IRF1, DDIT3, GAS2L1, CDKN3	601	57	15075	2.64034	1	1	0.999544
GOTERM_BP_DIRECT	GO:0030593~neutrophil chemotaxis	6	0.89955	0.0757164	CXCL10, LGALS3, CXCL8, JAML, CCL4, CXCL2	601	57	15075	2.64034	1	1	0.999544
GOTERM_BP_DIRECT	GO:0002250~adaptive immune response	8	1.1994	0.0771915	ANXA1, RIPK2, GPR183, TAP1, FYN, CD247, SLA-DOB, JCHAIN	601	93	15075	2.15769	1	1	0.999544
GOTERM_BP_DIRECT	GO:0071356~cellular response to tumor necrosis factor	7	1.04948	0.0778199	CD40, CXCL8, OCSTAMP, CCL4, ZC3H12A, YBX3, BIRC3	601	75	15075	2.3411	1	1	0.999544
GOTERM_BP_DIRECT	GO:0006876~cellular cadmium ion homeostasis	2	0.29985	0.0780204	SLC11A1, SLC39A8	601	2	15075	25.0832	1	1	0.999544
GOTERM_BP_DIRECT	GO:0070427~nucleotide-binding oligomerization domain containing 1 signaling pathway	2	0.29985	0.0780204	NFKBIA, RIPK2	601	2	15075	25.0832	1	1	0.999544
GOTERM_BP_DIRECT	GO:0032804~negative regulation of low-density lipoprotein particle receptor catabolic process	2	0.29985	0.0780204	ANXA2, FURIN	601	2	15075	25.0832	1	1	0.999544
GOTERM_BP_DIRECT	GO:0046329~negative regulation of JNK cascade	3	0.449775	0.0801725	DUSP3, GPS2, PAFAH1B1	601	12	15075	6.2708	1	1	0.999544
GOTERM_BP_DIRECT	GO:0006606~protein import into nucleus	7	1.04948	0.0818052	NFKBIA, LMNA, KPNA4, NUTF2, NXT2, KPNA2, TENT4B	601	76	15075	2.31029	1	1	0.999544
GOTERM_BP_DIRECT	GO:0071407~cellular response to organic cyclic compound	4	0.5997	0.0828609	TIPARP, CYP1B1, RAE1, TNF	601	26	15075	3.85895	1	1	0.999544
GOTERM_BP_DIRECT	GO:0042273~ribosomal large subunit biogenesis	4	0.5997	0.0828609	EIF6, NIP7, MRTO4, TENT4B	601	26	15075	3.85895	1	1	0.999544
GOTERM_BP_DIRECT	GO:0002548~monocyte chemotaxis	4	0.5997	0.0905858	LGALS3, ANXA1, FLT1, CCL4	601	27	15075	3.71603	1	1	0.999544
GOTERM_BP_DIRECT	GO:0001522~pseudouridine synthesis	3	0.449775	0.0923292	TNIP1, DKC1, GAR1	601	13	15075	5.78843	1	1	0.999544
GOTERM_BP_DIRECT	GO:0006623~protein targeting to vacuole	3	0.449775	0.0923292	GOSR2, VPS37A, VTI1B	601	13	15075	5.78843	1	1	0.999544
GOTERM_BP_DIRECT	GO:0031929~TOR signaling	3	0.449775	0.0923292	TIPRL, MLST8, RHEBL1	601	13	15075	5.78843	1	1	0.999544
GOTERM_BP_DIRECT	GO:0090201~negative regulation of release of cytochrome c from mitochondria	3	0.449775	0.0923292	PSMD10, LMNA, PPIF	601	13	15075	5.78843	1	1	0.999544
GOTERM_BP_DIRECT	GO:0060546~negative regulation of necroptotic process	3	0.449775	0.0923292	CASP8, YBX3, BIRC3	601	13	15075	5.78843	1	1	0.999544
GOTERM_BP_DIRECT	GO:0045071~negative regulation of viral genome replication	4	0.5997	0.0985977	ILF3, MX1, TNF, N4BP1	601	28	15075	3.58331	1	1	0.999544
GOTERM_BP_DIRECT	GO:0002218~activation of innate immune response	4	0.5997	0.0985977	HSP90AA1, SFPQ, MNDA	601	28	15075	3.58331	1	1	0.999544
GOTERM_BP_DIRECT	GO:0098586~cellular response to virus	4	0.5997	0.0985977	CXCL10, HSP90AA1, ZC3H12A, IKBKE	601	28	15075	3.58331	1	1	0.999544

## Sheet: ASFV_HuB20_up_GO_BP
Category	Term	Count	%	PValue	Genes	List Total	Pop Hits	Pop Total	Fold Enrichment	Bonferroni	Benjamini	FDR
GOTERM_BP_DIRECT	GO:0034162~toll-like receptor 9 signaling pathway	16	2.02788	2.46388e-17	UNC93B1, TLR9, PIK3AP1	695	19	15075	18.2658	6.38639e-14	6.38639e-14	6.37407e-14
GOTERM_BP_DIRECT	GO:0002755~MyD88-dependent toll-like receptor signaling pathway	17	2.15463	1.03656e-13	TLR1, TLR9, TLR7, TLR6	695	32	15075	11.5232	2.68777e-10	1.34338e-10	1.34078e-10
GOTERM_BP_DIRECT	GO:0002237~response to molecule of bacterial origin	14	1.7744	2.15097e-13	TLR9	695	20	15075	15.1835	5.5741e-10	1.85844e-10	1.85485e-10
GOTERM_BP_DIRECT	GO:0050729~positive regulation of inflammatory response	21	2.6616	3.39381e-13	IL33, APP, STAT5B, TLR9, NAPEPLD, LDLR, TLR3, S100A8	695	57	15075	7.99129	8.79712e-10	2.19919e-10	2.19495e-10
GOTERM_BP_DIRECT	GO:0006954~inflammatory response	37	4.68948	5.98271e-12	CCL14, IL1RN, NRROS, SPHK1, C5AR1, IL18, LOXL3, AIF1, THBS1, LIPA, P2RX7, TLR1, CYP26B1, CCL8, AXL, HYAL1, TLR9, CCL2, TLR7, ACKR2, ADAM8, CD14, TLR6, TLR3	695	209	15075	3.83997	1.55071e-08	3.10144e-09	3.09545e-09
GOTERM_BP_DIRECT	GO:0001817~regulation of cytokine production	17	2.15463	5.90021e-09	JPH4, TLR1, TLR9, TLR6	695	59	15075	6.24985	1.52932e-05	2.54889e-06	2.54397e-06
GOTERM_BP_DIRECT	GO:0045087~innate immune response	34	4.30925	4.23283e-07	C1QA, RNASET2, MX2, HMGB2, CGAS, EDDM3B, TREM1, MALT1, PML, C2, FGR, TLR1, ELF4, FES, CLEC7A, TLR9, TLR7, CD14, TLR6, TLR3, S100A8	695	274	15075	2.69154	0.00109655	0.000156736	0.000156433
GOTERM_BP_DIRECT	GO:0051607~defense response to virus	18	2.28137	0.000397289	STAT1, MX2, STAT2, MX1, IFIT5, CGAS, ADAR, EDDM3B, UNC13D, IFIT3, IFIT2, PTPRC, TLR9, IRF7, TLR7, ATG7, TLR3, BEND5	695	146	15075	2.67419	0.642985	0.128722	0.128473
GOTERM_BP_DIRECT	GO:0051092~positive regulation of NF-kappaB transcription factor activity	15	1.90114	0.000566233	NTRK1, APP, TFRC, SPHK1, IL18, TNFRSF11A, MALT1, TLR1, RPS6KA5, CAT, TLR9, CAPN3, ADAM8, TLR6, TLR3	695	111	15075	2.93117	0.769635	0.158224	0.157919
GOTERM_BP_DIRECT	GO:0043547~positive regulation of GTPase activity	24	3.04183	0.000613286	CCL14, ARHGAP9, NTRK1, NRP1, DOCK4, TBC1D9B, DENND1A, ASAP3, AGAP1, ELMOD3, ASAP1, OCRL, ARAP1, ARHGAP26, RASGRP2, RGS4, SYDE1, SNX18, ARHGAP31, CCL8, RASA3, GNAS, CCL2, DOCK2	695	237	15075	2.19652	0.7961	0.158224	0.157919
GOTERM_BP_DIRECT	GO:0006935~chemotaxis	9	1.14068	0.000671477	XCR1, FES, CXCR2, C5AR1, RAC2, HMGB2, C3AR1, ACKR2, DOCK2	695	43	15075	4.5399	0.824664	0.158224	0.157919
GOTERM_BP_DIRECT	GO:0045780~positive regulation of bone resorption	6	0.760456	0.00105824	FCGR3A, TFRC, SPP1, ADAM8, TNFRSF11A, LTBP3	695	18	15075	7.23022	0.935714	0.213352	0.21294
GOTERM_BP_DIRECT	GO:1901224~positive regulation of NIK/NF-kappaB signaling	9	1.14068	0.00107005	APP, SPHK1, PDCD4, IL18, EIF2AK2, CD14, CALR, TLR3, NR3C2	695	46	15075	4.24382	0.937654	0.213352	0.21294
GOTERM_BP_DIRECT	GO:0050830~defense response to Gram-positive bacterium	11	1.39417	0.00162439	P2RX7, FGR, GSDMD, CPSF6, PGLYRP2, C5AR1, HMGB2, EDDM3B, IL7R, GBP1, IL27RA	695	72	15075	3.31385	0.98521	0.300743	0.300163
GOTERM_BP_DIRECT	GO:0002224~toll-like receptor signaling pathway	6	0.760456	0.00177393	TLR1, UNC93B1, TLR9, TLR7, TLR6, TLR3	695	20	15075	6.50719	0.989969	0.306534	0.305943
GOTERM_BP_DIRECT	GO:0010875~positive regulation of cholesterol efflux	6	0.760456	0.00224109	EEPD1, ABCA3, ADIPOQ, PON1, ZDHHC8, PLTP	695	21	15075	6.19733	0.997019	0.363056	0.362356
GOTERM_BP_DIRECT	GO:0034154~toll-like receptor 7 signaling pathway	4	0.506971	0.00295811	UNC93B1, TLR7, PIK3AP1, SCIMP	695	7	15075	12.3947	0.999537	0.419996	0.419185
GOTERM_BP_DIRECT	GO:0070831~basement membrane assembly	4	0.506971	0.00295811	RAMP2, LAMB2, NTN4, PLOD3	695	7	15075	12.3947	0.999537	0.419996	0.419185
GOTERM_BP_DIRECT	GO:0031668~cellular response to extracellular stimulus	5	0.633714	0.00307867	P2RX7, GSDMD, PTPRC, AXL, FOS	695	14	15075	7.74666	0.999662	0.419996	0.419185
GOTERM_BP_DIRECT	GO:0010867~positive regulation of triglyceride biosynthetic process	4	0.506971	0.00457176	SCARB1, SLC27A1, LDLR, MFSD2A	695	8	15075	10.8453	0.999993	0.538636	0.537597
GOTERM_BP_DIRECT	GO:0051591~response to cAMP	4	0.506971	0.00457176	DUOX1, STAT1, DGKQ, DUOX2	695	8	15075	10.8453	0.999993	0.538636	0.537597
GOTERM_BP_DIRECT	GO:0034138~toll-like receptor 3 signaling pathway	4	0.506971	0.00457176	COLEC12, UNC93B1, SCIMP, TLR3	695	8	15075	10.8453	0.999993	0.538636	0.537597
GOTERM_BP_DIRECT	GO:0032731~positive regulation of interleukin-1 beta production	7	0.887199	0.00482323	P2RX7, GSDMD, APP, CLEC7A, CASP1, TMEM106A, MALT1	695	35	15075	4.33813	0.999996	0.543557	0.542508
GOTERM_BP_DIRECT	GO:0032729~positive regulation of interferon-gamma production	9	1.14068	0.00538666	IL1R1, CLEC7A, PDE4D, IL18, TLR9, SLAMF6, CD14, TLR3, IL27RA	695	59	15075	3.30874	0.999999	0.558931	0.557853
GOTERM_BP_DIRECT	GO:0006898~receptor-mediated endocytosis	7	0.887199	0.00556721	DAB2, MRC1, AP2A1, CD14, FCGR1A, SORL1, LDLR	695	36	15075	4.21763	0.999999	0.558931	0.557853
GOTERM_BP_DIRECT	GO:0006955~immune response	22	2.78834	0.00560656	CCL14, CD86, NRROS, XCR1, TNFSF15, TNFSF12, IL18, LY86, THBS1, SLA-DMA, CTSS, TNFSF13B, TLR1, CCL8, CTSL, CXCR2, TNFSF10, TLR9, ACKR4, TLR7, ACKR2, TLR6	695	249	15075	1.91644	1	0.558931	0.557853
GOTERM_BP_DIRECT	GO:0016601~Rac protein signal transduction	5	0.633714	0.00655782	NISCH, GPI, TIAM1, RAC2, AIF1	695	17	15075	6.3796	1	0.629551	0.628337
GOTERM_BP_DIRECT	GO:0006897~endocytosis	13	1.64766	0.00712779	APP, LRP1, SORT1, LRP4, SNX33, PIK3C2A, SORL1, MYO1E, SNX18, HEATR5A, MRC1, LDLR, CSNK1G1	695	116	15075	2.43085	1	0.650986	0.64973
GOTERM_BP_DIRECT	GO:0032760~positive regulation of tumor necrosis factor production	9	1.14068	0.00728341	TLR1, APP, PTPRC, CLEC7A, TLR9, CD14, THBS1, TMEM106A, TLR3	695	62	15075	3.14864	1	0.650986	0.64973
GOTERM_BP_DIRECT	GO:0071346~cellular response to interferon-gamma	9	1.14068	0.00801573	RAB43, CCL14, CCL8, MRC1, CASP1, CCL2, AIF1, GBP1, SLC26A6	695	63	15075	3.09866	1	0.6797	0.678389
GOTERM_BP_DIRECT	GO:0042098~T cell proliferation	5	0.633714	0.00812913	P2RX7, PRDX2, CCND3, PTPRC, MALT1	695	18	15075	6.02518	1	0.6797	0.678389
GOTERM_BP_DIRECT	GO:0006486~protein glycosylation	13	1.64766	0.00868624	ST6GAL1, ALG9, POGLUT1, ST8SIA1, FUT1, EXT1, ST3GAL4, MAN1A1, ST6GALNAC4, EXTL3, ST3GAL1, ST3GAL2, ST3GAL3	695	119	15075	2.36957	1	0.695767	0.694425
GOTERM_BP_DIRECT	GO:0050892~intestinal absorption	4	0.506971	0.00914296	SCARB1, VDR, ACO1, SLC26A6	695	10	15075	8.67626	1	0.695767	0.694425
GOTERM_BP_DIRECT	GO:0008203~cholesterol metabolic process	8	1.01394	0.00937529	CYP27A1, LIPE, APP, GBA, CAT, PON1, LDLR, CLN6	695	52	15075	3.33702	1	0.695767	0.694425
GOTERM_BP_DIRECT	GO:0030968~endoplasmic reticulum unfolded protein response	7	0.887199	0.009395	ERMP1, HSPA5, DERL3, CREB3L2, EIF2AK2, CALR, HERPUD1	695	40	15075	3.79586	1	0.695767	0.694425
GOTERM_BP_DIRECT	GO:0006635~fatty acid beta-oxidation	7	0.887199	0.0105882	ABCD4, ACAA2, ADIPOQ, HSD17B4, ECHDC2, CROT, ACAA1	695	41	15075	3.70328	1	0.756541	0.755081
GOTERM_BP_DIRECT	GO:0030335~positive regulation of cell migration	15	1.90114	0.0110658	SEMA6B, SUN2, RIPOR1, HSPA5, SPHK1, SEMA4F, SYNE2, FGR, TIAM1, DAB2, CCL8, CLEC7A, PLAU, PDPN, PDGFC	695	153	15075	2.12653	1	0.756541	0.755081
GOTERM_BP_DIRECT	GO:0006574~valine catabolic process	3	0.380228	0.0119347	ALDH6A1, HIBADH, ECHDC2	695	4	15075	16.268	1	0.756541	0.755081
GOTERM_BP_DIRECT	GO:0090036~regulation of protein kinase C signaling	3	0.380228	0.0119347	ULK4, SEZ6, SEZ6L2	695	4	15075	16.268	1	0.756541	0.755081
GOTERM_BP_DIRECT	GO:1990743~protein sialylation	3	0.380228	0.0119347	ST3GAL4, ST3GAL1, ST3GAL2	695	4	15075	16.268	1	0.756541	0.755081
GOTERM_BP_DIRECT	GO:0048661~positive regulation of smooth muscle cell proliferation	5	0.633714	0.0119669	STAT1, SERPINF2, IL18, AIF1, THBS1	695	20	15075	5.42266	1	0.756541	0.755081
GOTERM_BP_DIRECT	GO:0032715~negative regulation of interleukin-6 production	6	0.760456	0.0146222	NLRX1, INPP5D, GBA, TLR9, PTPN6, IL27RA	695	32	15075	4.067	1	0.902401	0.900661
GOTERM_BP_DIRECT	GO:0030574~collagen catabolic process	5	0.633714	0.0168028	MMP11, MMP1, MMP19, MMP9, CTSS	695	22	15075	4.92969	1	1	0.998456
GOTERM_BP_DIRECT	GO:0010706~ganglioside biosynthetic process via lactosylceramide	3	0.380228	0.0192871	ST3GAL1, ST3GAL2, ST3GAL3	695	5	15075	13.0144	1	1	0.998456
GOTERM_BP_DIRECT	GO:0071726~cellular response to diacyl bacterial lipopeptide	3	0.380228	0.0192871	TLR1, CD14, TLR6	695	5	15075	13.0144	1	1	0.998456
GOTERM_BP_DIRECT	GO:1901621~negative regulation of smoothened signaling pathway involved in dorsal/ventral neural tube patterning	3	0.380228	0.0192871	SUFU, TULP3, PRKACA	695	5	15075	13.0144	1	1	0.998456
GOTERM_BP_DIRECT	GO:0045766~positive regulation of angiogenesis	10	1.26743	0.0211181	NRP1, RAMP2, CCL8, HYAL1, TIE1, SPHK1, C5AR1, F3, THBS1, TLR3	695	89	15075	2.43715	1	1	0.998456
GOTERM_BP_DIRECT	GO:0014068~positive regulation of phosphatidylinositol 3-kinase signaling	8	1.01394	0.02148	FGR, NTRK1, CAT, PDGFC, IL18, PDGFB, PTPN6, PIK3AP1	695	61	15075	2.84468	1	1	0.998456
GOTERM_BP_DIRECT	GO:0032755~positive regulation of interleukin-6 production	8	1.01394	0.0232869	P2RX7, TLR1, APP, CLEC7A, TLR9, SCIMP, TMEM106A, TLR3	695	62	15075	2.79879	1	1	0.998456
GOTERM_BP_DIRECT	GO:0008217~regulation of blood pressure	6	0.760456	0.0235629	EXT1, RAMP2, EDNRA, LVRN, ANPEP, DLL1	695	36	15075	3.61511	1	1	0.998456
GOTERM_BP_DIRECT	GO:0007264~small GTPase mediated signal transduction	10	1.26743	0.0240363	DOCK6, TIAM1, ARHGAP31, DOCK4, SH2D3C, RAC2, RASGRP2, DOCK2, RND2, RASGRP4	695	91	15075	2.38359	1	1	0.998456
GOTERM_BP_DIRECT	GO:0050885~neuromuscular process controlling balance	6	0.760456	0.0262459	JPH4, APP, GM2A, SLC1A3, TPP1, ADCY5	695	37	15075	3.5174	1	1	0.998456
GOTERM_BP_DIRECT	GO:0007015~actin filament organization	11	1.39417	0.0270461	MYO1E, MARCKS, TPM2, TPM1, RAC2, RND2, CORO1B, DBN1, MYO1F, PDK2, MYO1G	695	108	15075	2.20923	1	1	0.998456
GOTERM_BP_DIRECT	GO:0005975~carbohydrate metabolic process	12	1.52091	0.0278372	LDHB, MGAM, HYAL1, IDUA, MAN1C1, HEXD, CHI3L2, NAGA, MAN1A1, NPL, FUT1	695	124	15075	2.09909	1	1	0.998456
GOTERM_BP_DIRECT	GO:0035767~endothelial cell chemotaxis	3	0.380228	0.0280557	NRP1, RAB13, CORO1B	695	6	15075	10.8453	1	1	0.998456
GOTERM_BP_DIRECT	GO:0070291~N-acylethanolamine metabolic process	3	0.380228	0.0280557	NAAA, NAPEPLD, GDPD1	695	6	15075	10.8453	1	1	0.998456
GOTERM_BP_DIRECT	GO:0036089~cleavage furrow formation	3	0.380228	0.0280557	SNX18, SNX33, AURKB	695	6	15075	10.8453	1	1	0.998456
GOTERM_BP_DIRECT	GO:0048387~negative regulation of retinoic acid receptor signaling pathway	3	0.380228	0.0280557	CYP26B1, CALR, DHRS3	695	6	15075	10.8453	1	1	0.998456
GOTERM_BP_DIRECT	GO:0043171~peptide catabolic process	4	0.506971	0.029215	LVRN, ANPEP, TPP1, LTA4H	695	15	15075	5.78417	1	1	0.998456
GOTERM_BP_DIRECT	GO:0048146~positive regulation of fibroblast proliferation	6	0.760456	0.0321773	SPHK1, PDGFC, PDGFB, ESR1, PML, FOSL2	695	39	15075	3.33702	1	1	0.998456
GOTERM_BP_DIRECT	GO:0006487~protein N-linked glycosylation	6	0.760456	0.0321773	ALG9, GFPT2, ALG5, GFPT1, MGAT3, ST3GAL1	695	39	15075	3.33702	1	1	0.998456
GOTERM_BP_DIRECT	GO:0019221~cytokine-mediated signaling pathway	11	1.39417	0.0336474	STAT5B, DUOX1, STAT1, STAT2, CCL2, F3, JAK3, DUOX2, IL27RA, IL13RA1, CRLF2	695	112	15075	2.13033	1	1	0.998456
GOTERM_BP_DIRECT	GO:0007399~nervous system development	11	1.39417	0.0336474	SEMA6B, NTRK1, OLFM1, APP, ATXN1, AXL, UNC119, TPP1, NRG1, FOS, NDRG2	695	112	15075	2.13033	1	1	0.998456
GOTERM_BP_DIRECT	GO:0031663~lipopolysaccharide-mediated signaling pathway	5	0.633714	0.0336631	SCARB1, IL18, CCL2, CD14, MALT1	695	27	15075	4.01679	1	1	0.998456
GOTERM_BP_DIRECT	GO:0032526~response to retinoic acid	5	0.633714	0.0336631	CDKN2D, RBP4, RARG, TIE1, AQP3	695	27	15075	4.01679	1	1	0.998456
GOTERM_BP_DIRECT	GO:0032743~positive regulation of interleukin-2 production	5	0.633714	0.0336631	STAT5B, PTPRC, CLEC7A, PDE4D, MALT1	695	27	15075	4.01679	1	1	0.998456
GOTERM_BP_DIRECT	GO:0061484~hematopoietic stem cell homeostasis	4	0.506971	0.0347566	EXT1, ZNF251, ADAR, FSTL1	695	16	15075	5.42266	1	1	0.998456
GOTERM_BP_DIRECT	GO:0006491~N-glycan processing	4	0.506971	0.0347566	MAN2A2, ST8SIA1, MAN1C1, MAN1A1	695	16	15075	5.42266	1	1	0.998456
GOTERM_BP_DIRECT	GO:0006633~fatty acid biosynthetic process	6	0.760456	0.0354319	FASN, LPL, HSD17B8, ACSF3, ACACA, HACD4	695	40	15075	3.2536	1	1	0.998456
GOTERM_BP_DIRECT	GO:0030199~collagen fibril organization	6	0.760456	0.0354319	EXT1, MMP11, CRTAP, SERPINF2, LOXL3, PLOD3	695	40	15075	3.2536	1	1	0.998456
GOTERM_BP_DIRECT	GO:0006816~calcium ion transport	6	0.760456	0.0354319	RAMP2, CCL8, STIM1, VDR, CDH23, SLC8A1	695	40	15075	3.2536	1	1	0.998456
GOTERM_BP_DIRECT	GO:0006508~proteolysis	11	1.39417	0.0373384	ERMP1, TFRC, LVRN, MMP1, PLAU, ANPEP, RHBDF2, CAPN3, TPP1, CAPN1, APEH	695	114	15075	2.09296	1	1	0.998456
GOTERM_BP_DIRECT	GO:0098869~cellular oxidant detoxification	5	0.633714	0.0378906	DUOX1, GPX4, ALOX5AP, CAT, DUOX2	695	28	15075	3.87333	1	1	0.998456
GOTERM_BP_DIRECT	GO:0051168~nuclear export	3	0.380228	0.0380947	ATXN1, LZTS2, MALT1	695	7	15075	9.29599	1	1	0.998456
GOTERM_BP_DIRECT	GO:1990542~mitochondrial transmembrane transport	3	0.380228	0.0380947	UCP3, SFXN1, SFXN5	695	7	15075	9.29599	1	1	0.998456
GOTERM_BP_DIRECT	GO:0010886~positive regulation of cholesterol storage	3	0.380228	0.0380947	SCARB1, LPL, SREBF2	695	7	15075	9.29599	1	1	0.998456
GOTERM_BP_DIRECT	GO:0048872~homeostasis of number of cells	4	0.506971	0.0407992	PRDX2, RASSF2, GBA, IL7R	695	17	15075	5.10368	1	1	0.998456
GOTERM_BP_DIRECT	GO:0016042~lipid catabolic process	8	1.01394	0.0415958	LIPE, PLA2G2D, LPL, PLBD1, PLIN1, PLCD3, LIPA, PLA2G7	695	70	15075	2.47893	1	1	0.998456
GOTERM_BP_DIRECT	GO:0032722~positive regulation of chemokine production	5	0.633714	0.0424084	APP, IL33, EIF2AK2, LPL, TLR3	695	29	15075	3.73977	1	1	0.998456
GOTERM_BP_DIRECT	GO:0050731~positive regulation of peptidyl-tyrosine phosphorylation	7	0.887199	0.0463094	NRP1, PTPRC, CLEC7A, LRRK1, LRP4, TREM2, ITGA5	695	57	15075	2.66376	1	1	0.998456
GOTERM_BP_DIRECT	GO:0032757~positive regulation of interleukin-8 production	6	0.760456	0.0463783	TLR1, CLEC7A, ADIPOQ, CD14, F3, TLR3	695	43	15075	3.0266	1	1	0.998456
GOTERM_BP_DIRECT	GO:0007165~signal transduction	30	3.80228	0.0466288	ARHGAP9, GPI, IL1RN, LRRK1, PDGFB, AGAP1, LSP1, NDRG2, RASAL3, ARHGAP4, SYDE1, CCND3, RASSF2, CCL8, ANPEP, SPP1, PDE4A, KSR1, LVRN, STAT1, TNFSF15, PDE4D, STAT2, OCRL, ARAP1, ARHGAP26, ARHGAP31, GNB4, PLBD1, FGF11	695	453	15075	1.43647	1	1	0.998456
GOTERM_BP_DIRECT	GO:0050890~cognition	5	0.633714	0.0472164	METTL23, APP, C5AR1, ST3GAL4, MFSD2A	695	30	15075	3.61511	1	1	0.998456
GOTERM_BP_DIRECT	GO:0017185~peptidyl-lysine hydroxylation	3	0.380228	0.049269	PLOD3, PLOD2, PLOD1	695	8	15075	8.13399	1	1	0.998456
GOTERM_BP_DIRECT	GO:0006002~fructose 6-phosphate metabolic process	3	0.380228	0.049269	GFPT2, GFPT1, FBP1	695	8	15075	8.13399	1	1	0.998456
GOTERM_BP_DIRECT	GO:0045577~regulation of B cell differentiation	3	0.380228	0.049269	TLR9, PTPN6, ZFP36L2	695	8	15075	8.13399	1	1	0.998456
GOTERM_BP_DIRECT	GO:0031953~negative regulation of protein autophosphorylation	3	0.380228	0.049269	ERRFI1, PTPRC, ADIPOQ	695	8	15075	8.13399	1	1	0.998456
GOTERM_BP_DIRECT	GO:0034383~low-density lipoprotein particle clearance	3	0.380228	0.049269	SCARB1, ADIPOQ, LDLR	695	8	15075	8.13399	1	1	0.998456
GOTERM_BP_DIRECT	GO:0043304~regulation of mast cell degranulation	3	0.380228	0.049269	FES, RAC2, UNC13D	695	8	15075	8.13399	1	1	0.998456
GOTERM_BP_DIRECT	GO:0044539~long-chain fatty acid import	3	0.380228	0.049269	SLC27A1, ACSL1, ACSL3	695	8	15075	8.13399	1	1	0.998456
GOTERM_BP_DIRECT	GO:0045779~negative regulation of bone resorption	3	0.380228	0.049269	P2RX7, UBASH3B, INPP5D	695	8	15075	8.13399	1	1	0.998456
GOTERM_BP_DIRECT	GO:0045670~regulation of osteoclast differentiation	3	0.380228	0.049269	RASSF2, UBASH3B, PRXL2A	695	8	15075	8.13399	1	1	0.998456
GOTERM_BP_DIRECT	GO:0021680~cerebellar Purkinje cell layer development	3	0.380228	0.049269	HSPA5, SEZ6, SEZ6L2	695	8	15075	8.13399	1	1	0.998456
GOTERM_BP_DIRECT	GO:0045056~transcytosis	3	0.380228	0.049269	SCARB1, LDLR, MFSD2A	695	8	15075	8.13399	1	1	0.998456
GOTERM_BP_DIRECT	GO:0000902~cell morphogenesis	8	1.01394	0.050348	P2RX7, PDPN, CDH24, ADAM8, IL7R, LIPA, KLF2, SIDT2	695	73	15075	2.37706	1	1	0.998456
GOTERM_BP_DIRECT	GO:0070374~positive regulation of ERK1 and ERK2 cascade	13	1.64766	0.0522409	CCL14, NTRK1, NRP1, APP, C5AR1, SERPINF2, PDGFB, TREM2, SCIMP, CCL8, PTPRC, PDGFC, CCL2	695	154	15075	1.83103	1	1	0.998456
GOTERM_BP_DIRECT	GO:0006094~gluconeogenesis	4	0.506971	0.0543466	GPI, RBP4, FBP1, PCK2	695	19	15075	4.56645	1	1	0.998456
GOTERM_BP_DIRECT	GO:0032727~positive regulation of interferon-alpha production	4	0.506971	0.0543466	STAT1, TLR9, IRF7, TLR3	695	19	15075	4.56645	1	1	0.998456
GOTERM_BP_DIRECT	GO:0042572~retinol metabolic process	4	0.506971	0.0543466	LIPE, RBP4, DHRS3, DHRS4	695	19	15075	4.56645	1	1	0.998456
GOTERM_BP_DIRECT	GO:0016477~cell migration	14	1.7744	0.0608698	ITGB5, LAMB2, ASAP3, NTN4, PIK3CD, CDC42BPA, RND2, PIK3C2A, THBS1, CORO1B, SYDE1, TIAM1, AXL, PEAK1	695	175	15075	1.73525	1	1	0.998456
GOTERM_BP_DIRECT	GO:2000059~negative regulation of protein ubiquitination involved in ubiquitin-dependent protein catabolic process	3	0.380228	0.0614531	HFE, SUFU, PML	695	9	15075	7.23022	1	1	0.998456
GOTERM_BP_DIRECT	GO:0035457~cellular response to interferon-alpha	3	0.380228	0.0614531	AXL, IFIT3, IFIT2	695	9	15075	7.23022	1	1	0.998456
GOTERM_BP_DIRECT	GO:0006000~fructose metabolic process	3	0.380228	0.0614531	PFKFB2, PFKFB4, FBP1	695	9	15075	7.23022	1	1	0.998456
GOTERM_BP_DIRECT	GO:0061744~motor behavior	3	0.380228	0.0614531	EXT1, GBA, MFSD2A	695	9	15075	7.23022	1	1	0.998456
GOTERM_BP_DIRECT	GO:1903671~negative regulation of sprouting angiogenesis	3	0.380228	0.0614531	E2F2, THBS1, KLF2	695	9	15075	7.23022	1	1	0.998456
GOTERM_BP_DIRECT	GO:0040014~regulation of multicellular organism growth	4	0.506971	0.0618254	GAMT, APP, GPAT4, MFSD2A	695	20	15075	4.33813	1	1	0.998456
GOTERM_BP_DIRECT	GO:1901998~toxin transport	5	0.633714	0.063367	RAB43, NRP1, HSPA5, CASP1, ATP6V0A1	695	33	15075	3.28646	1	1	0.998456
GOTERM_BP_DIRECT	GO:0042127~regulation of cell proliferation	10	1.26743	0.0669565	STAT5B, CCND3, KSR1, FES, STAT1, PLAU, STAT2, PLBD1, PLCD3, S100A11	695	110	15075	1.97188	1	1	0.998456
GOTERM_BP_DIRECT	GO:0006468~protein phosphorylation	11	1.39417	0.071123	P2RX7, APP, NRBP2, WNK1, PEAK1, FAM20C, SIK2, PRKACA, ST3GAL1, PDK2, AURKB	695	128	15075	1.86404	1	1	0.998456
GOTERM_BP_DIRECT	GO:0010738~regulation of protein kinase A signaling	3	0.380228	0.0745306	PRKAR2B, PDE4A, AKAP5	695	10	15075	6.50719	1	1	0.998456
GOTERM_BP_DIRECT	GO:0014002~astrocyte development	3	0.380228	0.0745306	LAMB2, DLL1, S100A8	695	10	15075	6.50719	1	1	0.998456
GOTERM_BP_DIRECT	GO:0016322~neuron remodeling	3	0.380228	0.0745306	C1QA, APP, NTN4	695	10	15075	6.50719	1	1	0.998456
GOTERM_BP_DIRECT	GO:0030194~positive regulation of blood coagulation	3	0.380228	0.0745306	PRDX2, ST3GAL4, HPSE	695	10	15075	6.50719	1	1	0.998456
GOTERM_BP_DIRECT	GO:0006171~cAMP biosynthetic process	3	0.380228	0.0745306	ADCY4, ADCY8, ADCY5	695	10	15075	6.50719	1	1	0.998456
GOTERM_BP_DIRECT	GO:0050803~regulation of synapse structure or activity	3	0.380228	0.0745306	APP, MX2, MX1	695	10	15075	6.50719	1	1	0.998456
GOTERM_BP_DIRECT	GO:0030155~regulation of cell adhesion	5	0.633714	0.0820406	STAT5B, FES, FUT1, DLL1, PML	695	36	15075	3.01259	1	1	0.998456
GOTERM_BP_DIRECT	GO:0009267~cellular response to starvation	6	0.760456	0.0843516	RIPOR1, GBA, WIPI1, ATG7, SREBF2, MFSD2A	695	51	15075	2.55184	1	1	0.998456
GOTERM_BP_DIRECT	GO:0042744~hydrogen peroxide catabolic process	4	0.506971	0.086889	PRDX2, DUOX1, CAT, DUOX2	695	23	15075	3.77229	1	1	0.998456
GOTERM_BP_DIRECT	GO:0048843~negative regulation of axon extension involved in axon guidance	4	0.506971	0.086889	SEMA6B, NRP1, SEMA4F, PLXNA3	695	23	15075	3.77229	1	1	0.998456
GOTERM_BP_DIRECT	GO:2000774~positive regulation of cellular senescence	3	0.380228	0.0883937	CGAS, P14ARF, YPEL3	695	11	15075	5.91563	1	1	0.998456
GOTERM_BP_DIRECT	GO:0071711~basement membrane organization	3	0.380228	0.0883937	EXT1, MMP11, SPINT2	695	11	15075	5.91563	1	1	0.998456
GOTERM_BP_DIRECT	GO:1900153~positive regulation of nuclear-transcribed mRNA catabolic process, deadenylation-dependent decay	3	0.380228	0.0883937	CPEB3, ZFP36L2, TNRC6B	695	11	15075	5.91563	1	1	0.998456
GOTERM_BP_DIRECT	GO:0008209~androgen metabolic process	3	0.380228	0.0883937	HSD17B4, HSD17B8, ESR1	695	11	15075	5.91563	1	1	0.998456
GOTERM_BP_DIRECT	GO:0032874~positive regulation of stress-activated MAPK cascade	3	0.380228	0.0883937	CLEC7A, EIF2AK2, SCIMP	695	11	15075	5.91563	1	1	0.998456
GOTERM_BP_DIRECT	GO:0001774~microglial cell activation	3	0.380228	0.0883937	C1QA, APP, C5AR1	695	11	15075	5.91563	1	1	0.998456
GOTERM_BP_DIRECT	GO:0000281~mitotic cytokinesis	5	0.633714	0.0888036	SNX18, RTKN, UNC119, SNX33, LZTS2	695	37	15075	2.93117	1	1	0.998456
GOTERM_BP_DIRECT	GO:1902463~protein localization to cell leading edge	2	0.253485	0.0899565	RAB13, CORO1B	695	2	15075	21.6906	1	1	0.998456
GOTERM_BP_DIRECT	GO:1905135~biotin import across plasma membrane	2	0.253485	0.0899565	SLC5A6, SLC27A1	695	2	15075	21.6906	1	1	0.998456
GOTERM_BP_DIRECT	GO:0014005~microglia development	2	0.253485	0.0899565	APP, NRROS	695	2	15075	21.6906	1	1	0.998456
GOTERM_BP_DIRECT	GO:0002605~negative regulation of dendritic cell antigen processing and presentation	2	0.253485	0.0899565	FGL2, THBS1	695	2	15075	21.6906	1	1	0.998456
GOTERM_BP_DIRECT	GO:0034755~iron ion transmembrane transport	2	0.253485	0.0899565	SCARA5, SLC40A1	695	2	15075	21.6906	1	1	0.998456
GOTERM_BP_DIRECT	GO:0031022~nuclear migration along microfilament	2	0.253485	0.0899565	SUN2, SYNE2	695	2	15075	21.6906	1	1	0.998456
GOTERM_BP_DIRECT	GO:0046947~hydroxylysine biosynthetic process	2	0.253485	0.0899565	PLOD3, PLOD2	695	2	15075	21.6906	1	1	0.998456
GOTERM_BP_DIRECT	GO:0034150~toll-like receptor 6 signaling pathway	2	0.253485	0.0899565	TLR1, TLR6	695	2	15075	21.6906	1	1	0.998456
GOTERM_BP_DIRECT	GO:0071221~cellular response to bacterial lipopeptide	2	0.253485	0.0899565	TLR1, TLR6	695	2	15075	21.6906	1	1	0.998456
GOTERM_BP_DIRECT	GO:0010899~regulation of phosphatidylcholine catabolic process	2	0.253485	0.0899565	SCARB1, LDLR	695	2	15075	21.6906	1	1	0.998456
GOTERM_BP_DIRECT	GO:0042593~glucose homeostasis	8	1.01394	0.0917963	GPI, KLF7, RBP4, SESN3, ADIPOQ, PYGL, PDK2, SIDT2	695	84	15075	2.06578	1	1	0.998456
GOTERM_BP_DIRECT	GO:0031333~negative regulation of protein complex assembly	4	0.506971	0.096058	HSPA5, GBA, CTNNBIP1, SORL1	695	24	15075	3.61511	1	1	0.998456

## Sheet: ASFV_HuB20_dw_GO_BP
Category	Term	Count	%	PValue	Genes	List Total	Pop Hits	Pop Total	Fold Enrichment	Bonferroni	Benjamini	FDR
GOTERM_BP_DIRECT	GO:0043161~proteasome-mediated ubiquitin-dependent protein catabolic process	30	4.329	8.38678e-14	USP14, VCP, PSMD14, PSMA7, PSMD8, PSMB6, PSMB7, PSMD6, PSMB4, PSMD7, PSMD4, PSMB2, KAT5, PSMB3, PSMB1, PSMD1, UBE2B, UBE2A, KCTD5, PSMB9, PSMA6, NSFL1C, PSMA3, SPSB1, PSMA4, PSMA1, KCTD10, DDIT3, PLAA, BIRC3	612	134	15075	5.51471	1.79379e-10	1.79477e-10	1.78303e-10
GOTERM_BP_DIRECT	GO:0010499~proteasomal ubiquitin-independent protein catabolic process	12	1.7316	3.19934e-09	PSMB6, PSMA6, PSMB7, PSMA3, PSMB4, PSMA4, PSMB2, PSMA1, PSMB3, PSMB1, PSMA7, PSMB9	612	27	15075	10.9477	6.84656e-06	3.42329e-06	3.4009e-06
GOTERM_BP_DIRECT	GO:0051603~proteolysis involved in cellular protein catabolic process	11	1.5873	2.43667e-06	PSMB6, PSMA6, PSMB7, PSMB4, PSMA4, CASP8, PSMB2, PSMA1, CTSL, PSMB1, PSMB9	612	39	15075	6.94759	0.0052009	0.00171108	0.00169989
GOTERM_BP_DIRECT	GO:0006364~rRNA processing	14	2.0202	3.35056e-06	UTP11, KRR1, EIF4A3, WDR74, NPM3, RPF1, C1D, MRTO4, TSR2, GAR1, SBDS, EXOSC2, RRP15, TTC23L	612	69	15075	4.99787	0.00714456	0.00171108	0.00169989
GOTERM_BP_DIRECT	GO:0006457~protein folding	16	2.3088	3.99785e-06	CCT3, CCT2, HSP90AA1, VBP1, AHSA1, PDRG1, DNAJA1, DNAJB1, DNAJB4, DNAJA2, TCP1, PPIF, PFDN4, PPID, CCT5, CCT4	612	92	15075	4.28389	0.00851893	0.00171108	0.00169989
GOTERM_BP_DIRECT	GO:0042273~ribosomal large subunit biogenesis	9	1.2987	5.68474e-06	NPM1, EIF6, PAK1IP1, NIP7, MRTO4, WDR74, RRS1, SDAD1, TENT4B	612	26	15075	8.52658	0.0120917	0.00202756	0.00201429
GOTERM_BP_DIRECT	GO:1904851~positive regulation of establishment of protein localization to telomere	6	0.865801	2.28881e-05	CCT3, CCT2, DKC1, TCP1, CCT5, CCT4	612	10	15075	14.7794	0.047801	0.00699723	0.00695146
GOTERM_BP_DIRECT	GO:0000398~mRNA splicing, via spliceosome	18	2.5974	5.17774e-05	SF3A3, PRPF38A, RBM8A, BUD31, EIF4A3, SRSF1, MAGOHB, LSM3, PHF5A, DDX39A, DDX39B, SYF2, TRA2B, SRSF2, SRSF3, SNRPB2, SNRPF, SRSF7	612	140	15075	3.16702	0.104888	0.0138504	0.0137598
GOTERM_BP_DIRECT	GO:1904874~positive regulation of telomerase RNA localization to Cajal body	4	0.577201	0.000257052	CCT2, DKC1, TCP1, CCT4	612	4	15075	24.6324	0.423143	0.0611212	0.0607213
GOTERM_BP_DIRECT	GO:0090666~scaRNA localization to Cajal body	4	0.577201	0.000623226	CCT2, DKC1, TCP1, CCT4	612	5	15075	19.7059	0.73661	0.130609	0.129754
GOTERM_BP_DIRECT	GO:0043065~positive regulation of apoptotic process	18	2.5974	0.000671353	KLF11, PRR7, UTP11, RIPK2, DIABLO, OSGIN1, GADD45G, MLLT11, DNAJA1, NR4A1, MAPK8, ING3, SCIN, STK17A, HMOX1, CYP1B1, PHLDA2, PPID	612	173	15075	2.5629	0.762402	0.130609	0.129754
GOTERM_BP_DIRECT	GO:0043086~negative regulation of catalytic activity	6	0.865801	0.000779234	NQO1, ANXA1, ANXA2, IL7, TXNIP, TIMP1	612	19	15075	7.77864	0.811416	0.138963	0.138054
GOTERM_BP_DIRECT	GO:0031397~negative regulation of protein ubiquitination	8	1.1544	0.00100832	DNAJA1, PRR7, TNFAIP3, FYN, CKB, SQSTM1, N4BP1, ATG5	612	40	15075	4.92647	0.884547	0.16169	0.160632
GOTERM_BP_DIRECT	GO:0050821~protein stabilization	15	2.1645	0.00115968	CCT3, CCT2, HSP90AA1, UBE2B, TESC, ATP1B1, PDCD10, BAG1, TCP1, PIM2, SUGT1, CKB, PLPP3, CCT5, CCT4	612	135	15075	2.73693	0.91652	0.16169	0.160632
GOTERM_BP_DIRECT	GO:0000055~ribosomal large subunit export from nucleus	4	0.577201	0.00120889	NPM1, RRS1, NMD3, SDAD1	612	6	15075	16.4216	0.924875	0.16169	0.160632
GOTERM_BP_DIRECT	GO:0071243~cellular response to arsenic-containing substance	4	0.577201	0.00120889	GSTO1, MKNK2, PPIF, HMOX1	612	6	15075	16.4216	0.924875	0.16169	0.160632
GOTERM_BP_DIRECT	GO:0000460~maturation of 5.8S rRNA	5	0.721501	0.00142572	EIF6, C1D, RRP15, RPF1, MPHOSPH6	612	13	15075	9.47398	0.952793	0.179473	0.178299
GOTERM_BP_DIRECT	GO:1901998~toxin transport	7	1.0101	0.00187991	DNAJA1, CCT3, CCT2, TCP1, RAB28, CCT5, CCT4	612	33	15075	5.22504	0.982169	0.2235	0.222038
GOTERM_BP_DIRECT	GO:0006511~ubiquitin-dependent protein catabolic process	19	2.7417	0.00215479	NDFIP2, RNF11, PSMD11, PSMD13, ADRM1, RNF19B, RCHY1, UCHL3, PSMA7, RBX1, RNF146, PSMA6, PSMA3, SPSB1, PSMA4, PSMA1, PSMD3, UBQLN1, UFD1	612	209	15075	2.2393	0.99011	0.242697	0.241109
GOTERM_BP_DIRECT	GO:2000377~regulation of reactive oxygen species metabolic process	5	0.721501	0.00255147	EIF6, STK17A, CYP1B1, TNF, BIRC3	612	15	15075	8.21078	0.995777	0.273008	0.271222
GOTERM_BP_DIRECT	GO:0000462~maturation of SSU-rRNA from tricistronic rRNA transcript (SSU-rRNA, 5.8S rRNA, LSU-rRNA)	6	0.865801	0.00291181	COPRS, UTP4, NGDN, TSR2, NOL10, DCAF13	612	25	15075	5.91176	0.998051	0.283772	0.281915
GOTERM_BP_DIRECT	GO:1990830~cellular response to leukemia inhibitory factor	11	1.5873	0.00291728	SOCS3, NRP2, PDCD10, NFYB, SRSF3, NUP35, CACYBP, MRPL15, EEF1E1, SRSF7, ICAM1	612	88	15075	3.07904	0.998074	0.283772	0.281915
GOTERM_BP_DIRECT	GO:0045766~positive regulation of angiogenesis	11	1.5873	0.00317044	C3, IL1A, CD40, BTG1, CXCL8, FLT1, AGO2, SERPINE1, CYP1B1, HMOX1, ADM	612	89	15075	3.04445	0.998881	0.294989	0.293059
GOTERM_BP_DIRECT	GO:0032212~positive regulation of telomere maintenance via telomerase	6	0.865801	0.00413879	CCT3, CCT2, DKC1, TCP1, CCT5, CCT4	612	27	15075	5.47386	0.99986	0.369043	0.366628
GOTERM_BP_DIRECT	GO:0045899~positive regulation of RNA polymerase II transcriptional preinitiation complex assembly	4	0.577201	0.00463387	PSMC6, PSMC3, PSMC4, PSMC2	612	9	15075	10.9477	0.999952	0.396659	0.394064
GOTERM_BP_DIRECT	GO:0030163~protein catabolic process	5	0.721501	0.00519316	PSMC3, PSMC4, PSMC1, PSMC2, TRAF2	612	18	15075	6.84232	0.999986	0.427437	0.424641
GOTERM_BP_DIRECT	GO:0070936~protein K48-linked ubiquitination	8	1.1544	0.00718525	RNF146, RNF115, UBE2B, UBE2C, UBE2D3, TNFAIP3, UBE2A, RBX1	612	56	15075	3.51891	1	0.569063	0.56534
GOTERM_BP_DIRECT	GO:0070301~cellular response to hydrogen peroxide	6	0.865801	0.00762586	OSER1, ANXA1, PPIF, TNFAIP3, CYP1B1, EZH2	612	31	15075	4.76755	1	0.569063	0.56534
GOTERM_BP_DIRECT	GO:0000470~maturation of LSU-rRNA	5	0.721501	0.0077116	EIF6, NHP2, RPF2, RRP15, RPF1	612	20	15075	6.15809	1	0.569063	0.56534
GOTERM_BP_DIRECT	GO:0031398~positive regulation of protein ubiquitination	7	1.0101	0.0082302	PSMD10, NDFIP2, RIPK2, UBQLN1, RCHY1, TICAM1, HSPBP1	612	44	15075	3.91878	1	0.587088	0.583247
GOTERM_BP_DIRECT	GO:1902042~negative regulation of extrinsic apoptotic signaling pathway via death domain receptors	5	0.721501	0.00922608	SERPINE1, PEA15, TNFAIP3, HMOX1, ICAM1	612	21	15075	5.86485	1	0.636897	0.63273
GOTERM_BP_DIRECT	GO:0032728~positive regulation of interferon-beta production	6	0.865801	0.00996888	IFIH1, TOMM70, HSP90AA1, IRF1, POLR3D, TICAM1	612	33	15075	4.47861	1	0.666669	0.662308
GOTERM_BP_DIRECT	GO:0071222~cellular response to lipopolysaccharide	10	1.443	0.0113744	IL1A, MAPK8, CXCL8, IL1B, SERPINE1, LY96, PLAA, TNFRSF1B, CXCL2, NFKBIB	612	91	15075	2.70685	1	0.737609	0.732784
GOTERM_BP_DIRECT	GO:0030890~positive regulation of B cell proliferation	6	0.865801	0.0127632	CD40, IL7, CLCF1, GPR183, BMI1, TICAM1	612	35	15075	4.22269	1	0.803328	0.798073
GOTERM_BP_DIRECT	GO:0090201~negative regulation of release of cytochrome c from mitochondria	4	0.577201	0.0139799	PSMD10, LMNA, PPIF, GHITM	612	13	15075	7.57919	1	0.851262	0.845693
GOTERM_BP_DIRECT	GO:0034605~cellular response to heat	5	0.721501	0.0148854	IL1A, VCP, HSP90AA1, HMOX1, IER5	612	24	15075	5.13174	1	0.851262	0.845693
GOTERM_BP_DIRECT	GO:0000027~ribosomal large subunit assembly	5	0.721501	0.0148854	MRTO4, RRS1, RPF2, RSL24D1, TTC23L	612	24	15075	5.13174	1	0.851262	0.845693
GOTERM_BP_DIRECT	GO:0000480~endonucleolytic cleavage in 5'-ETS of tricistronic rRNA transcript (SSU-rRNA, 5.8S rRNA, LSU-rRNA)	3	0.4329	0.0151159	ABT1, UTP23, FCF1	612	5	15075	14.7794	1	0.851262	0.845693
GOTERM_BP_DIRECT	GO:0008380~RNA splicing	8	1.1544	0.0170914	LGALS3, SCNM1, RBM8A, BUD31, MAGOH, MAGOHB, SRSF7, BCAS2	612	66	15075	2.98574	1	0.922571	0.916535
GOTERM_BP_DIRECT	GO:0043248~proteasome assembly	4	0.577201	0.0172656	PSMD11, PSMD4, PSMD13, ADRM1	612	14	15075	7.03782	1	0.922571	0.916535
GOTERM_BP_DIRECT	GO:0007339~binding of sperm to zona pellucida	6	0.865801	0.0178763	CCT3, CCT2, TCP1, VDAC2, CCT5, CCT4	612	38	15075	3.88932	1	0.922571	0.916535
GOTERM_BP_DIRECT	GO:0032436~positive regulation of proteasomal ubiquitin-dependent protein catabolic process	7	1.0101	0.0181065	PSMD10, VCP, RNF19B, RCHY1, HSPBP1, DDA1, RBX1	612	52	15075	3.31589	1	0.922571	0.916535
GOTERM_BP_DIRECT	GO:0007034~vacuolar transport	4	0.577201	0.0209441	NDFIP2, CHMP2B, CHMP4B, ATP6V0D2	612	15	15075	6.56863	1	0.9965	0.989981
GOTERM_BP_DIRECT	GO:0071051~polyadenylation-dependent snoRNA 3'-end processing	3	0.4329	0.0220694	EXOSC5, EXOSC3, EXOSC2	612	6	15075	12.3162	1	0.9965	0.989981
GOTERM_BP_DIRECT	GO:0007253~cytoplasmic sequestering of NF-kappaB	3	0.4329	0.0220694	NFKBIA, PSMD10, NFKBIB	612	6	15075	12.3162	1	0.9965	0.989981
GOTERM_BP_DIRECT	GO:0035973~aggrephagy	3	0.4329	0.0220694	UBQLN1, SQSTM1, ATG5	612	6	15075	12.3162	1	0.9965	0.989981
GOTERM_BP_DIRECT	GO:1901796~regulation of signal transduction by p53 class mediator	3	0.4329	0.0220694	PAK1IP1, RRS1, RPF2	612	6	15075	12.3162	1	0.9965	0.989981
GOTERM_BP_DIRECT	GO:0034198~cellular response to amino acid starvation	5	0.721501	0.0223514	MAPK8, EIF2S1, ITFG2, ATF3, ATF4	612	27	15075	4.56155	1	0.9965	0.989981
GOTERM_BP_DIRECT	GO:0000381~regulation of alternative mRNA splicing, via spliceosome	7	1.0101	0.0233067	RBM8A, TRA2B, EIF4A3, MAGOH, SRSF2, RBM7, RBMX	612	55	15075	3.13503	1	1	0.993922
GOTERM_BP_DIRECT	GO:0051973~positive regulation of telomerase activity	5	0.721501	0.0283953	CCT2, HSP90AA1, DKC1, TCP1, CCT4	612	29	15075	4.24696	1	1	0.993922
GOTERM_BP_DIRECT	GO:0051865~protein autoubiquitination	7	1.0101	0.0294246	RNF146, RNF115, RNF11, UBE2B, RNF19B, TRAF2, UBE2A	612	58	15075	2.97287	1	1	0.993922
GOTERM_BP_DIRECT	GO:0034475~U4 snRNA 3'-end processing	3	0.4329	0.0300763	EXOSC5, EXOSC3, EXOSC2	612	7	15075	10.5567	1	1	0.993922
GOTERM_BP_DIRECT	GO:0000185~activation of MAPKKK activity	3	0.4329	0.0300763	GADD45B, TNF, GADD45G	612	7	15075	10.5567	1	1	0.993922
GOTERM_BP_DIRECT	GO:0001525~angiogenesis	11	1.5873	0.0306455	NRP2, CLIC4, FLT1, ANXA2, PDCD10, SERPINE1, CYP1B1, TGFA, ANGPTL4, VHL, GLUL	612	125	15075	2.16765	1	1	0.993922
GOTERM_BP_DIRECT	GO:0015031~protein transport	15	2.1645	0.0333011	VPS29, IST1, VTA1, NMD3, VPS37A, RUFY1, RAB21, RAB11FIP1, CHMP2B, NUP35, TXNIP, VHL, PPID, TOMM5, RAN	612	200	15075	1.84743	1	1	0.993922
GOTERM_BP_DIRECT	GO:0008219~cell death	4	0.577201	0.0343425	VAPA, EMP1, SUSD6, EMP3	612	18	15075	5.47386	1	1	0.993922
GOTERM_BP_DIRECT	GO:1990440~positive regulation of transcription from RNA polymerase II promoter in response to endoplasmic reticulum stress	3	0.4329	0.0390402	DDIT3, ATF3, ATF4	612	8	15075	9.23713	1	1	0.993922
GOTERM_BP_DIRECT	GO:0000447~endonucleolytic cleavage in ITS1 to separate SSU-rRNA from 5.8S rRNA and LSU-rRNA from tricistronic rRNA transcript (SSU-rRNA, 5.8S rRNA, LSU-rRNA)	3	0.4329	0.0390402	ABT1, RRS1, FCF1	612	8	15075	9.23713	1	1	0.993922
GOTERM_BP_DIRECT	GO:0043123~positive regulation of I-kappaB kinase/NF-kappaB signaling	10	1.443	0.0419645	IKBKB, CD40, CASP8, RIPK2, HMOX1, FYN, TRAF2, TICAM1, TNF, BIRC3	612	114	15075	2.16073	1	1	0.993922
GOTERM_BP_DIRECT	GO:0000045~autophagosome assembly	6	0.865801	0.0439777	ATG3, NSFL1C, GABARAPL1, RB1CC1, UBQLN1, ATG5	612	48	15075	3.07904	1	1	0.993922
GOTERM_BP_DIRECT	GO:0006915~apoptotic process	14	2.0202	0.047378	SH3GLB1, DIABLO, NEK6, TRAF2, NR4A1, CASP8, IRF1, DDIT3, BNIP1, CYCS, HMOX1, FAS, MCL1, ATG5	612	191	15075	1.80551	1	1	0.993922
GOTERM_BP_DIRECT	GO:0031647~regulation of protein stability	6	0.865801	0.0474113	HSPA8, TADA2A, LMNA, SUGT1, QRSL1, B4GALT5	612	49	15075	3.01621	1	1	0.993922
GOTERM_BP_DIRECT	GO:0010033~response to organic substance	3	0.4329	0.0488706	DGKD, TIMP1, SOD1	612	9	15075	8.21078	1	1	0.993922
GOTERM_BP_DIRECT	GO:0043928~exonucleolytic nuclear-transcribed mRNA catabolic process involved in deadenylation-dependent decay	3	0.4329	0.0488706	EXOSC5, EXOSC3, EXOSC2	612	9	15075	8.21078	1	1	0.993922
GOTERM_BP_DIRECT	GO:0034427~nuclear-transcribed mRNA catabolic process, exonucleolytic, 3'-5'	3	0.4329	0.0488706	EXOSC5, EXOSC3, EXOSC2	612	9	15075	8.21078	1	1	0.993922
GOTERM_BP_DIRECT	GO:0030433~ubiquitin-dependent ERAD pathway	7	1.0101	0.0570205	VCP, PSMC6, FBXO2, UBQLN1, DERL2, UFD1, UBXN4	612	68	15075	2.53568	1	1	0.993922
GOTERM_BP_DIRECT	GO:0009408~response to heat	4	0.577201	0.0575715	DNAJA1, HSP90AA1, DNAJA2, SOD1	612	22	15075	4.47861	1	1	0.993922
GOTERM_BP_DIRECT	GO:0048026~positive regulation of mRNA splicing, via spliceosome	4	0.577201	0.0575715	RBM3, HSPA8, TRA2B, RBMX	612	22	15075	4.47861	1	1	0.993922
GOTERM_BP_DIRECT	GO:0045454~cell redox homeostasis	4	0.577201	0.0575715	NQO1, APEX1, DDIT3, TXNRD1	612	22	15075	4.47861	1	1	0.993922
GOTERM_BP_DIRECT	GO:0033092~positive regulation of immature T cell proliferation in thymus	3	0.4329	0.0594828	IL1A, IL1B, BMI1	612	10	15075	7.38971	1	1	0.993922
GOTERM_BP_DIRECT	GO:0032495~response to muramyl dipeptide	3	0.4329	0.0594828	NFKBIA, JAG1, TNFAIP3	612	10	15075	7.38971	1	1	0.993922
GOTERM_BP_DIRECT	GO:0042981~regulation of apoptotic process	10	1.443	0.0623297	TOMM70, GJA1, HSP90AA1, CASP8, RIPK2, APEX1, PEA15, PLAA, BIRC3, MCL1	612	123	15075	2.00263	1	1	0.993922
GOTERM_BP_DIRECT	GO:0033138~positive regulation of peptidyl-serine phosphorylation	7	1.0101	0.0639303	CSF3, HSP90AA1, BDNF, PDCD10, RIPK2, TNF, CNOT9	612	70	15075	2.46324	1	1	0.993922
GOTERM_BP_DIRECT	GO:0033209~tumor necrosis factor-mediated signaling pathway	5	0.721501	0.0665704	IKBKB, NFKBIA, FAS, TRAF2, TNF	612	38	15075	3.2411	1	1	0.993922
GOTERM_BP_DIRECT	GO:0032922~circadian regulation of gene expression	6	0.865801	0.066897	ID2, NOCT, NAMPT, ID1, ID3, ATF4	612	54	15075	2.73693	1	1	0.993922
GOTERM_BP_DIRECT	GO:0001833~inner cell mass cell proliferation	3	0.4329	0.0707974	COPS2, SBDS, PELO	612	11	15075	6.71791	1	1	0.993922
GOTERM_BP_DIRECT	GO:0045654~positive regulation of megakaryocyte differentiation	3	0.4329	0.0707974	SCIN, TESC, RAB7B	612	11	15075	6.71791	1	1	0.993922
GOTERM_BP_DIRECT	GO:0000083~regulation of transcription involved in G1/S transition of mitotic cell cycle	3	0.4329	0.0707974	KLF11, E2F4, E2F6	612	11	15075	6.71791	1	1	0.993922
GOTERM_BP_DIRECT	GO:0010575~positive regulation of vascular endothelial growth factor production	4	0.577201	0.0713436	C3, IL1A, CYP1B1, ATF4	612	24	15075	4.10539	1	1	0.993922
GOTERM_BP_DIRECT	GO:0043406~positive regulation of MAP kinase activity	5	0.721501	0.0774626	CD40, FLT1, PDCD10, TGFA, EZH2	612	40	15075	3.07904	1	1	0.993922
GOTERM_BP_DIRECT	GO:2000352~negative regulation of endothelial cell apoptotic process	4	0.577201	0.0787314	SERPINE1, TNFAIP3, ANGPTL4, ICAM1	612	25	15075	3.94118	1	1	0.993922
GOTERM_BP_DIRECT	GO:0051085~chaperone mediated protein folding requiring cofactor	4	0.577201	0.0787314	DNAJB1, HSPA8, HSPH1, DNAJB4	612	25	15075	3.94118	1	1	0.993922
GOTERM_BP_DIRECT	GO:0097192~extrinsic apoptotic signaling pathway in absence of ligand	4	0.577201	0.0787314	IL1A, MKNK2, FAS, MCL1	612	25	15075	3.94118	1	1	0.993922
GOTERM_BP_DIRECT	GO:0033128~negative regulation of histone phosphorylation	2	0.2886	0.0794212	UBE2B, H2AFY	612	2	15075	24.6324	1	1	0.993922
GOTERM_BP_DIRECT	GO:0070427~nucleotide-binding oligomerization domain containing 1 signaling pathway	2	0.2886	0.0794212	NFKBIA, RIPK2	612	2	15075	24.6324	1	1	0.993922
GOTERM_BP_DIRECT	GO:0071049~nuclear retention of pre-mRNA with aberrant 3'-ends at the site of transcription	2	0.2886	0.0794212	EXOSC3, EXOSC2	612	2	15075	24.6324	1	1	0.993922
GOTERM_BP_DIRECT	GO:0007050~cell cycle arrest	6	0.865801	0.0804295	CDKN1C, RASSF1, CXCL8, IRF1, DDIT3, CDKN3	612	57	15075	2.59288	1	1	0.993922
GOTERM_BP_DIRECT	GO:0061709~reticulophagy	3	0.4329	0.0827403	UFM1, RB1CC1, RETREG1	612	12	15075	6.15809	1	1	0.993922
GOTERM_BP_DIRECT	GO:0000422~mitophagy	4	0.577201	0.0864373	ATG3, GABARAPL1, RB1CC1, ATG5	612	26	15075	3.78959	1	1	0.993922
GOTERM_BP_DIRECT	GO:0006606~protein import into nucleus	7	1.0101	0.0874752	NFKBIA, LMNA, TXNIP, NUTF2, KPNA2, TENT4B, RAN	612	76	15075	2.26877	1	1	0.993922
GOTERM_BP_DIRECT	GO:0002548~monocyte chemotaxis	4	0.577201	0.094448	LGALS3, ANXA1, FLT1, CCL4	612	27	15075	3.64924	1	1	0.993922
GOTERM_BP_DIRECT	GO:0032743~positive regulation of interleukin-2 production	4	0.577201	0.094448	IL1A, ANXA1, RIPK2, TRAF2	612	27	15075	3.64924	1	1	0.993922
GOTERM_BP_DIRECT	GO:0031663~lipopolysaccharide-mediated signaling pathway	4	0.577201	0.094448	NFKBIA, RIPK2, TICAM1, TNF	612	27	15075	3.64924	1	1	0.993922
GOTERM_BP_DIRECT	GO:0010824~regulation of centrosome duplication	3	0.4329	0.0952422	NPM1, CHORDC1, CHMP4B	612	13	15075	5.68439	1	1	0.993922
