# Supplementary material for: Temporally integrated transcriptome analysis reveals ASFV pathology and host response dynamics
Source: Front Immunol. 2022 Dec 5;13:995998. doi: 10.3389/fimmu.2022.995998 (PMC9761332; doi:10.3389/fimmu.2022.995998)
Supplement: Supplementary Table 5 — Host DEGs involved in NF-kB related pathways. [file Table_5.xlsx]

## Sheet: SY18
Category	Terms	Term	Count	X.	Genes	List.Total	Pop.Hits	Pop.Total	Fold.Enrichment	Bonferroni	Benjamini	FDR	splitGene.List
GOTERM_BP_DIRECT	GO:0002237	response to molecule of bacterial origin	19	32.2034	TLR9	TLR2	59	20	15075	242.733	1.91e-40	1.91e-40	1.75e-40	TLR9
GOTERM_BP_DIRECT	GO:0002237	response to molecule of bacterial origin	19	32.2034	TLR9	TLR2	59	20	15075	242.733	1.91e-40	1.91e-40	1.75e-40	TLR2
GOTERM_BP_DIRECT	GO:0002755	MyD88-dependent toll-like receptor signaling pathway	21	35.5932	TLR1	TLR9	TLR6	TLR2	59	32	15075	167.677	1.52e-39	7.62e-40	6.97e-40	TLR1
GOTERM_BP_DIRECT	GO:0002755	MyD88-dependent toll-like receptor signaling pathway	21	35.5932	TLR1	TLR9	TLR6	TLR2	59	32	15075	167.677	1.52e-39	7.62e-40	6.97e-40	TLR9
GOTERM_BP_DIRECT	GO:0002755	MyD88-dependent toll-like receptor signaling pathway	21	35.5932	TLR1	TLR9	TLR6	TLR2	59	32	15075	167.677	1.52e-39	7.62e-40	6.97e-40	TLR6
GOTERM_BP_DIRECT	GO:0002755	MyD88-dependent toll-like receptor signaling pathway	21	35.5932	TLR1	TLR9	TLR6	TLR2	59	32	15075	167.677	1.52e-39	7.62e-40	6.97e-40	TLR2
GOTERM_BP_DIRECT	GO:0051092	positive regulation of NF-kappaB transcription factor activity	26	44.0678	CD40	TFRC	TNFRSF11A	TNF	MALT1	IKBKB	RPS6KA5	CAPN3	IKBKG	NTRK1	RIPK2	SPHK1	IL18	TRAF2	TICAM1	TLR1	CAT	TRAF5	TLR9	ADAM8	TLR6	TRIM38	RHEBL1	RAB7B	TLR3	TLR2	59	111	15075	59.8488	2.11e-36	7.02e-37	6.42e-37	CD40
GOTERM_BP_DIRECT	GO:0051092	positive regulation of NF-kappaB transcription factor activity	26	44.0678	CD40	TFRC	TNFRSF11A	TNF	MALT1	IKBKB	RPS6KA5	CAPN3	IKBKG	NTRK1	RIPK2	SPHK1	IL18	TRAF2	TICAM1	TLR1	CAT	TRAF5	TLR9	ADAM8	TLR6	TRIM38	RHEBL1	RAB7B	TLR3	TLR2	59	111	15075	59.8488	2.11e-36	7.02e-37	6.42e-37	TFRC
GOTERM_BP_DIRECT	GO:0051092	positive regulation of NF-kappaB transcription factor activity	26	44.0678	CD40	TFRC	TNFRSF11A	TNF	MALT1	IKBKB	RPS6KA5	CAPN3	IKBKG	NTRK1	RIPK2	SPHK1	IL18	TRAF2	TICAM1	TLR1	CAT	TRAF5	TLR9	ADAM8	TLR6	TRIM38	RHEBL1	RAB7B	TLR3	TLR2	59	111	15075	59.8488	2.11e-36	7.02e-37	6.42e-37	TNFRSF11A
GOTERM_BP_DIRECT	GO:0051092	positive regulation of NF-kappaB transcription factor activity	26	44.0678	CD40	TFRC	TNFRSF11A	TNF	MALT1	IKBKB	RPS6KA5	CAPN3	IKBKG	NTRK1	RIPK2	SPHK1	IL18	TRAF2	TICAM1	TLR1	CAT	TRAF5	TLR9	ADAM8	TLR6	TRIM38	RHEBL1	RAB7B	TLR3	TLR2	59	111	15075	59.8488	2.11e-36	7.02e-37	6.42e-37	TNF
GOTERM_BP_DIRECT	GO:0051092	positive regulation of NF-kappaB transcription factor activity	26	44.0678	CD40	TFRC	TNFRSF11A	TNF	MALT1	IKBKB	RPS6KA5	CAPN3	IKBKG	NTRK1	RIPK2	SPHK1	IL18	TRAF2	TICAM1	TLR1	CAT	TRAF5	TLR9	ADAM8	TLR6	TRIM38	RHEBL1	RAB7B	TLR3	TLR2	59	111	15075	59.8488	2.11e-36	7.02e-37	6.42e-37	MALT1
GOTERM_BP_DIRECT	GO:0051092	positive regulation of NF-kappaB transcription factor activity	26	44.0678	CD40	TFRC	TNFRSF11A	TNF	MALT1	IKBKB	RPS6KA5	CAPN3	IKBKG	NTRK1	RIPK2	SPHK1	IL18	TRAF2	TICAM1	TLR1	CAT	TRAF5	TLR9	ADAM8	TLR6	TRIM38	RHEBL1	RAB7B	TLR3	TLR2	59	111	15075	59.8488	2.11e-36	7.02e-37	6.42e-37	IKBKB
GOTERM_BP_DIRECT	GO:0051092	positive regulation of NF-kappaB transcription factor activity	26	44.0678	CD40	TFRC	TNFRSF11A	TNF	MALT1	IKBKB	RPS6KA5	CAPN3	IKBKG	NTRK1	RIPK2	SPHK1	IL18	TRAF2	TICAM1	TLR1	CAT	TRAF5	TLR9	ADAM8	TLR6	TRIM38	RHEBL1	RAB7B	TLR3	TLR2	59	111	15075	59.8488	2.11e-36	7.02e-37	6.42e-37	RPS6KA5
GOTERM_BP_DIRECT	GO:0051092	positive regulation of NF-kappaB transcription factor activity	26	44.0678	CD40	TFRC	TNFRSF11A	TNF	MALT1	IKBKB	RPS6KA5	CAPN3	IKBKG	NTRK1	RIPK2	SPHK1	IL18	TRAF2	TICAM1	TLR1	CAT	TRAF5	TLR9	ADAM8	TLR6	TRIM38	RHEBL1	RAB7B	TLR3	TLR2	59	111	15075	59.8488	2.11e-36	7.02e-37	6.42e-37	CAPN3
GOTERM_BP_DIRECT	GO:0051092	positive regulation of NF-kappaB transcription factor activity	26	44.0678	CD40	TFRC	TNFRSF11A	TNF	MALT1	IKBKB	RPS6KA5	CAPN3	IKBKG	NTRK1	RIPK2	SPHK1	IL18	TRAF2	TICAM1	TLR1	CAT	TRAF5	TLR9	ADAM8	TLR6	TRIM38	RHEBL1	RAB7B	TLR3	TLR2	59	111	15075	59.8488	2.11e-36	7.02e-37	6.42e-37	IKBKG
GOTERM_BP_DIRECT	GO:0051092	positive regulation of NF-kappaB transcription factor activity	26	44.0678	CD40	TFRC	TNFRSF11A	TNF	MALT1	IKBKB	RPS6KA5	CAPN3	IKBKG	NTRK1	RIPK2	SPHK1	IL18	TRAF2	TICAM1	TLR1	CAT	TRAF5	TLR9	ADAM8	TLR6	TRIM38	RHEBL1	RAB7B	TLR3	TLR2	59	111	15075	59.8488	2.11e-36	7.02e-37	6.42e-37	NTRK1
GOTERM_BP_DIRECT	GO:0051092	positive regulation of NF-kappaB transcription factor activity	26	44.0678	CD40	TFRC	TNFRSF11A	TNF	MALT1	IKBKB	RPS6KA5	CAPN3	IKBKG	NTRK1	RIPK2	SPHK1	IL18	TRAF2	TICAM1	TLR1	CAT	TRAF5	TLR9	ADAM8	TLR6	TRIM38	RHEBL1	RAB7B	TLR3	TLR2	59	111	15075	59.8488	2.11e-36	7.02e-37	6.42e-37	RIPK2
GOTERM_BP_DIRECT	GO:0051092	positive regulation of NF-kappaB transcription factor activity	26	44.0678	CD40	TFRC	TNFRSF11A	TNF	MALT1	IKBKB	RPS6KA5	CAPN3	IKBKG	NTRK1	RIPK2	SPHK1	IL18	TRAF2	TICAM1	TLR1	CAT	TRAF5	TLR9	ADAM8	TLR6	TRIM38	RHEBL1	RAB7B	TLR3	TLR2	59	111	15075	59.8488	2.11e-36	7.02e-37	6.42e-37	SPHK1
GOTERM_BP_DIRECT	GO:0051092	positive regulation of NF-kappaB transcription factor activity	26	44.0678	CD40	TFRC	TNFRSF11A	TNF	MALT1	IKBKB	RPS6KA5	CAPN3	IKBKG	NTRK1	RIPK2	SPHK1	IL18	TRAF2	TICAM1	TLR1	CAT	TRAF5	TLR9	ADAM8	TLR6	TRIM38	RHEBL1	RAB7B	TLR3	TLR2	59	111	15075	59.8488	2.11e-36	7.02e-37	6.42e-37	IL18
GOTERM_BP_DIRECT	GO:0051092	positive regulation of NF-kappaB transcription factor activity	26	44.0678	CD40	TFRC	TNFRSF11A	TNF	MALT1	IKBKB	RPS6KA5	CAPN3	IKBKG	NTRK1	RIPK2	SPHK1	IL18	TRAF2	TICAM1	TLR1	CAT	TRAF5	TLR9	ADAM8	TLR6	TRIM38	RHEBL1	RAB7B	TLR3	TLR2	59	111	15075	59.8488	2.11e-36	7.02e-37	6.42e-37	TRAF2
GOTERM_BP_DIRECT	GO:0051092	positive regulation of NF-kappaB transcription factor activity	26	44.0678	CD40	TFRC	TNFRSF11A	TNF	MALT1	IKBKB	RPS6KA5	CAPN3	IKBKG	NTRK1	RIPK2	SPHK1	IL18	TRAF2	TICAM1	TLR1	CAT	TRAF5	TLR9	ADAM8	TLR6	TRIM38	RHEBL1	RAB7B	TLR3	TLR2	59	111	15075	59.8488	2.11e-36	7.02e-37	6.42e-37	TICAM1
GOTERM_BP_DIRECT	GO:0051092	positive regulation of NF-kappaB transcription factor activity	26	44.0678	CD40	TFRC	TNFRSF11A	TNF	MALT1	IKBKB	RPS6KA5	CAPN3	IKBKG	NTRK1	RIPK2	SPHK1	IL18	TRAF2	TICAM1	TLR1	CAT	TRAF5	TLR9	ADAM8	TLR6	TRIM38	RHEBL1	RAB7B	TLR3	TLR2	59	111	15075	59.8488	2.11e-36	7.02e-37	6.42e-37	TLR1
GOTERM_BP_DIRECT	GO:0051092	positive regulation of NF-kappaB transcription factor activity	26	44.0678	CD40	TFRC	TNFRSF11A	TNF	MALT1	IKBKB	RPS6KA5	CAPN3	IKBKG	NTRK1	RIPK2	SPHK1	IL18	TRAF2	TICAM1	TLR1	CAT	TRAF5	TLR9	ADAM8	TLR6	TRIM38	RHEBL1	RAB7B	TLR3	TLR2	59	111	15075	59.8488	2.11e-36	7.02e-37	6.42e-37	CAT
GOTERM_BP_DIRECT	GO:0051092	positive regulation of NF-kappaB transcription factor activity	26	44.0678	CD40	TFRC	TNFRSF11A	TNF	MALT1	IKBKB	RPS6KA5	CAPN3	IKBKG	NTRK1	RIPK2	SPHK1	IL18	TRAF2	TICAM1	TLR1	CAT	TRAF5	TLR9	ADAM8	TLR6	TRIM38	RHEBL1	RAB7B	TLR3	TLR2	59	111	15075	59.8488	2.11e-36	7.02e-37	6.42e-37	TRAF5
GOTERM_BP_DIRECT	GO:0051092	positive regulation of NF-kappaB transcription factor activity	26	44.0678	CD40	TFRC	TNFRSF11A	TNF	MALT1	IKBKB	RPS6KA5	CAPN3	IKBKG	NTRK1	RIPK2	SPHK1	IL18	TRAF2	TICAM1	TLR1	CAT	TRAF5	TLR9	ADAM8	TLR6	TRIM38	RHEBL1	RAB7B	TLR3	TLR2	59	111	15075	59.8488	2.11e-36	7.02e-37	6.42e-37	TLR9
GOTERM_BP_DIRECT	GO:0051092	positive regulation of NF-kappaB transcription factor activity	26	44.0678	CD40	TFRC	TNFRSF11A	TNF	MALT1	IKBKB	RPS6KA5	CAPN3	IKBKG	NTRK1	RIPK2	SPHK1	IL18	TRAF2	TICAM1	TLR1	CAT	TRAF5	TLR9	ADAM8	TLR6	TRIM38	RHEBL1	RAB7B	TLR3	TLR2	59	111	15075	59.8488	2.11e-36	7.02e-37	6.42e-37	ADAM8
GOTERM_BP_DIRECT	GO:0051092	positive regulation of NF-kappaB transcription factor activity	26	44.0678	CD40	TFRC	TNFRSF11A	TNF	MALT1	IKBKB	RPS6KA5	CAPN3	IKBKG	NTRK1	RIPK2	SPHK1	IL18	TRAF2	TICAM1	TLR1	CAT	TRAF5	TLR9	ADAM8	TLR6	TRIM38	RHEBL1	RAB7B	TLR3	TLR2	59	111	15075	59.8488	2.11e-36	7.02e-37	6.42e-37	TLR6
GOTERM_BP_DIRECT	GO:0051092	positive regulation of NF-kappaB transcription factor activity	26	44.0678	CD40	TFRC	TNFRSF11A	TNF	MALT1	IKBKB	RPS6KA5	CAPN3	IKBKG	NTRK1	RIPK2	SPHK1	IL18	TRAF2	TICAM1	TLR1	CAT	TRAF5	TLR9	ADAM8	TLR6	TRIM38	RHEBL1	RAB7B	TLR3	TLR2	59	111	15075	59.8488	2.11e-36	7.02e-37	6.42e-37	TRIM38
GOTERM_BP_DIRECT	GO:0051092	positive regulation of NF-kappaB transcription factor activity	26	44.0678	CD40	TFRC	TNFRSF11A	TNF	MALT1	IKBKB	RPS6KA5	CAPN3	IKBKG	NTRK1	RIPK2	SPHK1	IL18	TRAF2	TICAM1	TLR1	CAT	TRAF5	TLR9	ADAM8	TLR6	TRIM38	RHEBL1	RAB7B	TLR3	TLR2	59	111	15075	59.8488	2.11e-36	7.02e-37	6.42e-37	RHEBL1
GOTERM_BP_DIRECT	GO:0051092	positive regulation of NF-kappaB transcription factor activity	26	44.0678	CD40	TFRC	TNFRSF11A	TNF	MALT1	IKBKB	RPS6KA5	CAPN3	IKBKG	NTRK1	RIPK2	SPHK1	IL18	TRAF2	TICAM1	TLR1	CAT	TRAF5	TLR9	ADAM8	TLR6	TRIM38	RHEBL1	RAB7B	TLR3	TLR2	59	111	15075	59.8488	2.11e-36	7.02e-37	6.42e-37	RAB7B
GOTERM_BP_DIRECT	GO:0051092	positive regulation of NF-kappaB transcription factor activity	26	44.0678	CD40	TFRC	TNFRSF11A	TNF	MALT1	IKBKB	RPS6KA5	CAPN3	IKBKG	NTRK1	RIPK2	SPHK1	IL18	TRAF2	TICAM1	TLR1	CAT	TRAF5	TLR9	ADAM8	TLR6	TRIM38	RHEBL1	RAB7B	TLR3	TLR2	59	111	15075	59.8488	2.11e-36	7.02e-37	6.42e-37	TLR3
GOTERM_BP_DIRECT	GO:0051092	positive regulation of NF-kappaB transcription factor activity	26	44.0678	CD40	TFRC	TNFRSF11A	TNF	MALT1	IKBKB	RPS6KA5	CAPN3	IKBKG	NTRK1	RIPK2	SPHK1	IL18	TRAF2	TICAM1	TLR1	CAT	TRAF5	TLR9	ADAM8	TLR6	TRIM38	RHEBL1	RAB7B	TLR3	TLR2	59	111	15075	59.8488	2.11e-36	7.02e-37	6.42e-37	TLR2
GOTERM_BP_DIRECT	GO:0001817	regulation of cytokine production	22	37.2881	TLR1	TRAF3	TLR9	TLR6	TLR2	59	59	15075	95.2743	8.3e-35	2.08e-35	1.9e-35	TLR1
GOTERM_BP_DIRECT	GO:0001817	regulation of cytokine production	22	37.2881	TLR1	TRAF3	TLR9	TLR6	TLR2	59	59	15075	95.2743	8.3e-35	2.08e-35	1.9e-35	TRAF3
GOTERM_BP_DIRECT	GO:0001817	regulation of cytokine production	22	37.2881	TLR1	TRAF3	TLR9	TLR6	TLR2	59	59	15075	95.2743	8.3e-35	2.08e-35	1.9e-35	TLR9
GOTERM_BP_DIRECT	GO:0001817	regulation of cytokine production	22	37.2881	TLR1	TRAF3	TLR9	TLR6	TLR2	59	59	15075	95.2743	8.3e-35	2.08e-35	1.9e-35	TLR6
GOTERM_BP_DIRECT	GO:0001817	regulation of cytokine production	22	37.2881	TLR1	TRAF3	TLR9	TLR6	TLR2	59	59	15075	95.2743	8.3e-35	2.08e-35	1.9e-35	TLR2
GOTERM_BP_DIRECT	GO:0006954	inflammatory response	29	49.1525	C3	TLR1	CD40	SPHK1	IL18	TLR9	ADAM8	CD14	TLR6	TICAM1	TLR3	TLR2	59	209	15075	35.4533	1.65e-34	3.29e-35	3.01e-35	C3
GOTERM_BP_DIRECT	GO:0006954	inflammatory response	29	49.1525	C3	TLR1	CD40	SPHK1	IL18	TLR9	ADAM8	CD14	TLR6	TICAM1	TLR3	TLR2	59	209	15075	35.4533	1.65e-34	3.29e-35	3.01e-35	TLR1
GOTERM_BP_DIRECT	GO:0006954	inflammatory response	29	49.1525	C3	TLR1	CD40	SPHK1	IL18	TLR9	ADAM8	CD14	TLR6	TICAM1	TLR3	TLR2	59	209	15075	35.4533	1.65e-34	3.29e-35	3.01e-35	CD40
GOTERM_BP_DIRECT	GO:0006954	inflammatory response	29	49.1525	C3	TLR1	CD40	SPHK1	IL18	TLR9	ADAM8	CD14	TLR6	TICAM1	TLR3	TLR2	59	209	15075	35.4533	1.65e-34	3.29e-35	3.01e-35	SPHK1
GOTERM_BP_DIRECT	GO:0006954	inflammatory response	29	49.1525	C3	TLR1	CD40	SPHK1	IL18	TLR9	ADAM8	CD14	TLR6	TICAM1	TLR3	TLR2	59	209	15075	35.4533	1.65e-34	3.29e-35	3.01e-35	IL18
GOTERM_BP_DIRECT	GO:0006954	inflammatory response	29	49.1525	C3	TLR1	CD40	SPHK1	IL18	TLR9	ADAM8	CD14	TLR6	TICAM1	TLR3	TLR2	59	209	15075	35.4533	1.65e-34	3.29e-35	3.01e-35	TLR9
GOTERM_BP_DIRECT	GO:0006954	inflammatory response	29	49.1525	C3	TLR1	CD40	SPHK1	IL18	TLR9	ADAM8	CD14	TLR6	TICAM1	TLR3	TLR2	59	209	15075	35.4533	1.65e-34	3.29e-35	3.01e-35	ADAM8
GOTERM_BP_DIRECT	GO:0006954	inflammatory response	29	49.1525	C3	TLR1	CD40	SPHK1	IL18	TLR9	ADAM8	CD14	TLR6	TICAM1	TLR3	TLR2	59	209	15075	35.4533	1.65e-34	3.29e-35	3.01e-35	CD14
GOTERM_BP_DIRECT	GO:0006954	inflammatory response	29	49.1525	C3	TLR1	CD40	SPHK1	IL18	TLR9	ADAM8	CD14	TLR6	TICAM1	TLR3	TLR2	59	209	15075	35.4533	1.65e-34	3.29e-35	3.01e-35	TLR6
GOTERM_BP_DIRECT	GO:0006954	inflammatory response	29	49.1525	C3	TLR1	CD40	SPHK1	IL18	TLR9	ADAM8	CD14	TLR6	TICAM1	TLR3	TLR2	59	209	15075	35.4533	1.65e-34	3.29e-35	3.01e-35	TICAM1
GOTERM_BP_DIRECT	GO:0006954	inflammatory response	29	49.1525	C3	TLR1	CD40	SPHK1	IL18	TLR9	ADAM8	CD14	TLR6	TICAM1	TLR3	TLR2	59	209	15075	35.4533	1.65e-34	3.29e-35	3.01e-35	TLR3
GOTERM_BP_DIRECT	GO:0006954	inflammatory response	29	49.1525	C3	TLR1	CD40	SPHK1	IL18	TLR9	ADAM8	CD14	TLR6	TICAM1	TLR3	TLR2	59	209	15075	35.4533	1.65e-34	3.29e-35	3.01e-35	TLR2
GOTERM_BP_DIRECT	GO:0045087	innate immune response	30	50.8475	RIPK2	TICAM1	MALT1	C3	TLR1	TRAF3	TLR9	FYN	CD14	TLR6	TRIM38	TLR3	TLR2	59	274	15075	27.9754	7.78e-33	1.3e-33	1.19e-33	RIPK2
GOTERM_BP_DIRECT	GO:0045087	innate immune response	30	50.8475	RIPK2	TICAM1	MALT1	C3	TLR1	TRAF3	TLR9	FYN	CD14	TLR6	TRIM38	TLR3	TLR2	59	274	15075	27.9754	7.78e-33	1.3e-33	1.19e-33	TICAM1
GOTERM_BP_DIRECT	GO:0045087	innate immune response	30	50.8475	RIPK2	TICAM1	MALT1	C3	TLR1	TRAF3	TLR9	FYN	CD14	TLR6	TRIM38	TLR3	TLR2	59	274	15075	27.9754	7.78e-33	1.3e-33	1.19e-33	MALT1
GOTERM_BP_DIRECT	GO:0045087	innate immune response	30	50.8475	RIPK2	TICAM1	MALT1	C3	TLR1	TRAF3	TLR9	FYN	CD14	TLR6	TRIM38	TLR3	TLR2	59	274	15075	27.9754	7.78e-33	1.3e-33	1.19e-33	C3
GOTERM_BP_DIRECT	GO:0045087	innate immune response	30	50.8475	RIPK2	TICAM1	MALT1	C3	TLR1	TRAF3	TLR9	FYN	CD14	TLR6	TRIM38	TLR3	TLR2	59	274	15075	27.9754	7.78e-33	1.3e-33	1.19e-33	TLR1
GOTERM_BP_DIRECT	GO:0045087	innate immune response	30	50.8475	RIPK2	TICAM1	MALT1	C3	TLR1	TRAF3	TLR9	FYN	CD14	TLR6	TRIM38	TLR3	TLR2	59	274	15075	27.9754	7.78e-33	1.3e-33	1.19e-33	TRAF3
GOTERM_BP_DIRECT	GO:0045087	innate immune response	30	50.8475	RIPK2	TICAM1	MALT1	C3	TLR1	TRAF3	TLR9	FYN	CD14	TLR6	TRIM38	TLR3	TLR2	59	274	15075	27.9754	7.78e-33	1.3e-33	1.19e-33	TLR9
GOTERM_BP_DIRECT	GO:0045087	innate immune response	30	50.8475	RIPK2	TICAM1	MALT1	C3	TLR1	TRAF3	TLR9	FYN	CD14	TLR6	TRIM38	TLR3	TLR2	59	274	15075	27.9754	7.78e-33	1.3e-33	1.19e-33	FYN
GOTERM_BP_DIRECT	GO:0045087	innate immune response	30	50.8475	RIPK2	TICAM1	MALT1	C3	TLR1	TRAF3	TLR9	FYN	CD14	TLR6	TRIM38	TLR3	TLR2	59	274	15075	27.9754	7.78e-33	1.3e-33	1.19e-33	CD14
GOTERM_BP_DIRECT	GO:0045087	innate immune response	30	50.8475	RIPK2	TICAM1	MALT1	C3	TLR1	TRAF3	TLR9	FYN	CD14	TLR6	TRIM38	TLR3	TLR2	59	274	15075	27.9754	7.78e-33	1.3e-33	1.19e-33	TLR6
GOTERM_BP_DIRECT	GO:0045087	innate immune response	30	50.8475	RIPK2	TICAM1	MALT1	C3	TLR1	TRAF3	TLR9	FYN	CD14	TLR6	TRIM38	TLR3	TLR2	59	274	15075	27.9754	7.78e-33	1.3e-33	1.19e-33	TRIM38
GOTERM_BP_DIRECT	GO:0045087	innate immune response	30	50.8475	RIPK2	TICAM1	MALT1	C3	TLR1	TRAF3	TLR9	FYN	CD14	TLR6	TRIM38	TLR3	TLR2	59	274	15075	27.9754	7.78e-33	1.3e-33	1.19e-33	TLR3
GOTERM_BP_DIRECT	GO:0045087	innate immune response	30	50.8475	RIPK2	TICAM1	MALT1	C3	TLR1	TRAF3	TLR9	FYN	CD14	TLR6	TRIM38	TLR3	TLR2	59	274	15075	27.9754	7.78e-33	1.3e-33	1.19e-33	TLR2
GOTERM_BP_DIRECT	GO:0034162	toll-like receptor 9 signaling pathway	14	23.7288	TLR9	59	19	15075	188.269	1.42e-25	2.04e-26	1.86e-26	TLR9
GOTERM_BP_DIRECT	GO:0050729	positive regulation of inflammatory response	17	28.8136	NFKBIA	TLR9	TLR3	TLR2	59	57	15075	76.2043	6.88e-24	8.6e-25	7.86e-25	NFKBIA
GOTERM_BP_DIRECT	GO:0050729	positive regulation of inflammatory response	17	28.8136	NFKBIA	TLR9	TLR3	TLR2	59	57	15075	76.2043	6.88e-24	8.6e-25	7.86e-25	TLR9
GOTERM_BP_DIRECT	GO:0050729	positive regulation of inflammatory response	17	28.8136	NFKBIA	TLR9	TLR3	TLR2	59	57	15075	76.2043	6.88e-24	8.6e-25	7.86e-25	TLR3
GOTERM_BP_DIRECT	GO:0050729	positive regulation of inflammatory response	17	28.8136	NFKBIA	TLR9	TLR3	TLR2	59	57	15075	76.2043	6.88e-24	8.6e-25	7.86e-25	TLR2
GOTERM_BP_DIRECT	GO:0043123	positive regulation of I-kappaB kinase/NF-kappaB signaling	18	30.5085	CD40	TFRC	RIPK2	TRAF2	TICAM1	TNF	IKBKB	TLR1	CASP8	TRAF5	HMOX1	FYN	TRIM38	TLR6	IKBKG	IKBKE	TLR3	BIRC3	59	114	15075	40.3434	2.12e-20	2.35e-21	2.15e-21	CD40
GOTERM_BP_DIRECT	GO:0043123	positive regulation of I-kappaB kinase/NF-kappaB signaling	18	30.5085	CD40	TFRC	RIPK2	TRAF2	TICAM1	TNF	IKBKB	TLR1	CASP8	TRAF5	HMOX1	FYN	TRIM38	TLR6	IKBKG	IKBKE	TLR3	BIRC3	59	114	15075	40.3434	2.12e-20	2.35e-21	2.15e-21	TFRC
GOTERM_BP_DIRECT	GO:0043123	positive regulation of I-kappaB kinase/NF-kappaB signaling	18	30.5085	CD40	TFRC	RIPK2	TRAF2	TICAM1	TNF	IKBKB	TLR1	CASP8	TRAF5	HMOX1	FYN	TRIM38	TLR6	IKBKG	IKBKE	TLR3	BIRC3	59	114	15075	40.3434	2.12e-20	2.35e-21	2.15e-21	RIPK2
GOTERM_BP_DIRECT	GO:0043123	positive regulation of I-kappaB kinase/NF-kappaB signaling	18	30.5085	CD40	TFRC	RIPK2	TRAF2	TICAM1	TNF	IKBKB	TLR1	CASP8	TRAF5	HMOX1	FYN	TRIM38	TLR6	IKBKG	IKBKE	TLR3	BIRC3	59	114	15075	40.3434	2.12e-20	2.35e-21	2.15e-21	TRAF2
GOTERM_BP_DIRECT	GO:0043123	positive regulation of I-kappaB kinase/NF-kappaB signaling	18	30.5085	CD40	TFRC	RIPK2	TRAF2	TICAM1	TNF	IKBKB	TLR1	CASP8	TRAF5	HMOX1	FYN	TRIM38	TLR6	IKBKG	IKBKE	TLR3	BIRC3	59	114	15075	40.3434	2.12e-20	2.35e-21	2.15e-21	TICAM1
GOTERM_BP_DIRECT	GO:0043123	positive regulation of I-kappaB kinase/NF-kappaB signaling	18	30.5085	CD40	TFRC	RIPK2	TRAF2	TICAM1	TNF	IKBKB	TLR1	CASP8	TRAF5	HMOX1	FYN	TRIM38	TLR6	IKBKG	IKBKE	TLR3	BIRC3	59	114	15075	40.3434	2.12e-20	2.35e-21	2.15e-21	TNF
GOTERM_BP_DIRECT	GO:0043123	positive regulation of I-kappaB kinase/NF-kappaB signaling	18	30.5085	CD40	TFRC	RIPK2	TRAF2	TICAM1	TNF	IKBKB	TLR1	CASP8	TRAF5	HMOX1	FYN	TRIM38	TLR6	IKBKG	IKBKE	TLR3	BIRC3	59	114	15075	40.3434	2.12e-20	2.35e-21	2.15e-21	IKBKB
GOTERM_BP_DIRECT	GO:0043123	positive regulation of I-kappaB kinase/NF-kappaB signaling	18	30.5085	CD40	TFRC	RIPK2	TRAF2	TICAM1	TNF	IKBKB	TLR1	CASP8	TRAF5	HMOX1	FYN	TRIM38	TLR6	IKBKG	IKBKE	TLR3	BIRC3	59	114	15075	40.3434	2.12e-20	2.35e-21	2.15e-21	TLR1
GOTERM_BP_DIRECT	GO:0043123	positive regulation of I-kappaB kinase/NF-kappaB signaling	18	30.5085	CD40	TFRC	RIPK2	TRAF2	TICAM1	TNF	IKBKB	TLR1	CASP8	TRAF5	HMOX1	FYN	TRIM38	TLR6	IKBKG	IKBKE	TLR3	BIRC3	59	114	15075	40.3434	2.12e-20	2.35e-21	2.15e-21	CASP8
GOTERM_BP_DIRECT	GO:0043123	positive regulation of I-kappaB kinase/NF-kappaB signaling	18	30.5085	CD40	TFRC	RIPK2	TRAF2	TICAM1	TNF	IKBKB	TLR1	CASP8	TRAF5	HMOX1	FYN	TRIM38	TLR6	IKBKG	IKBKE	TLR3	BIRC3	59	114	15075	40.3434	2.12e-20	2.35e-21	2.15e-21	TRAF5
GOTERM_BP_DIRECT	GO:0043123	positive regulation of I-kappaB kinase/NF-kappaB signaling	18	30.5085	CD40	TFRC	RIPK2	TRAF2	TICAM1	TNF	IKBKB	TLR1	CASP8	TRAF5	HMOX1	FYN	TRIM38	TLR6	IKBKG	IKBKE	TLR3	BIRC3	59	114	15075	40.3434	2.12e-20	2.35e-21	2.15e-21	HMOX1
GOTERM_BP_DIRECT	GO:0043123	positive regulation of I-kappaB kinase/NF-kappaB signaling	18	30.5085	CD40	TFRC	RIPK2	TRAF2	TICAM1	TNF	IKBKB	TLR1	CASP8	TRAF5	HMOX1	FYN	TRIM38	TLR6	IKBKG	IKBKE	TLR3	BIRC3	59	114	15075	40.3434	2.12e-20	2.35e-21	2.15e-21	FYN
GOTERM_BP_DIRECT	GO:0043123	positive regulation of I-kappaB kinase/NF-kappaB signaling	18	30.5085	CD40	TFRC	RIPK2	TRAF2	TICAM1	TNF	IKBKB	TLR1	CASP8	TRAF5	HMOX1	FYN	TRIM38	TLR6	IKBKG	IKBKE	TLR3	BIRC3	59	114	15075	40.3434	2.12e-20	2.35e-21	2.15e-21	TRIM38
GOTERM_BP_DIRECT	GO:0043123	positive regulation of I-kappaB kinase/NF-kappaB signaling	18	30.5085	CD40	TFRC	RIPK2	TRAF2	TICAM1	TNF	IKBKB	TLR1	CASP8	TRAF5	HMOX1	FYN	TRIM38	TLR6	IKBKG	IKBKE	TLR3	BIRC3	59	114	15075	40.3434	2.12e-20	2.35e-21	2.15e-21	TLR6
GOTERM_BP_DIRECT	GO:0043123	positive regulation of I-kappaB kinase/NF-kappaB signaling	18	30.5085	CD40	TFRC	RIPK2	TRAF2	TICAM1	TNF	IKBKB	TLR1	CASP8	TRAF5	HMOX1	FYN	TRIM38	TLR6	IKBKG	IKBKE	TLR3	BIRC3	59	114	15075	40.3434	2.12e-20	2.35e-21	2.15e-21	IKBKG
GOTERM_BP_DIRECT	GO:0043123	positive regulation of I-kappaB kinase/NF-kappaB signaling	18	30.5085	CD40	TFRC	RIPK2	TRAF2	TICAM1	TNF	IKBKB	TLR1	CASP8	TRAF5	HMOX1	FYN	TRIM38	TLR6	IKBKG	IKBKE	TLR3	BIRC3	59	114	15075	40.3434	2.12e-20	2.35e-21	2.15e-21	IKBKE
GOTERM_BP_DIRECT	GO:0043123	positive regulation of I-kappaB kinase/NF-kappaB signaling	18	30.5085	CD40	TFRC	RIPK2	TRAF2	TICAM1	TNF	IKBKB	TLR1	CASP8	TRAF5	HMOX1	FYN	TRIM38	TLR6	IKBKG	IKBKE	TLR3	BIRC3	59	114	15075	40.3434	2.12e-20	2.35e-21	2.15e-21	TLR3
GOTERM_BP_DIRECT	GO:0043123	positive regulation of I-kappaB kinase/NF-kappaB signaling	18	30.5085	CD40	TFRC	RIPK2	TRAF2	TICAM1	TNF	IKBKB	TLR1	CASP8	TRAF5	HMOX1	FYN	TRIM38	TLR6	IKBKG	IKBKE	TLR3	BIRC3	59	114	15075	40.3434	2.12e-20	2.35e-21	2.15e-21	BIRC3
GOTERM_BP_DIRECT	GO:0034134	toll-like receptor 2 signaling pathway	6	10.1695	RIPK2	TLR2	59	10	15075	153.305	9.86e-08	9.86e-09	9.02e-09	RIPK2
GOTERM_BP_DIRECT	GO:0034134	toll-like receptor 2 signaling pathway	6	10.1695	RIPK2	TLR2	59	10	15075	153.305	9.86e-08	9.86e-09	9.02e-09	TLR2
GOTERM_BP_DIRECT	GO:1901224	positive regulation of NIK/NF-kappaB signaling	8	13.5593	SPHK1	PDCD4	IL18	CD14	CALR	TNF	TLR3	TLR2	59	46	15075	44.4363	2.3e-07	2.09e-08	1.91e-08	SPHK1
GOTERM_BP_DIRECT	GO:1901224	positive regulation of NIK/NF-kappaB signaling	8	13.5593	SPHK1	PDCD4	IL18	CD14	CALR	TNF	TLR3	TLR2	59	46	15075	44.4363	2.3e-07	2.09e-08	1.91e-08	PDCD4
GOTERM_BP_DIRECT	GO:1901224	positive regulation of NIK/NF-kappaB signaling	8	13.5593	SPHK1	PDCD4	IL18	CD14	CALR	TNF	TLR3	TLR2	59	46	15075	44.4363	2.3e-07	2.09e-08	1.91e-08	IL18
GOTERM_BP_DIRECT	GO:1901224	positive regulation of NIK/NF-kappaB signaling	8	13.5593	SPHK1	PDCD4	IL18	CD14	CALR	TNF	TLR3	TLR2	59	46	15075	44.4363	2.3e-07	2.09e-08	1.91e-08	CD14
GOTERM_BP_DIRECT	GO:1901224	positive regulation of NIK/NF-kappaB signaling	8	13.5593	SPHK1	PDCD4	IL18	CD14	CALR	TNF	TLR3	TLR2	59	46	15075	44.4363	2.3e-07	2.09e-08	1.91e-08	CALR
GOTERM_BP_DIRECT	GO:1901224	positive regulation of NIK/NF-kappaB signaling	8	13.5593	SPHK1	PDCD4	IL18	CD14	CALR	TNF	TLR3	TLR2	59	46	15075	44.4363	2.3e-07	2.09e-08	1.91e-08	TNF
GOTERM_BP_DIRECT	GO:1901224	positive regulation of NIK/NF-kappaB signaling	8	13.5593	SPHK1	PDCD4	IL18	CD14	CALR	TNF	TLR3	TLR2	59	46	15075	44.4363	2.3e-07	2.09e-08	1.91e-08	TLR3
GOTERM_BP_DIRECT	GO:1901224	positive regulation of NIK/NF-kappaB signaling	8	13.5593	SPHK1	PDCD4	IL18	CD14	CALR	TNF	TLR3	TLR2	59	46	15075	44.4363	2.3e-07	2.09e-08	1.91e-08	TLR2
GOTERM_BP_DIRECT	GO:0031663	lipopolysaccharide-mediated signaling pathway	7	11.8644	NFKBIA	RIPK2	IL18	CD14	TICAM1	TNF	MALT1	59	27	15075	66.2429	3.89e-07	3.24e-08	2.96e-08	NFKBIA
GOTERM_BP_DIRECT	GO:0031663	lipopolysaccharide-mediated signaling pathway	7	11.8644	NFKBIA	RIPK2	IL18	CD14	TICAM1	TNF	MALT1	59	27	15075	66.2429	3.89e-07	3.24e-08	2.96e-08	RIPK2
GOTERM_BP_DIRECT	GO:0031663	lipopolysaccharide-mediated signaling pathway	7	11.8644	NFKBIA	RIPK2	IL18	CD14	TICAM1	TNF	MALT1	59	27	15075	66.2429	3.89e-07	3.24e-08	2.96e-08	IL18
GOTERM_BP_DIRECT	GO:0031663	lipopolysaccharide-mediated signaling pathway	7	11.8644	NFKBIA	RIPK2	IL18	CD14	TICAM1	TNF	MALT1	59	27	15075	66.2429	3.89e-07	3.24e-08	2.96e-08	CD14
GOTERM_BP_DIRECT	GO:0031663	lipopolysaccharide-mediated signaling pathway	7	11.8644	NFKBIA	RIPK2	IL18	CD14	TICAM1	TNF	MALT1	59	27	15075	66.2429	3.89e-07	3.24e-08	2.96e-08	TICAM1
GOTERM_BP_DIRECT	GO:0031663	lipopolysaccharide-mediated signaling pathway	7	11.8644	NFKBIA	RIPK2	IL18	CD14	TICAM1	TNF	MALT1	59	27	15075	66.2429	3.89e-07	3.24e-08	2.96e-08	TNF
GOTERM_BP_DIRECT	GO:0031663	lipopolysaccharide-mediated signaling pathway	7	11.8644	NFKBIA	RIPK2	IL18	CD14	TICAM1	TNF	MALT1	59	27	15075	66.2429	3.89e-07	3.24e-08	2.96e-08	MALT1
GOTERM_BP_DIRECT	GO:0032755	positive regulation of interleukin-6 production	8	13.5593	TLR1	RIPK2	TLR9	RAB7B	TICAM1	TNF	TLR3	TLR2	59	62	15075	32.9688	2.01e-06	1.55e-07	1.42e-07	TLR1
GOTERM_BP_DIRECT	GO:0032755	positive regulation of interleukin-6 production	8	13.5593	TLR1	RIPK2	TLR9	RAB7B	TICAM1	TNF	TLR3	TLR2	59	62	15075	32.9688	2.01e-06	1.55e-07	1.42e-07	RIPK2
GOTERM_BP_DIRECT	GO:0032755	positive regulation of interleukin-6 production	8	13.5593	TLR1	RIPK2	TLR9	RAB7B	TICAM1	TNF	TLR3	TLR2	59	62	15075	32.9688	2.01e-06	1.55e-07	1.42e-07	TLR9
GOTERM_BP_DIRECT	GO:0032755	positive regulation of interleukin-6 production	8	13.5593	TLR1	RIPK2	TLR9	RAB7B	TICAM1	TNF	TLR3	TLR2	59	62	15075	32.9688	2.01e-06	1.55e-07	1.42e-07	RAB7B
GOTERM_BP_DIRECT	GO:0032755	positive regulation of interleukin-6 production	8	13.5593	TLR1	RIPK2	TLR9	RAB7B	TICAM1	TNF	TLR3	TLR2	59	62	15075	32.9688	2.01e-06	1.55e-07	1.42e-07	TICAM1
GOTERM_BP_DIRECT	GO:0032755	positive regulation of interleukin-6 production	8	13.5593	TLR1	RIPK2	TLR9	RAB7B	TICAM1	TNF	TLR3	TLR2	59	62	15075	32.9688	2.01e-06	1.55e-07	1.42e-07	TNF
GOTERM_BP_DIRECT	GO:0032755	positive regulation of interleukin-6 production	8	13.5593	TLR1	RIPK2	TLR9	RAB7B	TICAM1	TNF	TLR3	TLR2	59	62	15075	32.9688	2.01e-06	1.55e-07	1.42e-07	TLR3
GOTERM_BP_DIRECT	GO:0032755	positive regulation of interleukin-6 production	8	13.5593	TLR1	RIPK2	TLR9	RAB7B	TICAM1	TNF	TLR3	TLR2	59	62	15075	32.9688	2.01e-06	1.55e-07	1.42e-07	TLR2
GOTERM_BP_DIRECT	GO:0002224	toll-like receptor signaling pathway	6	10.1695	TLR1	TRAF3	TLR9	TLR6	TLR3	TLR2	59	20	15075	76.6525	5.89e-06	3.93e-07	3.59e-07	TLR1
GOTERM_BP_DIRECT	GO:0002224	toll-like receptor signaling pathway	6	10.1695	TLR1	TRAF3	TLR9	TLR6	TLR3	TLR2	59	20	15075	76.6525	5.89e-06	3.93e-07	3.59e-07	TRAF3
GOTERM_BP_DIRECT	GO:0002224	toll-like receptor signaling pathway	6	10.1695	TLR1	TRAF3	TLR9	TLR6	TLR3	TLR2	59	20	15075	76.6525	5.89e-06	3.93e-07	3.59e-07	TLR9
GOTERM_BP_DIRECT	GO:0002224	toll-like receptor signaling pathway	6	10.1695	TLR1	TRAF3	TLR9	TLR6	TLR3	TLR2	59	20	15075	76.6525	5.89e-06	3.93e-07	3.59e-07	TLR6
GOTERM_BP_DIRECT	GO:0002224	toll-like receptor signaling pathway	6	10.1695	TLR1	TRAF3	TLR9	TLR6	TLR3	TLR2	59	20	15075	76.6525	5.89e-06	3.93e-07	3.59e-07	TLR3
GOTERM_BP_DIRECT	GO:0002224	toll-like receptor signaling pathway	6	10.1695	TLR1	TRAF3	TLR9	TLR6	TLR3	TLR2	59	20	15075	76.6525	5.89e-06	3.93e-07	3.59e-07	TLR2
GOTERM_BP_DIRECT	GO:0043122	regulation of I-kappaB kinase/NF-kappaB signaling	6	10.1695	TRAF3	TRAF5	CAPN3	TRAF2	IKBKG	SQSTM1	59	20	15075	76.6525	5.89e-06	3.93e-07	3.59e-07	TRAF3
GOTERM_BP_DIRECT	GO:0043122	regulation of I-kappaB kinase/NF-kappaB signaling	6	10.1695	TRAF3	TRAF5	CAPN3	TRAF2	IKBKG	SQSTM1	59	20	15075	76.6525	5.89e-06	3.93e-07	3.59e-07	TRAF5
GOTERM_BP_DIRECT	GO:0043122	regulation of I-kappaB kinase/NF-kappaB signaling	6	10.1695	TRAF3	TRAF5	CAPN3	TRAF2	IKBKG	SQSTM1	59	20	15075	76.6525	5.89e-06	3.93e-07	3.59e-07	CAPN3
GOTERM_BP_DIRECT	GO:0043122	regulation of I-kappaB kinase/NF-kappaB signaling	6	10.1695	TRAF3	TRAF5	CAPN3	TRAF2	IKBKG	SQSTM1	59	20	15075	76.6525	5.89e-06	3.93e-07	3.59e-07	TRAF2
GOTERM_BP_DIRECT	GO:0043122	regulation of I-kappaB kinase/NF-kappaB signaling	6	10.1695	TRAF3	TRAF5	CAPN3	TRAF2	IKBKG	SQSTM1	59	20	15075	76.6525	5.89e-06	3.93e-07	3.59e-07	IKBKG
GOTERM_BP_DIRECT	GO:0043122	regulation of I-kappaB kinase/NF-kappaB signaling	6	10.1695	TRAF3	TRAF5	CAPN3	TRAF2	IKBKG	SQSTM1	59	20	15075	76.6525	5.89e-06	3.93e-07	3.59e-07	SQSTM1
GOTERM_BP_DIRECT	GO:0033209	tumor necrosis factor-mediated signaling pathway	6	10.1695	IKBKB	NFKBIA	TRAF3	TRAF5	TRAF2	TNF	59	38	15075	40.3434	0.000181	1.13e-05	1.03e-05	IKBKB
GOTERM_BP_DIRECT	GO:0033209	tumor necrosis factor-mediated signaling pathway	6	10.1695	IKBKB	NFKBIA	TRAF3	TRAF5	TRAF2	TNF	59	38	15075	40.3434	0.000181	1.13e-05	1.03e-05	NFKBIA
GOTERM_BP_DIRECT	GO:0033209	tumor necrosis factor-mediated signaling pathway	6	10.1695	IKBKB	NFKBIA	TRAF3	TRAF5	TRAF2	TNF	59	38	15075	40.3434	0.000181	1.13e-05	1.03e-05	TRAF3
GOTERM_BP_DIRECT	GO:0033209	tumor necrosis factor-mediated signaling pathway	6	10.1695	IKBKB	NFKBIA	TRAF3	TRAF5	TRAF2	TNF	59	38	15075	40.3434	0.000181	1.13e-05	1.03e-05	TRAF5
GOTERM_BP_DIRECT	GO:0033209	tumor necrosis factor-mediated signaling pathway	6	10.1695	IKBKB	NFKBIA	TRAF3	TRAF5	TRAF2	TNF	59	38	15075	40.3434	0.000181	1.13e-05	1.03e-05	TRAF2
GOTERM_BP_DIRECT	GO:0033209	tumor necrosis factor-mediated signaling pathway	6	10.1695	IKBKB	NFKBIA	TRAF3	TRAF5	TRAF2	TNF	59	38	15075	40.3434	0.000181	1.13e-05	1.03e-05	TNF
GOTERM_BP_DIRECT	GO:0071726	cellular response to diacyl bacterial lipopeptide	4	6.77966	TLR1	CD14	TLR6	TLR2	59	5	15075	204.407	0.000302	1.78e-05	1.63e-05	TLR1
GOTERM_BP_DIRECT	GO:0071726	cellular response to diacyl bacterial lipopeptide	4	6.77966	TLR1	CD14	TLR6	TLR2	59	5	15075	204.407	0.000302	1.78e-05	1.63e-05	CD14
GOTERM_BP_DIRECT	GO:0071726	cellular response to diacyl bacterial lipopeptide	4	6.77966	TLR1	CD14	TLR6	TLR2	59	5	15075	204.407	0.000302	1.78e-05	1.63e-05	TLR6
GOTERM_BP_DIRECT	GO:0071726	cellular response to diacyl bacterial lipopeptide	4	6.77966	TLR1	CD14	TLR6	TLR2	59	5	15075	204.407	0.000302	1.78e-05	1.63e-05	TLR2
GOTERM_BP_DIRECT	GO:0043507	positive regulation of JUN kinase activity	5	8.47458	TLR1	TRAF2	TNFRSF11A	TLR6	TNF	59	24	15075	53.2309	0.00111159	6.18e-05	5.65e-05	TLR1
GOTERM_BP_DIRECT	GO:0043507	positive regulation of JUN kinase activity	5	8.47458	TLR1	TRAF2	TNFRSF11A	TLR6	TNF	59	24	15075	53.2309	0.00111159	6.18e-05	5.65e-05	TRAF2
GOTERM_BP_DIRECT	GO:0043507	positive regulation of JUN kinase activity	5	8.47458	TLR1	TRAF2	TNFRSF11A	TLR6	TNF	59	24	15075	53.2309	0.00111159	6.18e-05	5.65e-05	TNFRSF11A
GOTERM_BP_DIRECT	GO:0043507	positive regulation of JUN kinase activity	5	8.47458	TLR1	TRAF2	TNFRSF11A	TLR6	TNF	59	24	15075	53.2309	0.00111159	6.18e-05	5.65e-05	TLR6
GOTERM_BP_DIRECT	GO:0043507	positive regulation of JUN kinase activity	5	8.47458	TLR1	TRAF2	TNFRSF11A	TLR6	TNF	59	24	15075	53.2309	0.00111159	6.18e-05	5.65e-05	TNF
GOTERM_BP_DIRECT	GO:0032729	positive regulation of interferon-gamma production	6	10.1695	RIPK2	IL18	TLR9	CD14	TNF	TLR3	59	59	15075	25.9839	0.00169574	8.93e-05	8.17e-05	RIPK2
GOTERM_BP_DIRECT	GO:0032729	positive regulation of interferon-gamma production	6	10.1695	RIPK2	IL18	TLR9	CD14	TNF	TLR3	59	59	15075	25.9839	0.00169574	8.93e-05	8.17e-05	IL18
GOTERM_BP_DIRECT	GO:0032729	positive regulation of interferon-gamma production	6	10.1695	RIPK2	IL18	TLR9	CD14	TNF	TLR3	59	59	15075	25.9839	0.00169574	8.93e-05	8.17e-05	TLR9
GOTERM_BP_DIRECT	GO:0032729	positive regulation of interferon-gamma production	6	10.1695	RIPK2	IL18	TLR9	CD14	TNF	TLR3	59	59	15075	25.9839	0.00169574	8.93e-05	8.17e-05	CD14
GOTERM_BP_DIRECT	GO:0032729	positive regulation of interferon-gamma production	6	10.1695	RIPK2	IL18	TLR9	CD14	TNF	TLR3	59	59	15075	25.9839	0.00169574	8.93e-05	8.17e-05	TNF
GOTERM_BP_DIRECT	GO:0032729	positive regulation of interferon-gamma production	6	10.1695	RIPK2	IL18	TLR9	CD14	TNF	TLR3	59	59	15075	25.9839	0.00169574	8.93e-05	8.17e-05	TLR3
GOTERM_BP_DIRECT	GO:0032760	positive regulation of tumor necrosis factor production	6	10.1695	TLR1	RIPK2	TLR9	CD14	TICAM1	TLR3	59	62	15075	24.7266	0.00217213	0.000109	9.94e-05	TLR1
GOTERM_BP_DIRECT	GO:0032760	positive regulation of tumor necrosis factor production	6	10.1695	TLR1	RIPK2	TLR9	CD14	TICAM1	TLR3	59	62	15075	24.7266	0.00217213	0.000109	9.94e-05	RIPK2
GOTERM_BP_DIRECT	GO:0032760	positive regulation of tumor necrosis factor production	6	10.1695	TLR1	RIPK2	TLR9	CD14	TICAM1	TLR3	59	62	15075	24.7266	0.00217213	0.000109	9.94e-05	TLR9
GOTERM_BP_DIRECT	GO:0032760	positive regulation of tumor necrosis factor production	6	10.1695	TLR1	RIPK2	TLR9	CD14	TICAM1	TLR3	59	62	15075	24.7266	0.00217213	0.000109	9.94e-05	CD14
GOTERM_BP_DIRECT	GO:0032760	positive regulation of tumor necrosis factor production	6	10.1695	TLR1	RIPK2	TLR9	CD14	TICAM1	TLR3	59	62	15075	24.7266	0.00217213	0.000109	9.94e-05	TICAM1
GOTERM_BP_DIRECT	GO:0032760	positive regulation of tumor necrosis factor production	6	10.1695	TLR1	RIPK2	TLR9	CD14	TICAM1	TLR3	59	62	15075	24.7266	0.00217213	0.000109	9.94e-05	TLR3
GOTERM_BP_DIRECT	GO:0046330	positive regulation of JNK cascade	6	10.1695	TRAF3	RIPK2	TRAF5	TRAF2	TNF	TLR3	59	67	15075	22.8814	0.00319302	0.000152	0.000139	TRAF3
GOTERM_BP_DIRECT	GO:0046330	positive regulation of JNK cascade	6	10.1695	TRAF3	RIPK2	TRAF5	TRAF2	TNF	TLR3	59	67	15075	22.8814	0.00319302	0.000152	0.000139	RIPK2
GOTERM_BP_DIRECT	GO:0046330	positive regulation of JNK cascade	6	10.1695	TRAF3	RIPK2	TRAF5	TRAF2	TNF	TLR3	59	67	15075	22.8814	0.00319302	0.000152	0.000139	TRAF5
GOTERM_BP_DIRECT	GO:0046330	positive regulation of JNK cascade	6	10.1695	TRAF3	RIPK2	TRAF5	TRAF2	TNF	TLR3	59	67	15075	22.8814	0.00319302	0.000152	0.000139	TRAF2
GOTERM_BP_DIRECT	GO:0046330	positive regulation of JNK cascade	6	10.1695	TRAF3	RIPK2	TRAF5	TRAF2	TNF	TLR3	59	67	15075	22.8814	0.00319302	0.000152	0.000139	TNF
GOTERM_BP_DIRECT	GO:0046330	positive regulation of JNK cascade	6	10.1695	TRAF3	RIPK2	TRAF5	TRAF2	TNF	TLR3	59	67	15075	22.8814	0.00319302	0.000152	0.000139	TLR3
GOTERM_BP_DIRECT	GO:0032757	positive regulation of interleukin-8 production	5	8.47458	TLR1	CD14	TNF	TLR3	TLR2	59	43	15075	29.7103	0.0121584	0.000556	0.000509	TLR1
GOTERM_BP_DIRECT	GO:0032757	positive regulation of interleukin-8 production	5	8.47458	TLR1	CD14	TNF	TLR3	TLR2	59	43	15075	29.7103	0.0121584	0.000556	0.000509	CD14
GOTERM_BP_DIRECT	GO:0032757	positive regulation of interleukin-8 production	5	8.47458	TLR1	CD14	TNF	TLR3	TLR2	59	43	15075	29.7103	0.0121584	0.000556	0.000509	TNF
GOTERM_BP_DIRECT	GO:0032757	positive regulation of interleukin-8 production	5	8.47458	TLR1	CD14	TNF	TLR3	TLR2	59	43	15075	29.7103	0.0121584	0.000556	0.000509	TLR3
GOTERM_BP_DIRECT	GO:0032757	positive regulation of interleukin-8 production	5	8.47458	TLR1	CD14	TNF	TLR3	TLR2	59	43	15075	29.7103	0.0121584	0.000556	0.000509	TLR2
GOTERM_BP_DIRECT	GO:0071727	cellular response to triacyl bacterial lipopeptide	3	5.08475	TLR1	CD14	TLR2	59	3	15075	255.508	0.0241716	0.0010195	0.000932	TLR1
GOTERM_BP_DIRECT	GO:0071727	cellular response to triacyl bacterial lipopeptide	3	5.08475	TLR1	CD14	TLR2	59	3	15075	255.508	0.0241716	0.0010195	0.000932	CD14
GOTERM_BP_DIRECT	GO:0071727	cellular response to triacyl bacterial lipopeptide	3	5.08475	TLR1	CD14	TLR2	59	3	15075	255.508	0.0241716	0.0010195	0.000932	TLR2
GOTERM_BP_DIRECT	GO:0042496	detection of diacyl bacterial lipopeptide	3	5.08475	TLR1	TLR6	TLR2	59	3	15075	255.508	0.0241716	0.0010195	0.000932	TLR1
GOTERM_BP_DIRECT	GO:0042496	detection of diacyl bacterial lipopeptide	3	5.08475	TLR1	TLR6	TLR2	59	3	15075	255.508	0.0241716	0.0010195	0.000932	TLR6
GOTERM_BP_DIRECT	GO:0042496	detection of diacyl bacterial lipopeptide	3	5.08475	TLR1	TLR6	TLR2	59	3	15075	255.508	0.0241716	0.0010195	0.000932	TLR2
GOTERM_BP_DIRECT	GO:1904646	cellular response to beta-amyloid	4	6.77966	TLR1	FYN	TLR6	ICAM1	59	23	15075	44.4363	0.0496583	0.00203725	0.00186325	TLR1
GOTERM_BP_DIRECT	GO:1904646	cellular response to beta-amyloid	4	6.77966	TLR1	FYN	TLR6	ICAM1	59	23	15075	44.4363	0.0496583	0.00203725	0.00186325	FYN
GOTERM_BP_DIRECT	GO:1904646	cellular response to beta-amyloid	4	6.77966	TLR1	FYN	TLR6	ICAM1	59	23	15075	44.4363	0.0496583	0.00203725	0.00186325	TLR6
GOTERM_BP_DIRECT	GO:1904646	cellular response to beta-amyloid	4	6.77966	TLR1	FYN	TLR6	ICAM1	59	23	15075	44.4363	0.0496583	0.00203725	0.00186325	ICAM1
GOTERM_BP_DIRECT	GO:0042981	regulation of apoptotic process	6	10.1695	CASP8	TRAF3	RIPK2	TRAF5	MALT1	BIRC3	59	123	15075	12.4638	0.0589296	0.00233593	0.00213642	CASP8
GOTERM_BP_DIRECT	GO:0042981	regulation of apoptotic process	6	10.1695	CASP8	TRAF3	RIPK2	TRAF5	MALT1	BIRC3	59	123	15075	12.4638	0.0589296	0.00233593	0.00213642	TRAF3
GOTERM_BP_DIRECT	GO:0042981	regulation of apoptotic process	6	10.1695	CASP8	TRAF3	RIPK2	TRAF5	MALT1	BIRC3	59	123	15075	12.4638	0.0589296	0.00233593	0.00213642	RIPK2
GOTERM_BP_DIRECT	GO:0042981	regulation of apoptotic process	6	10.1695	CASP8	TRAF3	RIPK2	TRAF5	MALT1	BIRC3	59	123	15075	12.4638	0.0589296	0.00233593	0.00213642	TRAF5
GOTERM_BP_DIRECT	GO:0042981	regulation of apoptotic process	6	10.1695	CASP8	TRAF3	RIPK2	TRAF5	MALT1	BIRC3	59	123	15075	12.4638	0.0589296	0.00233593	0.00213642	MALT1
GOTERM_BP_DIRECT	GO:0042981	regulation of apoptotic process	6	10.1695	CASP8	TRAF3	RIPK2	TRAF5	MALT1	BIRC3	59	123	15075	12.4638	0.0589296	0.00233593	0.00213642	BIRC3
GOTERM_BP_DIRECT	GO:0032722	positive regulation of chemokine production	4	6.77966	RIPK2	TICAM1	TLR3	TLR2	59	29	15075	35.2425	0.0982197	0.0038287	0.00350169	RIPK2
GOTERM_BP_DIRECT	GO:0032722	positive regulation of chemokine production	4	6.77966	RIPK2	TICAM1	TLR3	TLR2	59	29	15075	35.2425	0.0982197	0.0038287	0.00350169	TICAM1
GOTERM_BP_DIRECT	GO:0032722	positive regulation of chemokine production	4	6.77966	RIPK2	TICAM1	TLR3	TLR2	59	29	15075	35.2425	0.0982197	0.0038287	0.00350169	TLR3
GOTERM_BP_DIRECT	GO:0032722	positive regulation of chemokine production	4	6.77966	RIPK2	TICAM1	TLR3	TLR2	59	29	15075	35.2425	0.0982197	0.0038287	0.00350169	TLR2
GOTERM_BP_DIRECT	GO:0007253	cytoplasmic sequestering of NF-kappaB	3	5.08475	NFKBIA	PSMD10	NFKBIB	59	6	15075	127.754	0.114362	0.00433691	0.0039665	NFKBIA
GOTERM_BP_DIRECT	GO:0007253	cytoplasmic sequestering of NF-kappaB	3	5.08475	NFKBIA	PSMD10	NFKBIB	59	6	15075	127.754	0.114362	0.00433691	0.0039665	PSMD10
GOTERM_BP_DIRECT	GO:0007253	cytoplasmic sequestering of NF-kappaB	3	5.08475	NFKBIA	PSMD10	NFKBIB	59	6	15075	127.754	0.114362	0.00433691	0.0039665	NFKBIB
GOTERM_BP_DIRECT	GO:0001775	cell activation	3	5.08475	TLR1	TLR6	TLR2	59	7	15075	109.504	0.156008	0.0058478	0.00534834	TLR1
GOTERM_BP_DIRECT	GO:0001775	cell activation	3	5.08475	TLR1	TLR6	TLR2	59	7	15075	109.504	0.156008	0.0058478	0.00534834	TLR6
GOTERM_BP_DIRECT	GO:0001775	cell activation	3	5.08475	TLR1	TLR6	TLR2	59	7	15075	109.504	0.156008	0.0058478	0.00534834	TLR2
GOTERM_BP_DIRECT	GO:0032731	positive regulation of interleukin-1 beta production	4	6.77966	CASP8	RIPK2	TNF	MALT1	59	35	15075	29.201	0.166553	0.00587597	0.00537411	CASP8
GOTERM_BP_DIRECT	GO:0032731	positive regulation of interleukin-1 beta production	4	6.77966	CASP8	RIPK2	TNF	MALT1	59	35	15075	29.201	0.166553	0.00587597	0.00537411	RIPK2
GOTERM_BP_DIRECT	GO:0032731	positive regulation of interleukin-1 beta production	4	6.77966	CASP8	RIPK2	TNF	MALT1	59	35	15075	29.201	0.166553	0.00587597	0.00537411	TNF
GOTERM_BP_DIRECT	GO:0032731	positive regulation of interleukin-1 beta production	4	6.77966	CASP8	RIPK2	TNF	MALT1	59	35	15075	29.201	0.166553	0.00587597	0.00537411	MALT1
GOTERM_BP_DIRECT	GO:0030890	positive regulation of B cell proliferation	4	6.77966	CD40	TFRC	TLR9	TICAM1	59	35	15075	29.201	0.166553	0.00587597	0.00537411	CD40
GOTERM_BP_DIRECT	GO:0030890	positive regulation of B cell proliferation	4	6.77966	CD40	TFRC	TLR9	TICAM1	59	35	15075	29.201	0.166553	0.00587597	0.00537411	TFRC
GOTERM_BP_DIRECT	GO:0030890	positive regulation of B cell proliferation	4	6.77966	CD40	TFRC	TLR9	TICAM1	59	35	15075	29.201	0.166553	0.00587597	0.00537411	TLR9
GOTERM_BP_DIRECT	GO:0030890	positive regulation of B cell proliferation	4	6.77966	CD40	TFRC	TLR9	TICAM1	59	35	15075	29.201	0.166553	0.00587597	0.00537411	TICAM1
GOTERM_BP_DIRECT	GO:0045766	positive regulation of angiogenesis	5	8.47458	C3	CD40	SPHK1	HMOX1	TLR3	59	89	15075	14.3544	0.19123	0.00663127	0.00606489	C3
GOTERM_BP_DIRECT	GO:0045766	positive regulation of angiogenesis	5	8.47458	C3	CD40	SPHK1	HMOX1	TLR3	59	89	15075	14.3544	0.19123	0.00663127	0.00606489	CD40
GOTERM_BP_DIRECT	GO:0045766	positive regulation of angiogenesis	5	8.47458	C3	CD40	SPHK1	HMOX1	TLR3	59	89	15075	14.3544	0.19123	0.00663127	0.00606489	SPHK1
GOTERM_BP_DIRECT	GO:0045766	positive regulation of angiogenesis	5	8.47458	C3	CD40	SPHK1	HMOX1	TLR3	59	89	15075	14.3544	0.19123	0.00663127	0.00606489	HMOX1
GOTERM_BP_DIRECT	GO:0045766	positive regulation of angiogenesis	5	8.47458	C3	CD40	SPHK1	HMOX1	TLR3	59	89	15075	14.3544	0.19123	0.00663127	0.00606489	TLR3
GOTERM_BP_DIRECT	GO:0097400	interleukin-17-mediated signaling pathway	3	5.08475	TRAF5	TRAF2	IKBKE	59	8	15075	95.8157	0.201963	0.00663399	0.00606738	TRAF5
GOTERM_BP_DIRECT	GO:0097400	interleukin-17-mediated signaling pathway	3	5.08475	TRAF5	TRAF2	IKBKE	59	8	15075	95.8157	0.201963	0.00663399	0.00606738	TRAF2
GOTERM_BP_DIRECT	GO:0097400	interleukin-17-mediated signaling pathway	3	5.08475	TRAF5	TRAF2	IKBKE	59	8	15075	95.8157	0.201963	0.00663399	0.00606738	IKBKE
GOTERM_BP_DIRECT	GO:0071223	cellular response to lipoteichoic acid	3	5.08475	RIPK2	CD14	TLR2	59	8	15075	95.8157	0.201963	0.00663399	0.00606738	RIPK2
GOTERM_BP_DIRECT	GO:0071223	cellular response to lipoteichoic acid	3	5.08475	RIPK2	CD14	TLR2	59	8	15075	95.8157	0.201963	0.00663399	0.00606738	CD14
GOTERM_BP_DIRECT	GO:0071223	cellular response to lipoteichoic acid	3	5.08475	RIPK2	CD14	TLR2	59	8	15075	95.8157	0.201963	0.00663399	0.00606738	TLR2
GOTERM_BP_DIRECT	GO:0031398	positive regulation of protein ubiquitination	4	6.77966	PSMD10	RIPK2	SPHK1	TICAM1	59	44	15075	23.228	0.302166	0.010276	0.00939829	PSMD10
GOTERM_BP_DIRECT	GO:0031398	positive regulation of protein ubiquitination	4	6.77966	PSMD10	RIPK2	SPHK1	TICAM1	59	44	15075	23.228	0.302166	0.010276	0.00939829	RIPK2
GOTERM_BP_DIRECT	GO:0031398	positive regulation of protein ubiquitination	4	6.77966	PSMD10	RIPK2	SPHK1	TICAM1	59	44	15075	23.228	0.302166	0.010276	0.00939829	SPHK1
GOTERM_BP_DIRECT	GO:0031398	positive regulation of protein ubiquitination	4	6.77966	PSMD10	RIPK2	SPHK1	TICAM1	59	44	15075	23.228	0.302166	0.010276	0.00939829	TICAM1
GOTERM_BP_DIRECT	GO:0043254	regulation of protein complex assembly	3	5.08475	TRAF2	TICAM1	IKBKE	59	11	15075	69.6841	0.355931	0.012216	0.0111727	TRAF2
GOTERM_BP_DIRECT	GO:0043254	regulation of protein complex assembly	3	5.08475	TRAF2	TICAM1	IKBKE	59	11	15075	69.6841	0.355931	0.012216	0.0111727	TICAM1
GOTERM_BP_DIRECT	GO:0043254	regulation of protein complex assembly	3	5.08475	TRAF2	TICAM1	IKBKE	59	11	15075	69.6841	0.355931	0.012216	0.0111727	IKBKE
GOTERM_BP_DIRECT	GO:0043330	response to exogenous dsRNA	4	6.77966	NFKBIA	RIPK2	TICAM1	TLR3	59	50	15075	20.4407	0.40778	0.0141522	0.0129435	NFKBIA
GOTERM_BP_DIRECT	GO:0043330	response to exogenous dsRNA	4	6.77966	NFKBIA	RIPK2	TICAM1	TLR3	59	50	15075	20.4407	0.40778	0.0141522	0.0129435	RIPK2
GOTERM_BP_DIRECT	GO:0043330	response to exogenous dsRNA	4	6.77966	NFKBIA	RIPK2	TICAM1	TLR3	59	50	15075	20.4407	0.40778	0.0141522	0.0129435	TICAM1
GOTERM_BP_DIRECT	GO:0043330	response to exogenous dsRNA	4	6.77966	NFKBIA	RIPK2	TICAM1	TLR3	59	50	15075	20.4407	0.40778	0.0141522	0.0129435	TLR3
GOTERM_BP_DIRECT	GO:2000353	positive regulation of endothelial cell apoptotic process	3	5.08475	CD40	PDCD4	TNF	59	14	15075	54.7518	0.514569	0.0190067	0.0173833	CD40
GOTERM_BP_DIRECT	GO:2000353	positive regulation of endothelial cell apoptotic process	3	5.08475	CD40	PDCD4	TNF	59	14	15075	54.7518	0.514569	0.0190067	0.0173833	PDCD4
GOTERM_BP_DIRECT	GO:2000353	positive regulation of endothelial cell apoptotic process	3	5.08475	CD40	PDCD4	TNF	59	14	15075	54.7518	0.514569	0.0190067	0.0173833	TNF
GOTERM_BP_DIRECT	GO:0034142	toll-like receptor 4 signaling pathway	3	5.08475	NFKBIA	RIPK2	CD14	59	15	15075	51.1017	0.56479	0.0213157	0.0194951	NFKBIA
GOTERM_BP_DIRECT	GO:0034142	toll-like receptor 4 signaling pathway	3	5.08475	NFKBIA	RIPK2	CD14	59	15	15075	51.1017	0.56479	0.0213157	0.0194951	RIPK2
GOTERM_BP_DIRECT	GO:0034142	toll-like receptor 4 signaling pathway	3	5.08475	NFKBIA	RIPK2	CD14	59	15	15075	51.1017	0.56479	0.0213157	0.0194951	CD14
GOTERM_BP_DIRECT	GO:0008625	extrinsic apoptotic signaling pathway via death domain receptors	3	5.08475	CASP8	IL18	TNF	59	18	15075	42.5847	0.699912	0.0293267	0.0268219	CASP8
GOTERM_BP_DIRECT	GO:0008625	extrinsic apoptotic signaling pathway via death domain receptors	3	5.08475	CASP8	IL18	TNF	59	18	15075	42.5847	0.699912	0.0293267	0.0268219	IL18
GOTERM_BP_DIRECT	GO:0008625	extrinsic apoptotic signaling pathway via death domain receptors	3	5.08475	CASP8	IL18	TNF	59	18	15075	42.5847	0.699912	0.0293267	0.0268219	TNF
GOTERM_BP_DIRECT	GO:0045780	positive regulation of bone resorption	3	5.08475	TFRC	ADAM8	TNFRSF11A	59	18	15075	42.5847	0.699912	0.0293267	0.0268219	TFRC
GOTERM_BP_DIRECT	GO:0045780	positive regulation of bone resorption	3	5.08475	TFRC	ADAM8	TNFRSF11A	59	18	15075	42.5847	0.699912	0.0293267	0.0268219	ADAM8
GOTERM_BP_DIRECT	GO:0045780	positive regulation of bone resorption	3	5.08475	TFRC	ADAM8	TNFRSF11A	59	18	15075	42.5847	0.699912	0.0293267	0.0268219	TNFRSF11A
GOTERM_BP_DIRECT	GO:0051607	defense response to virus	5	8.47458	CD40	TLR9	TICAM1	TLR3	TLR2	59	146	15075	8.75029	0.739121	0.0319546	0.0292254	CD40
GOTERM_BP_DIRECT	GO:0051607	defense response to virus	5	8.47458	CD40	TLR9	TICAM1	TLR3	TLR2	59	146	15075	8.75029	0.739121	0.0319546	0.0292254	TLR9
GOTERM_BP_DIRECT	GO:0051607	defense response to virus	5	8.47458	CD40	TLR9	TICAM1	TLR3	TLR2	59	146	15075	8.75029	0.739121	0.0319546	0.0292254	TICAM1
GOTERM_BP_DIRECT	GO:0051607	defense response to virus	5	8.47458	CD40	TLR9	TICAM1	TLR3	TLR2	59	146	15075	8.75029	0.739121	0.0319546	0.0292254	TLR3
GOTERM_BP_DIRECT	GO:0051607	defense response to virus	5	8.47458	CD40	TLR9	TICAM1	TLR3	TLR2	59	146	15075	8.75029	0.739121	0.0319546	0.0292254	TLR2
GOTERM_BP_DIRECT	GO:0048255	mRNA stabilization	3	5.08475	TRAF5	TRAF2	IKBKE	59	20	15075	38.3263	0.774126	0.0345538	0.0316026	TRAF5
GOTERM_BP_DIRECT	GO:0048255	mRNA stabilization	3	5.08475	TRAF5	TRAF2	IKBKE	59	20	15075	38.3263	0.774126	0.0345538	0.0316026	TRAF2
GOTERM_BP_DIRECT	GO:0048255	mRNA stabilization	3	5.08475	TRAF5	TRAF2	IKBKE	59	20	15075	38.3263	0.774126	0.0345538	0.0316026	IKBKE
GOTERM_BP_DIRECT	GO:0045944	positive regulation of transcription from RNA polymerase II promoter	9	15.2542	IKBKB	NFKBIA	CD40	RPS6KA5	IL18	TLR9	IKBKG	TNF	TLR3	59	639	15075	3.59871	0.808793	0.0375447	0.0343381	IKBKB
GOTERM_BP_DIRECT	GO:0045944	positive regulation of transcription from RNA polymerase II promoter	9	15.2542	IKBKB	NFKBIA	CD40	RPS6KA5	IL18	TLR9	IKBKG	TNF	TLR3	59	639	15075	3.59871	0.808793	0.0375447	0.0343381	NFKBIA
GOTERM_BP_DIRECT	GO:0045944	positive regulation of transcription from RNA polymerase II promoter	9	15.2542	IKBKB	NFKBIA	CD40	RPS6KA5	IL18	TLR9	IKBKG	TNF	TLR3	59	639	15075	3.59871	0.808793	0.0375447	0.0343381	CD40
GOTERM_BP_DIRECT	GO:0045944	positive regulation of transcription from RNA polymerase II promoter	9	15.2542	IKBKB	NFKBIA	CD40	RPS6KA5	IL18	TLR9	IKBKG	TNF	TLR3	59	639	15075	3.59871	0.808793	0.0375447	0.0343381	RPS6KA5
GOTERM_BP_DIRECT	GO:0045944	positive regulation of transcription from RNA polymerase II promoter	9	15.2542	IKBKB	NFKBIA	CD40	RPS6KA5	IL18	TLR9	IKBKG	TNF	TLR3	59	639	15075	3.59871	0.808793	0.0375447	0.0343381	IL18
GOTERM_BP_DIRECT	GO:0045944	positive regulation of transcription from RNA polymerase II promoter	9	15.2542	IKBKB	NFKBIA	CD40	RPS6KA5	IL18	TLR9	IKBKG	TNF	TLR3	59	639	15075	3.59871	0.808793	0.0375447	0.0343381	TLR9
GOTERM_BP_DIRECT	GO:0045944	positive regulation of transcription from RNA polymerase II promoter	9	15.2542	IKBKB	NFKBIA	CD40	RPS6KA5	IL18	TLR9	IKBKG	TNF	TLR3	59	639	15075	3.59871	0.808793	0.0375447	0.0343381	IKBKG
GOTERM_BP_DIRECT	GO:0045944	positive regulation of transcription from RNA polymerase II promoter	9	15.2542	IKBKB	NFKBIA	CD40	RPS6KA5	IL18	TLR9	IKBKG	TNF	TLR3	59	639	15075	3.59871	0.808793	0.0375447	0.0343381	TNF
GOTERM_BP_DIRECT	GO:0045944	positive regulation of transcription from RNA polymerase II promoter	9	15.2542	IKBKB	NFKBIA	CD40	RPS6KA5	IL18	TLR9	IKBKG	TNF	TLR3	59	639	15075	3.59871	0.808793	0.0375447	0.0343381	TLR3
GOTERM_BP_DIRECT	GO:0030866	cortical actin cytoskeleton organization	3	5.08475	IKBKB	CALR	TNF	59	26	15075	29.4817	0.918714	0.0556486	0.0508957	IKBKB
GOTERM_BP_DIRECT	GO:0030866	cortical actin cytoskeleton organization	3	5.08475	IKBKB	CALR	TNF	59	26	15075	29.4817	0.918714	0.0556486	0.0508957	CALR
GOTERM_BP_DIRECT	GO:0030866	cortical actin cytoskeleton organization	3	5.08475	IKBKB	CALR	TNF	59	26	15075	29.4817	0.918714	0.0556486	0.0508957	TNF
GOTERM_BP_DIRECT	GO:0032743	positive regulation of interleukin-2 production	3	5.08475	RIPK2	TRAF2	MALT1	59	27	15075	28.3898	0.933087	0.0586492	0.05364	RIPK2
GOTERM_BP_DIRECT	GO:0032743	positive regulation of interleukin-2 production	3	5.08475	RIPK2	TRAF2	MALT1	59	27	15075	28.3898	0.933087	0.0586492	0.05364	TRAF2
GOTERM_BP_DIRECT	GO:0032743	positive regulation of interleukin-2 production	3	5.08475	RIPK2	TRAF2	MALT1	59	27	15075	28.3898	0.933087	0.0586492	0.05364	MALT1

## Sheet: HuB20
Category	Terms	Term	Count	X.	Genes	List.Total	Pop.Hits	Pop.Total	Fold.Enrichment	Bonferroni	Benjamini	FDR	splitGene.List
GOTERM_BP_DIRECT	GO:0051092	positive regulation of NF-kappaB transcription factor activity	21	42	NTRK1	APP	CD40	TFRC	RIPK2	SPHK1	IL18	TRAF2	TNFRSF11A	TICAM1	TNF	MALT1	IKBKB	TLR1	RPS6KA5	CAT	TLR9	CAPN3	ADAM8	TLR6	TLR3	50	111	15075	57.0405	4.88e-28	4.57e-28	4.16e-28	NTRK1
GOTERM_BP_DIRECT	GO:0051092	positive regulation of NF-kappaB transcription factor activity	21	42	NTRK1	APP	CD40	TFRC	RIPK2	SPHK1	IL18	TRAF2	TNFRSF11A	TICAM1	TNF	MALT1	IKBKB	TLR1	RPS6KA5	CAT	TLR9	CAPN3	ADAM8	TLR6	TLR3	50	111	15075	57.0405	4.88e-28	4.57e-28	4.16e-28	APP
GOTERM_BP_DIRECT	GO:0051092	positive regulation of NF-kappaB transcription factor activity	21	42	NTRK1	APP	CD40	TFRC	RIPK2	SPHK1	IL18	TRAF2	TNFRSF11A	TICAM1	TNF	MALT1	IKBKB	TLR1	RPS6KA5	CAT	TLR9	CAPN3	ADAM8	TLR6	TLR3	50	111	15075	57.0405	4.88e-28	4.57e-28	4.16e-28	CD40
GOTERM_BP_DIRECT	GO:0051092	positive regulation of NF-kappaB transcription factor activity	21	42	NTRK1	APP	CD40	TFRC	RIPK2	SPHK1	IL18	TRAF2	TNFRSF11A	TICAM1	TNF	MALT1	IKBKB	TLR1	RPS6KA5	CAT	TLR9	CAPN3	ADAM8	TLR6	TLR3	50	111	15075	57.0405	4.88e-28	4.57e-28	4.16e-28	TFRC
GOTERM_BP_DIRECT	GO:0051092	positive regulation of NF-kappaB transcription factor activity	21	42	NTRK1	APP	CD40	TFRC	RIPK2	SPHK1	IL18	TRAF2	TNFRSF11A	TICAM1	TNF	MALT1	IKBKB	TLR1	RPS6KA5	CAT	TLR9	CAPN3	ADAM8	TLR6	TLR3	50	111	15075	57.0405	4.88e-28	4.57e-28	4.16e-28	RIPK2
GOTERM_BP_DIRECT	GO:0051092	positive regulation of NF-kappaB transcription factor activity	21	42	NTRK1	APP	CD40	TFRC	RIPK2	SPHK1	IL18	TRAF2	TNFRSF11A	TICAM1	TNF	MALT1	IKBKB	TLR1	RPS6KA5	CAT	TLR9	CAPN3	ADAM8	TLR6	TLR3	50	111	15075	57.0405	4.88e-28	4.57e-28	4.16e-28	SPHK1
GOTERM_BP_DIRECT	GO:0051092	positive regulation of NF-kappaB transcription factor activity	21	42	NTRK1	APP	CD40	TFRC	RIPK2	SPHK1	IL18	TRAF2	TNFRSF11A	TICAM1	TNF	MALT1	IKBKB	TLR1	RPS6KA5	CAT	TLR9	CAPN3	ADAM8	TLR6	TLR3	50	111	15075	57.0405	4.88e-28	4.57e-28	4.16e-28	IL18
GOTERM_BP_DIRECT	GO:0051092	positive regulation of NF-kappaB transcription factor activity	21	42	NTRK1	APP	CD40	TFRC	RIPK2	SPHK1	IL18	TRAF2	TNFRSF11A	TICAM1	TNF	MALT1	IKBKB	TLR1	RPS6KA5	CAT	TLR9	CAPN3	ADAM8	TLR6	TLR3	50	111	15075	57.0405	4.88e-28	4.57e-28	4.16e-28	TRAF2
GOTERM_BP_DIRECT	GO:0051092	positive regulation of NF-kappaB transcription factor activity	21	42	NTRK1	APP	CD40	TFRC	RIPK2	SPHK1	IL18	TRAF2	TNFRSF11A	TICAM1	TNF	MALT1	IKBKB	TLR1	RPS6KA5	CAT	TLR9	CAPN3	ADAM8	TLR6	TLR3	50	111	15075	57.0405	4.88e-28	4.57e-28	4.16e-28	TNFRSF11A
GOTERM_BP_DIRECT	GO:0051092	positive regulation of NF-kappaB transcription factor activity	21	42	NTRK1	APP	CD40	TFRC	RIPK2	SPHK1	IL18	TRAF2	TNFRSF11A	TICAM1	TNF	MALT1	IKBKB	TLR1	RPS6KA5	CAT	TLR9	CAPN3	ADAM8	TLR6	TLR3	50	111	15075	57.0405	4.88e-28	4.57e-28	4.16e-28	TICAM1
GOTERM_BP_DIRECT	GO:0051092	positive regulation of NF-kappaB transcription factor activity	21	42	NTRK1	APP	CD40	TFRC	RIPK2	SPHK1	IL18	TRAF2	TNFRSF11A	TICAM1	TNF	MALT1	IKBKB	TLR1	RPS6KA5	CAT	TLR9	CAPN3	ADAM8	TLR6	TLR3	50	111	15075	57.0405	4.88e-28	4.57e-28	4.16e-28	TNF
GOTERM_BP_DIRECT	GO:0051092	positive regulation of NF-kappaB transcription factor activity	21	42	NTRK1	APP	CD40	TFRC	RIPK2	SPHK1	IL18	TRAF2	TNFRSF11A	TICAM1	TNF	MALT1	IKBKB	TLR1	RPS6KA5	CAT	TLR9	CAPN3	ADAM8	TLR6	TLR3	50	111	15075	57.0405	4.88e-28	4.57e-28	4.16e-28	MALT1
GOTERM_BP_DIRECT	GO:0051092	positive regulation of NF-kappaB transcription factor activity	21	42	NTRK1	APP	CD40	TFRC	RIPK2	SPHK1	IL18	TRAF2	TNFRSF11A	TICAM1	TNF	MALT1	IKBKB	TLR1	RPS6KA5	CAT	TLR9	CAPN3	ADAM8	TLR6	TLR3	50	111	15075	57.0405	4.88e-28	4.57e-28	4.16e-28	IKBKB
GOTERM_BP_DIRECT	GO:0051092	positive regulation of NF-kappaB transcription factor activity	21	42	NTRK1	APP	CD40	TFRC	RIPK2	SPHK1	IL18	TRAF2	TNFRSF11A	TICAM1	TNF	MALT1	IKBKB	TLR1	RPS6KA5	CAT	TLR9	CAPN3	ADAM8	TLR6	TLR3	50	111	15075	57.0405	4.88e-28	4.57e-28	4.16e-28	TLR1
GOTERM_BP_DIRECT	GO:0051092	positive regulation of NF-kappaB transcription factor activity	21	42	NTRK1	APP	CD40	TFRC	RIPK2	SPHK1	IL18	TRAF2	TNFRSF11A	TICAM1	TNF	MALT1	IKBKB	TLR1	RPS6KA5	CAT	TLR9	CAPN3	ADAM8	TLR6	TLR3	50	111	15075	57.0405	4.88e-28	4.57e-28	4.16e-28	RPS6KA5
GOTERM_BP_DIRECT	GO:0051092	positive regulation of NF-kappaB transcription factor activity	21	42	NTRK1	APP	CD40	TFRC	RIPK2	SPHK1	IL18	TRAF2	TNFRSF11A	TICAM1	TNF	MALT1	IKBKB	TLR1	RPS6KA5	CAT	TLR9	CAPN3	ADAM8	TLR6	TLR3	50	111	15075	57.0405	4.88e-28	4.57e-28	4.16e-28	CAT
GOTERM_BP_DIRECT	GO:0051092	positive regulation of NF-kappaB transcription factor activity	21	42	NTRK1	APP	CD40	TFRC	RIPK2	SPHK1	IL18	TRAF2	TNFRSF11A	TICAM1	TNF	MALT1	IKBKB	TLR1	RPS6KA5	CAT	TLR9	CAPN3	ADAM8	TLR6	TLR3	50	111	15075	57.0405	4.88e-28	4.57e-28	4.16e-28	TLR9
GOTERM_BP_DIRECT	GO:0051092	positive regulation of NF-kappaB transcription factor activity	21	42	NTRK1	APP	CD40	TFRC	RIPK2	SPHK1	IL18	TRAF2	TNFRSF11A	TICAM1	TNF	MALT1	IKBKB	TLR1	RPS6KA5	CAT	TLR9	CAPN3	ADAM8	TLR6	TLR3	50	111	15075	57.0405	4.88e-28	4.57e-28	4.16e-28	CAPN3
GOTERM_BP_DIRECT	GO:0051092	positive regulation of NF-kappaB transcription factor activity	21	42	NTRK1	APP	CD40	TFRC	RIPK2	SPHK1	IL18	TRAF2	TNFRSF11A	TICAM1	TNF	MALT1	IKBKB	TLR1	RPS6KA5	CAT	TLR9	CAPN3	ADAM8	TLR6	TLR3	50	111	15075	57.0405	4.88e-28	4.57e-28	4.16e-28	ADAM8
GOTERM_BP_DIRECT	GO:0051092	positive regulation of NF-kappaB transcription factor activity	21	42	NTRK1	APP	CD40	TFRC	RIPK2	SPHK1	IL18	TRAF2	TNFRSF11A	TICAM1	TNF	MALT1	IKBKB	TLR1	RPS6KA5	CAT	TLR9	CAPN3	ADAM8	TLR6	TLR3	50	111	15075	57.0405	4.88e-28	4.57e-28	4.16e-28	TLR6
GOTERM_BP_DIRECT	GO:0051092	positive regulation of NF-kappaB transcription factor activity	21	42	NTRK1	APP	CD40	TFRC	RIPK2	SPHK1	IL18	TRAF2	TNFRSF11A	TICAM1	TNF	MALT1	IKBKB	TLR1	RPS6KA5	CAT	TLR9	CAPN3	ADAM8	TLR6	TLR3	50	111	15075	57.0405	4.88e-28	4.57e-28	4.16e-28	TLR3
GOTERM_BP_DIRECT	GO:0006954	inflammatory response	24	48	C3	TLR1	CD40	SPHK1	TLR9	IL18	ADAM8	CD14	TLR6	TICAM1	TLR3	50	209	15075	34.622	1.28e-27	4.57e-28	4.16e-28	C3
GOTERM_BP_DIRECT	GO:0006954	inflammatory response	24	48	C3	TLR1	CD40	SPHK1	TLR9	IL18	ADAM8	CD14	TLR6	TICAM1	TLR3	50	209	15075	34.622	1.28e-27	4.57e-28	4.16e-28	TLR1
GOTERM_BP_DIRECT	GO:0006954	inflammatory response	24	48	C3	TLR1	CD40	SPHK1	TLR9	IL18	ADAM8	CD14	TLR6	TICAM1	TLR3	50	209	15075	34.622	1.28e-27	4.57e-28	4.16e-28	CD40
GOTERM_BP_DIRECT	GO:0006954	inflammatory response	24	48	C3	TLR1	CD40	SPHK1	TLR9	IL18	ADAM8	CD14	TLR6	TICAM1	TLR3	50	209	15075	34.622	1.28e-27	4.57e-28	4.16e-28	SPHK1
GOTERM_BP_DIRECT	GO:0006954	inflammatory response	24	48	C3	TLR1	CD40	SPHK1	TLR9	IL18	ADAM8	CD14	TLR6	TICAM1	TLR3	50	209	15075	34.622	1.28e-27	4.57e-28	4.16e-28	TLR9
GOTERM_BP_DIRECT	GO:0006954	inflammatory response	24	48	C3	TLR1	CD40	SPHK1	TLR9	IL18	ADAM8	CD14	TLR6	TICAM1	TLR3	50	209	15075	34.622	1.28e-27	4.57e-28	4.16e-28	IL18
GOTERM_BP_DIRECT	GO:0006954	inflammatory response	24	48	C3	TLR1	CD40	SPHK1	TLR9	IL18	ADAM8	CD14	TLR6	TICAM1	TLR3	50	209	15075	34.622	1.28e-27	4.57e-28	4.16e-28	ADAM8
GOTERM_BP_DIRECT	GO:0006954	inflammatory response	24	48	C3	TLR1	CD40	SPHK1	TLR9	IL18	ADAM8	CD14	TLR6	TICAM1	TLR3	50	209	15075	34.622	1.28e-27	4.57e-28	4.16e-28	CD14
GOTERM_BP_DIRECT	GO:0006954	inflammatory response	24	48	C3	TLR1	CD40	SPHK1	TLR9	IL18	ADAM8	CD14	TLR6	TICAM1	TLR3	50	209	15075	34.622	1.28e-27	4.57e-28	4.16e-28	TLR6
GOTERM_BP_DIRECT	GO:0006954	inflammatory response	24	48	C3	TLR1	CD40	SPHK1	TLR9	IL18	ADAM8	CD14	TLR6	TICAM1	TLR3	50	209	15075	34.622	1.28e-27	4.57e-28	4.16e-28	TICAM1
GOTERM_BP_DIRECT	GO:0006954	inflammatory response	24	48	C3	TLR1	CD40	SPHK1	TLR9	IL18	ADAM8	CD14	TLR6	TICAM1	TLR3	50	209	15075	34.622	1.28e-27	4.57e-28	4.16e-28	TLR3
GOTERM_BP_DIRECT	GO:0002755	MyD88-dependent toll-like receptor signaling pathway	16	32	TLR1	TLR9	TLR6	50	32	15075	150.75	1.37e-27	4.57e-28	4.16e-28	TLR1
GOTERM_BP_DIRECT	GO:0002755	MyD88-dependent toll-like receptor signaling pathway	16	32	TLR1	TLR9	TLR6	50	32	15075	150.75	1.37e-27	4.57e-28	4.16e-28	TLR9
GOTERM_BP_DIRECT	GO:0002755	MyD88-dependent toll-like receptor signaling pathway	16	32	TLR1	TLR9	TLR6	50	32	15075	150.75	1.37e-27	4.57e-28	4.16e-28	TLR6
GOTERM_BP_DIRECT	GO:0034162	toll-like receptor 9 signaling pathway	14	28	TLR9	50	19	15075	222.158	1.21e-26	3.03e-27	2.76e-27	TLR9
GOTERM_BP_DIRECT	GO:0002237	response to molecule of bacterial origin	14	28	TLR9	50	20	15075	211.05	3.46e-26	6.92e-27	6.29e-27	TLR9
GOTERM_BP_DIRECT	GO:0050729	positive regulation of inflammatory response	17	34	NFKBIA	APP	TLR9	TLR3	50	57	15075	89.9211	3.01e-25	5.02e-26	4.56e-26	NFKBIA
GOTERM_BP_DIRECT	GO:0050729	positive regulation of inflammatory response	17	34	NFKBIA	APP	TLR9	TLR3	50	57	15075	89.9211	3.01e-25	5.02e-26	4.56e-26	APP
GOTERM_BP_DIRECT	GO:0050729	positive regulation of inflammatory response	17	34	NFKBIA	APP	TLR9	TLR3	50	57	15075	89.9211	3.01e-25	5.02e-26	4.56e-26	TLR9
GOTERM_BP_DIRECT	GO:0050729	positive regulation of inflammatory response	17	34	NFKBIA	APP	TLR9	TLR3	50	57	15075	89.9211	3.01e-25	5.02e-26	4.56e-26	TLR3
GOTERM_BP_DIRECT	GO:0045087	innate immune response	24	48	C3	TLR1	RIPK2	TLR9	FYN	CD14	TLR6	TICAM1	TLR3	MALT1	C2	50	274	15075	26.4088	7.89e-25	1.13e-25	1.03e-25	C3
GOTERM_BP_DIRECT	GO:0045087	innate immune response	24	48	C3	TLR1	RIPK2	TLR9	FYN	CD14	TLR6	TICAM1	TLR3	MALT1	C2	50	274	15075	26.4088	7.89e-25	1.13e-25	1.03e-25	TLR1
GOTERM_BP_DIRECT	GO:0045087	innate immune response	24	48	C3	TLR1	RIPK2	TLR9	FYN	CD14	TLR6	TICAM1	TLR3	MALT1	C2	50	274	15075	26.4088	7.89e-25	1.13e-25	1.03e-25	RIPK2
GOTERM_BP_DIRECT	GO:0045087	innate immune response	24	48	C3	TLR1	RIPK2	TLR9	FYN	CD14	TLR6	TICAM1	TLR3	MALT1	C2	50	274	15075	26.4088	7.89e-25	1.13e-25	1.03e-25	TLR9
GOTERM_BP_DIRECT	GO:0045087	innate immune response	24	48	C3	TLR1	RIPK2	TLR9	FYN	CD14	TLR6	TICAM1	TLR3	MALT1	C2	50	274	15075	26.4088	7.89e-25	1.13e-25	1.03e-25	FYN
GOTERM_BP_DIRECT	GO:0045087	innate immune response	24	48	C3	TLR1	RIPK2	TLR9	FYN	CD14	TLR6	TICAM1	TLR3	MALT1	C2	50	274	15075	26.4088	7.89e-25	1.13e-25	1.03e-25	CD14
GOTERM_BP_DIRECT	GO:0045087	innate immune response	24	48	C3	TLR1	RIPK2	TLR9	FYN	CD14	TLR6	TICAM1	TLR3	MALT1	C2	50	274	15075	26.4088	7.89e-25	1.13e-25	1.03e-25	TLR6
GOTERM_BP_DIRECT	GO:0045087	innate immune response	24	48	C3	TLR1	RIPK2	TLR9	FYN	CD14	TLR6	TICAM1	TLR3	MALT1	C2	50	274	15075	26.4088	7.89e-25	1.13e-25	1.03e-25	TICAM1
GOTERM_BP_DIRECT	GO:0045087	innate immune response	24	48	C3	TLR1	RIPK2	TLR9	FYN	CD14	TLR6	TICAM1	TLR3	MALT1	C2	50	274	15075	26.4088	7.89e-25	1.13e-25	1.03e-25	TLR3
GOTERM_BP_DIRECT	GO:0045087	innate immune response	24	48	C3	TLR1	RIPK2	TLR9	FYN	CD14	TLR6	TICAM1	TLR3	MALT1	C2	50	274	15075	26.4088	7.89e-25	1.13e-25	1.03e-25	MALT1
GOTERM_BP_DIRECT	GO:0045087	innate immune response	24	48	C3	TLR1	RIPK2	TLR9	FYN	CD14	TLR6	TICAM1	TLR3	MALT1	C2	50	274	15075	26.4088	7.89e-25	1.13e-25	1.03e-25	C2
GOTERM_BP_DIRECT	GO:0001817	regulation of cytokine production	16	32	TLR1	TLR9	TLR6	50	59	15075	81.7627	9.1e-23	1.14e-23	1.03e-23	TLR1
GOTERM_BP_DIRECT	GO:0001817	regulation of cytokine production	16	32	TLR1	TLR9	TLR6	50	59	15075	81.7627	9.1e-23	1.14e-23	1.03e-23	TLR9
GOTERM_BP_DIRECT	GO:0001817	regulation of cytokine production	16	32	TLR1	TLR9	TLR6	50	59	15075	81.7627	9.1e-23	1.14e-23	1.03e-23	TLR6
GOTERM_BP_DIRECT	GO:0043123	positive regulation of I-kappaB kinase/NF-kappaB signaling	14	28	CD40	TFRC	RIPK2	TRAF2	TICAM1	TNF	IKBKB	TLR1	CASP8	HMOX1	FYN	TLR6	TLR3	BIRC3	50	114	15075	37.0263	1.54e-14	1.71e-15	1.56e-15	CD40
GOTERM_BP_DIRECT	GO:0043123	positive regulation of I-kappaB kinase/NF-kappaB signaling	14	28	CD40	TFRC	RIPK2	TRAF2	TICAM1	TNF	IKBKB	TLR1	CASP8	HMOX1	FYN	TLR6	TLR3	BIRC3	50	114	15075	37.0263	1.54e-14	1.71e-15	1.56e-15	TFRC
GOTERM_BP_DIRECT	GO:0043123	positive regulation of I-kappaB kinase/NF-kappaB signaling	14	28	CD40	TFRC	RIPK2	TRAF2	TICAM1	TNF	IKBKB	TLR1	CASP8	HMOX1	FYN	TLR6	TLR3	BIRC3	50	114	15075	37.0263	1.54e-14	1.71e-15	1.56e-15	RIPK2
GOTERM_BP_DIRECT	GO:0043123	positive regulation of I-kappaB kinase/NF-kappaB signaling	14	28	CD40	TFRC	RIPK2	TRAF2	TICAM1	TNF	IKBKB	TLR1	CASP8	HMOX1	FYN	TLR6	TLR3	BIRC3	50	114	15075	37.0263	1.54e-14	1.71e-15	1.56e-15	TRAF2
GOTERM_BP_DIRECT	GO:0043123	positive regulation of I-kappaB kinase/NF-kappaB signaling	14	28	CD40	TFRC	RIPK2	TRAF2	TICAM1	TNF	IKBKB	TLR1	CASP8	HMOX1	FYN	TLR6	TLR3	BIRC3	50	114	15075	37.0263	1.54e-14	1.71e-15	1.56e-15	TICAM1
GOTERM_BP_DIRECT	GO:0043123	positive regulation of I-kappaB kinase/NF-kappaB signaling	14	28	CD40	TFRC	RIPK2	TRAF2	TICAM1	TNF	IKBKB	TLR1	CASP8	HMOX1	FYN	TLR6	TLR3	BIRC3	50	114	15075	37.0263	1.54e-14	1.71e-15	1.56e-15	TNF
GOTERM_BP_DIRECT	GO:0043123	positive regulation of I-kappaB kinase/NF-kappaB signaling	14	28	CD40	TFRC	RIPK2	TRAF2	TICAM1	TNF	IKBKB	TLR1	CASP8	HMOX1	FYN	TLR6	TLR3	BIRC3	50	114	15075	37.0263	1.54e-14	1.71e-15	1.56e-15	IKBKB
GOTERM_BP_DIRECT	GO:0043123	positive regulation of I-kappaB kinase/NF-kappaB signaling	14	28	CD40	TFRC	RIPK2	TRAF2	TICAM1	TNF	IKBKB	TLR1	CASP8	HMOX1	FYN	TLR6	TLR3	BIRC3	50	114	15075	37.0263	1.54e-14	1.71e-15	1.56e-15	TLR1
GOTERM_BP_DIRECT	GO:0043123	positive regulation of I-kappaB kinase/NF-kappaB signaling	14	28	CD40	TFRC	RIPK2	TRAF2	TICAM1	TNF	IKBKB	TLR1	CASP8	HMOX1	FYN	TLR6	TLR3	BIRC3	50	114	15075	37.0263	1.54e-14	1.71e-15	1.56e-15	CASP8
GOTERM_BP_DIRECT	GO:0043123	positive regulation of I-kappaB kinase/NF-kappaB signaling	14	28	CD40	TFRC	RIPK2	TRAF2	TICAM1	TNF	IKBKB	TLR1	CASP8	HMOX1	FYN	TLR6	TLR3	BIRC3	50	114	15075	37.0263	1.54e-14	1.71e-15	1.56e-15	HMOX1
GOTERM_BP_DIRECT	GO:0043123	positive regulation of I-kappaB kinase/NF-kappaB signaling	14	28	CD40	TFRC	RIPK2	TRAF2	TICAM1	TNF	IKBKB	TLR1	CASP8	HMOX1	FYN	TLR6	TLR3	BIRC3	50	114	15075	37.0263	1.54e-14	1.71e-15	1.56e-15	FYN
GOTERM_BP_DIRECT	GO:0043123	positive regulation of I-kappaB kinase/NF-kappaB signaling	14	28	CD40	TFRC	RIPK2	TRAF2	TICAM1	TNF	IKBKB	TLR1	CASP8	HMOX1	FYN	TLR6	TLR3	BIRC3	50	114	15075	37.0263	1.54e-14	1.71e-15	1.56e-15	TLR6
GOTERM_BP_DIRECT	GO:0043123	positive regulation of I-kappaB kinase/NF-kappaB signaling	14	28	CD40	TFRC	RIPK2	TRAF2	TICAM1	TNF	IKBKB	TLR1	CASP8	HMOX1	FYN	TLR6	TLR3	BIRC3	50	114	15075	37.0263	1.54e-14	1.71e-15	1.56e-15	TLR3
GOTERM_BP_DIRECT	GO:0043123	positive regulation of I-kappaB kinase/NF-kappaB signaling	14	28	CD40	TFRC	RIPK2	TRAF2	TICAM1	TNF	IKBKB	TLR1	CASP8	HMOX1	FYN	TLR6	TLR3	BIRC3	50	114	15075	37.0263	1.54e-14	1.71e-15	1.56e-15	BIRC3
GOTERM_BP_DIRECT	GO:1901224	positive regulation of NIK/NF-kappaB signaling	10	20	APP	SPHK1	PDCD4	IL18	EIF2AK2	CD14	CALR	TNF	TLR3	NR3C2	50	46	15075	65.5435	1.08e-11	1.08e-12	9.78e-13	APP
GOTERM_BP_DIRECT	GO:1901224	positive regulation of NIK/NF-kappaB signaling	10	20	APP	SPHK1	PDCD4	IL18	EIF2AK2	CD14	CALR	TNF	TLR3	NR3C2	50	46	15075	65.5435	1.08e-11	1.08e-12	9.78e-13	SPHK1
GOTERM_BP_DIRECT	GO:1901224	positive regulation of NIK/NF-kappaB signaling	10	20	APP	SPHK1	PDCD4	IL18	EIF2AK2	CD14	CALR	TNF	TLR3	NR3C2	50	46	15075	65.5435	1.08e-11	1.08e-12	9.78e-13	PDCD4
GOTERM_BP_DIRECT	GO:1901224	positive regulation of NIK/NF-kappaB signaling	10	20	APP	SPHK1	PDCD4	IL18	EIF2AK2	CD14	CALR	TNF	TLR3	NR3C2	50	46	15075	65.5435	1.08e-11	1.08e-12	9.78e-13	IL18
GOTERM_BP_DIRECT	GO:1901224	positive regulation of NIK/NF-kappaB signaling	10	20	APP	SPHK1	PDCD4	IL18	EIF2AK2	CD14	CALR	TNF	TLR3	NR3C2	50	46	15075	65.5435	1.08e-11	1.08e-12	9.78e-13	EIF2AK2
GOTERM_BP_DIRECT	GO:1901224	positive regulation of NIK/NF-kappaB signaling	10	20	APP	SPHK1	PDCD4	IL18	EIF2AK2	CD14	CALR	TNF	TLR3	NR3C2	50	46	15075	65.5435	1.08e-11	1.08e-12	9.78e-13	CD14
GOTERM_BP_DIRECT	GO:1901224	positive regulation of NIK/NF-kappaB signaling	10	20	APP	SPHK1	PDCD4	IL18	EIF2AK2	CD14	CALR	TNF	TLR3	NR3C2	50	46	15075	65.5435	1.08e-11	1.08e-12	9.78e-13	CALR
GOTERM_BP_DIRECT	GO:1901224	positive regulation of NIK/NF-kappaB signaling	10	20	APP	SPHK1	PDCD4	IL18	EIF2AK2	CD14	CALR	TNF	TLR3	NR3C2	50	46	15075	65.5435	1.08e-11	1.08e-12	9.78e-13	TNF
GOTERM_BP_DIRECT	GO:1901224	positive regulation of NIK/NF-kappaB signaling	10	20	APP	SPHK1	PDCD4	IL18	EIF2AK2	CD14	CALR	TNF	TLR3	NR3C2	50	46	15075	65.5435	1.08e-11	1.08e-12	9.78e-13	TLR3
GOTERM_BP_DIRECT	GO:1901224	positive regulation of NIK/NF-kappaB signaling	10	20	APP	SPHK1	PDCD4	IL18	EIF2AK2	CD14	CALR	TNF	TLR3	NR3C2	50	46	15075	65.5435	1.08e-11	1.08e-12	9.78e-13	NR3C2
GOTERM_BP_DIRECT	GO:0031663	lipopolysaccharide-mediated signaling pathway	7	14	NFKBIA	RIPK2	IL18	CD14	TICAM1	TNF	MALT1	50	27	15075	78.1667	1.38e-07	1.26e-08	1.14e-08	NFKBIA
GOTERM_BP_DIRECT	GO:0031663	lipopolysaccharide-mediated signaling pathway	7	14	NFKBIA	RIPK2	IL18	CD14	TICAM1	TNF	MALT1	50	27	15075	78.1667	1.38e-07	1.26e-08	1.14e-08	RIPK2
GOTERM_BP_DIRECT	GO:0031663	lipopolysaccharide-mediated signaling pathway	7	14	NFKBIA	RIPK2	IL18	CD14	TICAM1	TNF	MALT1	50	27	15075	78.1667	1.38e-07	1.26e-08	1.14e-08	IL18
GOTERM_BP_DIRECT	GO:0031663	lipopolysaccharide-mediated signaling pathway	7	14	NFKBIA	RIPK2	IL18	CD14	TICAM1	TNF	MALT1	50	27	15075	78.1667	1.38e-07	1.26e-08	1.14e-08	CD14
GOTERM_BP_DIRECT	GO:0031663	lipopolysaccharide-mediated signaling pathway	7	14	NFKBIA	RIPK2	IL18	CD14	TICAM1	TNF	MALT1	50	27	15075	78.1667	1.38e-07	1.26e-08	1.14e-08	TICAM1
GOTERM_BP_DIRECT	GO:0031663	lipopolysaccharide-mediated signaling pathway	7	14	NFKBIA	RIPK2	IL18	CD14	TICAM1	TNF	MALT1	50	27	15075	78.1667	1.38e-07	1.26e-08	1.14e-08	TNF
GOTERM_BP_DIRECT	GO:0031663	lipopolysaccharide-mediated signaling pathway	7	14	NFKBIA	RIPK2	IL18	CD14	TICAM1	TNF	MALT1	50	27	15075	78.1667	1.38e-07	1.26e-08	1.14e-08	MALT1
GOTERM_BP_DIRECT	GO:0032760	positive regulation of tumor necrosis factor production	7	14	TLR1	APP	RIPK2	TLR9	CD14	TICAM1	TLR3	50	62	15075	34.0403	2.64e-05	2.03e-06	1.84e-06	TLR1
GOTERM_BP_DIRECT	GO:0032760	positive regulation of tumor necrosis factor production	7	14	TLR1	APP	RIPK2	TLR9	CD14	TICAM1	TLR3	50	62	15075	34.0403	2.64e-05	2.03e-06	1.84e-06	APP
GOTERM_BP_DIRECT	GO:0032760	positive regulation of tumor necrosis factor production	7	14	TLR1	APP	RIPK2	TLR9	CD14	TICAM1	TLR3	50	62	15075	34.0403	2.64e-05	2.03e-06	1.84e-06	RIPK2
GOTERM_BP_DIRECT	GO:0032760	positive regulation of tumor necrosis factor production	7	14	TLR1	APP	RIPK2	TLR9	CD14	TICAM1	TLR3	50	62	15075	34.0403	2.64e-05	2.03e-06	1.84e-06	TLR9
GOTERM_BP_DIRECT	GO:0032760	positive regulation of tumor necrosis factor production	7	14	TLR1	APP	RIPK2	TLR9	CD14	TICAM1	TLR3	50	62	15075	34.0403	2.64e-05	2.03e-06	1.84e-06	CD14
GOTERM_BP_DIRECT	GO:0032760	positive regulation of tumor necrosis factor production	7	14	TLR1	APP	RIPK2	TLR9	CD14	TICAM1	TLR3	50	62	15075	34.0403	2.64e-05	2.03e-06	1.84e-06	TICAM1
GOTERM_BP_DIRECT	GO:0032760	positive regulation of tumor necrosis factor production	7	14	TLR1	APP	RIPK2	TLR9	CD14	TICAM1	TLR3	50	62	15075	34.0403	2.64e-05	2.03e-06	1.84e-06	TLR3
GOTERM_BP_DIRECT	GO:0032755	positive regulation of interleukin-6 production	7	14	TLR1	APP	RIPK2	TLR9	TICAM1	TNF	TLR3	50	62	15075	34.0403	2.64e-05	2.03e-06	1.84e-06	TLR1
GOTERM_BP_DIRECT	GO:0032755	positive regulation of interleukin-6 production	7	14	TLR1	APP	RIPK2	TLR9	TICAM1	TNF	TLR3	50	62	15075	34.0403	2.64e-05	2.03e-06	1.84e-06	APP
GOTERM_BP_DIRECT	GO:0032755	positive regulation of interleukin-6 production	7	14	TLR1	APP	RIPK2	TLR9	TICAM1	TNF	TLR3	50	62	15075	34.0403	2.64e-05	2.03e-06	1.84e-06	RIPK2
GOTERM_BP_DIRECT	GO:0032755	positive regulation of interleukin-6 production	7	14	TLR1	APP	RIPK2	TLR9	TICAM1	TNF	TLR3	50	62	15075	34.0403	2.64e-05	2.03e-06	1.84e-06	TLR9
GOTERM_BP_DIRECT	GO:0032755	positive regulation of interleukin-6 production	7	14	TLR1	APP	RIPK2	TLR9	TICAM1	TNF	TLR3	50	62	15075	34.0403	2.64e-05	2.03e-06	1.84e-06	TICAM1
GOTERM_BP_DIRECT	GO:0032755	positive regulation of interleukin-6 production	7	14	TLR1	APP	RIPK2	TLR9	TICAM1	TNF	TLR3	50	62	15075	34.0403	2.64e-05	2.03e-06	1.84e-06	TNF
GOTERM_BP_DIRECT	GO:0032755	positive regulation of interleukin-6 production	7	14	TLR1	APP	RIPK2	TLR9	TICAM1	TNF	TLR3	50	62	15075	34.0403	2.64e-05	2.03e-06	1.84e-06	TLR3
GOTERM_BP_DIRECT	GO:1904646	cellular response to beta-amyloid	5	10	TLR1	APP	FYN	TLR6	ICAM1	50	23	15075	65.5435	0.000477	3.41e-05	3.1e-05	TLR1
GOTERM_BP_DIRECT	GO:1904646	cellular response to beta-amyloid	5	10	TLR1	APP	FYN	TLR6	ICAM1	50	23	15075	65.5435	0.000477	3.41e-05	3.1e-05	APP
GOTERM_BP_DIRECT	GO:1904646	cellular response to beta-amyloid	5	10	TLR1	APP	FYN	TLR6	ICAM1	50	23	15075	65.5435	0.000477	3.41e-05	3.1e-05	FYN
GOTERM_BP_DIRECT	GO:1904646	cellular response to beta-amyloid	5	10	TLR1	APP	FYN	TLR6	ICAM1	50	23	15075	65.5435	0.000477	3.41e-05	3.1e-05	TLR6
GOTERM_BP_DIRECT	GO:1904646	cellular response to beta-amyloid	5	10	TLR1	APP	FYN	TLR6	ICAM1	50	23	15075	65.5435	0.000477	3.41e-05	3.1e-05	ICAM1
GOTERM_BP_DIRECT	GO:0043507	positive regulation of JUN kinase activity	5	10	TLR1	TRAF2	TNFRSF11A	TLR6	TNF	50	24	15075	62.8125	0.000572	3.81e-05	3.47e-05	TLR1
GOTERM_BP_DIRECT	GO:0043507	positive regulation of JUN kinase activity	5	10	TLR1	TRAF2	TNFRSF11A	TLR6	TNF	50	24	15075	62.8125	0.000572	3.81e-05	3.47e-05	TRAF2
GOTERM_BP_DIRECT	GO:0043507	positive regulation of JUN kinase activity	5	10	TLR1	TRAF2	TNFRSF11A	TLR6	TNF	50	24	15075	62.8125	0.000572	3.81e-05	3.47e-05	TNFRSF11A
GOTERM_BP_DIRECT	GO:0043507	positive regulation of JUN kinase activity	5	10	TLR1	TRAF2	TNFRSF11A	TLR6	TNF	50	24	15075	62.8125	0.000572	3.81e-05	3.47e-05	TLR6
GOTERM_BP_DIRECT	GO:0043507	positive regulation of JUN kinase activity	5	10	TLR1	TRAF2	TNFRSF11A	TLR6	TNF	50	24	15075	62.8125	0.000572	3.81e-05	3.47e-05	TNF
GOTERM_BP_DIRECT	GO:0032729	positive regulation of interferon-gamma production	6	12	RIPK2	IL18	TLR9	CD14	TNF	TLR3	50	59	15075	30.661	0.000739	4.62e-05	4.2e-05	RIPK2
GOTERM_BP_DIRECT	GO:0032729	positive regulation of interferon-gamma production	6	12	RIPK2	IL18	TLR9	CD14	TNF	TLR3	50	59	15075	30.661	0.000739	4.62e-05	4.2e-05	IL18
GOTERM_BP_DIRECT	GO:0032729	positive regulation of interferon-gamma production	6	12	RIPK2	IL18	TLR9	CD14	TNF	TLR3	50	59	15075	30.661	0.000739	4.62e-05	4.2e-05	TLR9
GOTERM_BP_DIRECT	GO:0032729	positive regulation of interferon-gamma production	6	12	RIPK2	IL18	TLR9	CD14	TNF	TLR3	50	59	15075	30.661	0.000739	4.62e-05	4.2e-05	CD14
GOTERM_BP_DIRECT	GO:0032729	positive regulation of interferon-gamma production	6	12	RIPK2	IL18	TLR9	CD14	TNF	TLR3	50	59	15075	30.661	0.000739	4.62e-05	4.2e-05	TNF
GOTERM_BP_DIRECT	GO:0032729	positive regulation of interferon-gamma production	6	12	RIPK2	IL18	TLR9	CD14	TNF	TLR3	50	59	15075	30.661	0.000739	4.62e-05	4.2e-05	TLR3
GOTERM_BP_DIRECT	GO:0032722	positive regulation of chemokine production	5	10	APP	RIPK2	EIF2AK2	TICAM1	TLR3	50	29	15075	51.9828	0.00126197	7.43e-05	6.75e-05	APP
GOTERM_BP_DIRECT	GO:0032722	positive regulation of chemokine production	5	10	APP	RIPK2	EIF2AK2	TICAM1	TLR3	50	29	15075	51.9828	0.00126197	7.43e-05	6.75e-05	RIPK2
GOTERM_BP_DIRECT	GO:0032722	positive regulation of chemokine production	5	10	APP	RIPK2	EIF2AK2	TICAM1	TLR3	50	29	15075	51.9828	0.00126197	7.43e-05	6.75e-05	EIF2AK2
GOTERM_BP_DIRECT	GO:0032722	positive regulation of chemokine production	5	10	APP	RIPK2	EIF2AK2	TICAM1	TLR3	50	29	15075	51.9828	0.00126197	7.43e-05	6.75e-05	TICAM1
GOTERM_BP_DIRECT	GO:0032722	positive regulation of chemokine production	5	10	APP	RIPK2	EIF2AK2	TICAM1	TLR3	50	29	15075	51.9828	0.00126197	7.43e-05	6.75e-05	TLR3
GOTERM_BP_DIRECT	GO:0032731	positive regulation of interleukin-1 beta production	5	10	APP	CASP8	RIPK2	TNF	MALT1	50	35	15075	43.0714	0.00274044	0.000152	0.000139	APP
GOTERM_BP_DIRECT	GO:0032731	positive regulation of interleukin-1 beta production	5	10	APP	CASP8	RIPK2	TNF	MALT1	50	35	15075	43.0714	0.00274044	0.000152	0.000139	CASP8
GOTERM_BP_DIRECT	GO:0032731	positive regulation of interleukin-1 beta production	5	10	APP	CASP8	RIPK2	TNF	MALT1	50	35	15075	43.0714	0.00274044	0.000152	0.000139	RIPK2
GOTERM_BP_DIRECT	GO:0032731	positive regulation of interleukin-1 beta production	5	10	APP	CASP8	RIPK2	TNF	MALT1	50	35	15075	43.0714	0.00274044	0.000152	0.000139	TNF
GOTERM_BP_DIRECT	GO:0032731	positive regulation of interleukin-1 beta production	5	10	APP	CASP8	RIPK2	TNF	MALT1	50	35	15075	43.0714	0.00274044	0.000152	0.000139	MALT1
GOTERM_BP_DIRECT	GO:0002224	toll-like receptor signaling pathway	4	8	TLR1	TLR9	TLR6	TLR3	50	20	15075	60.3	0.0200732	0.00106721	0.00097	TLR1
GOTERM_BP_DIRECT	GO:0002224	toll-like receptor signaling pathway	4	8	TLR1	TLR9	TLR6	TLR3	50	20	15075	60.3	0.0200732	0.00106721	0.00097	TLR9
GOTERM_BP_DIRECT	GO:0002224	toll-like receptor signaling pathway	4	8	TLR1	TLR9	TLR6	TLR3	50	20	15075	60.3	0.0200732	0.00106721	0.00097	TLR6
GOTERM_BP_DIRECT	GO:0002224	toll-like receptor signaling pathway	4	8	TLR1	TLR9	TLR6	TLR3	50	20	15075	60.3	0.0200732	0.00106721	0.00097	TLR3
GOTERM_BP_DIRECT	GO:0046330	positive regulation of JNK cascade	5	10	APP	RIPK2	TRAF2	TNF	TLR3	50	67	15075	22.5	0.0365349	0.00186089	0.00169202	APP
GOTERM_BP_DIRECT	GO:0046330	positive regulation of JNK cascade	5	10	APP	RIPK2	TRAF2	TNF	TLR3	50	67	15075	22.5	0.0365349	0.00186089	0.00169202	RIPK2
GOTERM_BP_DIRECT	GO:0046330	positive regulation of JNK cascade	5	10	APP	RIPK2	TRAF2	TNF	TLR3	50	67	15075	22.5	0.0365349	0.00186089	0.00169202	TRAF2
GOTERM_BP_DIRECT	GO:0046330	positive regulation of JNK cascade	5	10	APP	RIPK2	TRAF2	TNF	TLR3	50	67	15075	22.5	0.0365349	0.00186089	0.00169202	TNF
GOTERM_BP_DIRECT	GO:0046330	positive regulation of JNK cascade	5	10	APP	RIPK2	TRAF2	TNF	TLR3	50	67	15075	22.5	0.0365349	0.00186089	0.00169202	TLR3
GOTERM_BP_DIRECT	GO:0071726	cellular response to diacyl bacterial lipopeptide	3	6	TLR1	CD14	TLR6	50	5	15075	180.9	0.0572376	0.00280657	0.00255187	TLR1
GOTERM_BP_DIRECT	GO:0071726	cellular response to diacyl bacterial lipopeptide	3	6	TLR1	CD14	TLR6	50	5	15075	180.9	0.0572376	0.00280657	0.00255187	CD14
GOTERM_BP_DIRECT	GO:0071726	cellular response to diacyl bacterial lipopeptide	3	6	TLR1	CD14	TLR6	50	5	15075	180.9	0.0572376	0.00280657	0.00255187	TLR6
GOTERM_BP_DIRECT	GO:0007253	cytoplasmic sequestering of NF-kappaB	3	6	NFKBIA	PSMD10	NFKBIB	50	6	15075	150.75	0.0844499	0.00401015	0.00364623	NFKBIA
GOTERM_BP_DIRECT	GO:0007253	cytoplasmic sequestering of NF-kappaB	3	6	NFKBIA	PSMD10	NFKBIB	50	6	15075	150.75	0.0844499	0.00401015	0.00364623	PSMD10
GOTERM_BP_DIRECT	GO:0007253	cytoplasmic sequestering of NF-kappaB	3	6	NFKBIA	PSMD10	NFKBIB	50	6	15075	150.75	0.0844499	0.00401015	0.00364623	NFKBIB
GOTERM_BP_DIRECT	GO:0030890	positive regulation of B cell proliferation	4	8	CD40	TFRC	TLR9	TICAM1	50	35	15075	34.4571	0.106404	0.00468757	0.00426217	CD40
GOTERM_BP_DIRECT	GO:0030890	positive regulation of B cell proliferation	4	8	CD40	TFRC	TLR9	TICAM1	50	35	15075	34.4571	0.106404	0.00468757	0.00426217	TFRC
GOTERM_BP_DIRECT	GO:0030890	positive regulation of B cell proliferation	4	8	CD40	TFRC	TLR9	TICAM1	50	35	15075	34.4571	0.106404	0.00468757	0.00426217	TLR9
GOTERM_BP_DIRECT	GO:0030890	positive regulation of B cell proliferation	4	8	CD40	TFRC	TLR9	TICAM1	50	35	15075	34.4571	0.106404	0.00468757	0.00426217	TICAM1
GOTERM_BP_DIRECT	GO:0045766	positive regulation of angiogenesis	5	10	C3	CD40	SPHK1	HMOX1	TLR3	50	89	15075	16.9382	0.106414	0.00468757	0.00426217	C3
GOTERM_BP_DIRECT	GO:0045766	positive regulation of angiogenesis	5	10	C3	CD40	SPHK1	HMOX1	TLR3	50	89	15075	16.9382	0.106414	0.00468757	0.00426217	CD40
GOTERM_BP_DIRECT	GO:0045766	positive regulation of angiogenesis	5	10	C3	CD40	SPHK1	HMOX1	TLR3	50	89	15075	16.9382	0.106414	0.00468757	0.00426217	SPHK1
GOTERM_BP_DIRECT	GO:0045766	positive regulation of angiogenesis	5	10	C3	CD40	SPHK1	HMOX1	TLR3	50	89	15075	16.9382	0.106414	0.00468757	0.00426217	HMOX1
GOTERM_BP_DIRECT	GO:0045766	positive regulation of angiogenesis	5	10	C3	CD40	SPHK1	HMOX1	TLR3	50	89	15075	16.9382	0.106414	0.00468757	0.00426217	TLR3
GOTERM_BP_DIRECT	GO:0033209	tumor necrosis factor-mediated signaling pathway	4	8	IKBKB	NFKBIA	TRAF2	TNF	50	38	15075	31.7368	0.134129	0.00576006	0.00523734	IKBKB
GOTERM_BP_DIRECT	GO:0033209	tumor necrosis factor-mediated signaling pathway	4	8	IKBKB	NFKBIA	TRAF2	TNF	50	38	15075	31.7368	0.134129	0.00576006	0.00523734	NFKBIA
GOTERM_BP_DIRECT	GO:0033209	tumor necrosis factor-mediated signaling pathway	4	8	IKBKB	NFKBIA	TRAF2	TNF	50	38	15075	31.7368	0.134129	0.00576006	0.00523734	TRAF2
GOTERM_BP_DIRECT	GO:0033209	tumor necrosis factor-mediated signaling pathway	4	8	IKBKB	NFKBIA	TRAF2	TNF	50	38	15075	31.7368	0.134129	0.00576006	0.00523734	TNF
GOTERM_BP_DIRECT	GO:0032757	positive regulation of interleukin-8 production	4	8	TLR1	CD14	TNF	TLR3	50	43	15075	28.0465	0.188042	0.00801033	0.00728339	TLR1
GOTERM_BP_DIRECT	GO:0032757	positive regulation of interleukin-8 production	4	8	TLR1	CD14	TNF	TLR3	50	43	15075	28.0465	0.188042	0.00801033	0.00728339	CD14
GOTERM_BP_DIRECT	GO:0032757	positive regulation of interleukin-8 production	4	8	TLR1	CD14	TNF	TLR3	50	43	15075	28.0465	0.188042	0.00801033	0.00728339	TNF
GOTERM_BP_DIRECT	GO:0032757	positive regulation of interleukin-8 production	4	8	TLR1	CD14	TNF	TLR3	50	43	15075	28.0465	0.188042	0.00801033	0.00728339	TLR3
GOTERM_BP_DIRECT	GO:0031398	positive regulation of protein ubiquitination	4	8	PSMD10	RIPK2	SPHK1	TICAM1	50	44	15075	27.4091	0.199918	0.00825919	0.00750966	PSMD10
GOTERM_BP_DIRECT	GO:0031398	positive regulation of protein ubiquitination	4	8	PSMD10	RIPK2	SPHK1	TICAM1	50	44	15075	27.4091	0.199918	0.00825919	0.00750966	RIPK2
GOTERM_BP_DIRECT	GO:0031398	positive regulation of protein ubiquitination	4	8	PSMD10	RIPK2	SPHK1	TICAM1	50	44	15075	27.4091	0.199918	0.00825919	0.00750966	SPHK1
GOTERM_BP_DIRECT	GO:0031398	positive regulation of protein ubiquitination	4	8	PSMD10	RIPK2	SPHK1	TICAM1	50	44	15075	27.4091	0.199918	0.00825919	0.00750966	TICAM1
GOTERM_BP_DIRECT	GO:0043330	response to exogenous dsRNA	4	8	NFKBIA	RIPK2	TICAM1	TLR3	50	50	15075	24.12	0.277923	0.0116261	0.0105711	NFKBIA
GOTERM_BP_DIRECT	GO:0043330	response to exogenous dsRNA	4	8	NFKBIA	RIPK2	TICAM1	TLR3	50	50	15075	24.12	0.277923	0.0116261	0.0105711	RIPK2
GOTERM_BP_DIRECT	GO:0043330	response to exogenous dsRNA	4	8	NFKBIA	RIPK2	TICAM1	TLR3	50	50	15075	24.12	0.277923	0.0116261	0.0105711	TICAM1
GOTERM_BP_DIRECT	GO:0043330	response to exogenous dsRNA	4	8	NFKBIA	RIPK2	TICAM1	TLR3	50	50	15075	24.12	0.277923	0.0116261	0.0105711	TLR3
GOTERM_BP_DIRECT	GO:2000353	positive regulation of endothelial cell apoptotic process	3	6	CD40	PDCD4	TNF	50	14	15075	64.6071	0.409415	0.0181517	0.0165044	CD40
GOTERM_BP_DIRECT	GO:2000353	positive regulation of endothelial cell apoptotic process	3	6	CD40	PDCD4	TNF	50	14	15075	64.6071	0.409415	0.0181517	0.0165044	PDCD4
GOTERM_BP_DIRECT	GO:2000353	positive regulation of endothelial cell apoptotic process	3	6	CD40	PDCD4	TNF	50	14	15075	64.6071	0.409415	0.0181517	0.0165044	TNF
GOTERM_BP_DIRECT	GO:0045944	positive regulation of transcription from RNA polymerase II promoter	9	18	IKBKB	NFKBIA	APP	CD40	RPS6KA5	IL18	TLR9	TNF	TLR3	50	639	15075	4.24648	0.425048	0.01844	0.0167666	IKBKB
GOTERM_BP_DIRECT	GO:0045944	positive regulation of transcription from RNA polymerase II promoter	9	18	IKBKB	NFKBIA	APP	CD40	RPS6KA5	IL18	TLR9	TNF	TLR3	50	639	15075	4.24648	0.425048	0.01844	0.0167666	NFKBIA
GOTERM_BP_DIRECT	GO:0045944	positive regulation of transcription from RNA polymerase II promoter	9	18	IKBKB	NFKBIA	APP	CD40	RPS6KA5	IL18	TLR9	TNF	TLR3	50	639	15075	4.24648	0.425048	0.01844	0.0167666	APP
GOTERM_BP_DIRECT	GO:0045944	positive regulation of transcription from RNA polymerase II promoter	9	18	IKBKB	NFKBIA	APP	CD40	RPS6KA5	IL18	TLR9	TNF	TLR3	50	639	15075	4.24648	0.425048	0.01844	0.0167666	CD40
GOTERM_BP_DIRECT	GO:0045944	positive regulation of transcription from RNA polymerase II promoter	9	18	IKBKB	NFKBIA	APP	CD40	RPS6KA5	IL18	TLR9	TNF	TLR3	50	639	15075	4.24648	0.425048	0.01844	0.0167666	RPS6KA5
GOTERM_BP_DIRECT	GO:0045944	positive regulation of transcription from RNA polymerase II promoter	9	18	IKBKB	NFKBIA	APP	CD40	RPS6KA5	IL18	TLR9	TNF	TLR3	50	639	15075	4.24648	0.425048	0.01844	0.0167666	IL18
GOTERM_BP_DIRECT	GO:0045944	positive regulation of transcription from RNA polymerase II promoter	9	18	IKBKB	NFKBIA	APP	CD40	RPS6KA5	IL18	TLR9	TNF	TLR3	50	639	15075	4.24648	0.425048	0.01844	0.0167666	TLR9
GOTERM_BP_DIRECT	GO:0045944	positive regulation of transcription from RNA polymerase II promoter	9	18	IKBKB	NFKBIA	APP	CD40	RPS6KA5	IL18	TLR9	TNF	TLR3	50	639	15075	4.24648	0.425048	0.01844	0.0167666	TNF
GOTERM_BP_DIRECT	GO:0045944	positive regulation of transcription from RNA polymerase II promoter	9	18	IKBKB	NFKBIA	APP	CD40	RPS6KA5	IL18	TLR9	TNF	TLR3	50	639	15075	4.24648	0.425048	0.01844	0.0167666	TLR3
GOTERM_BP_DIRECT	GO:0034142	toll-like receptor 4 signaling pathway	3	6	NFKBIA	RIPK2	CD14	50	15	15075	60.3	0.454714	0.0195524	0.017778	NFKBIA
GOTERM_BP_DIRECT	GO:0034142	toll-like receptor 4 signaling pathway	3	6	NFKBIA	RIPK2	CD14	50	15	15075	60.3	0.454714	0.0195524	0.017778	RIPK2
GOTERM_BP_DIRECT	GO:0034142	toll-like receptor 4 signaling pathway	3	6	NFKBIA	RIPK2	CD14	50	15	15075	60.3	0.454714	0.0195524	0.017778	CD14
GOTERM_BP_DIRECT	GO:0043066	negative regulation of apoptotic process	6	12	TFRC	SPHK1	CAT	EIF2AK2	CAPN3	BIRC3	50	250	15075	7.236	0.516464	0.0226928	0.0206334	TFRC
GOTERM_BP_DIRECT	GO:0043066	negative regulation of apoptotic process	6	12	TFRC	SPHK1	CAT	EIF2AK2	CAPN3	BIRC3	50	250	15075	7.236	0.516464	0.0226928	0.0206334	SPHK1
GOTERM_BP_DIRECT	GO:0043066	negative regulation of apoptotic process	6	12	TFRC	SPHK1	CAT	EIF2AK2	CAPN3	BIRC3	50	250	15075	7.236	0.516464	0.0226928	0.0206334	CAT
GOTERM_BP_DIRECT	GO:0043066	negative regulation of apoptotic process	6	12	TFRC	SPHK1	CAT	EIF2AK2	CAPN3	BIRC3	50	250	15075	7.236	0.516464	0.0226928	0.0206334	EIF2AK2
GOTERM_BP_DIRECT	GO:0043066	negative regulation of apoptotic process	6	12	TFRC	SPHK1	CAT	EIF2AK2	CAPN3	BIRC3	50	250	15075	7.236	0.516464	0.0226928	0.0206334	CAPN3
GOTERM_BP_DIRECT	GO:0043066	negative regulation of apoptotic process	6	12	TFRC	SPHK1	CAT	EIF2AK2	CAPN3	BIRC3	50	250	15075	7.236	0.516464	0.0226928	0.0206334	BIRC3
GOTERM_BP_DIRECT	GO:0033138	positive regulation of peptidyl-serine phosphorylation	4	8	APP	TFRC	RIPK2	TNF	50	70	15075	17.2286	0.580766	0.025078	0.0228021	APP
GOTERM_BP_DIRECT	GO:0033138	positive regulation of peptidyl-serine phosphorylation	4	8	APP	TFRC	RIPK2	TNF	50	70	15075	17.2286	0.580766	0.025078	0.0228021	TFRC
GOTERM_BP_DIRECT	GO:0033138	positive regulation of peptidyl-serine phosphorylation	4	8	APP	TFRC	RIPK2	TNF	50	70	15075	17.2286	0.580766	0.025078	0.0228021	RIPK2
GOTERM_BP_DIRECT	GO:0033138	positive regulation of peptidyl-serine phosphorylation	4	8	APP	TFRC	RIPK2	TNF	50	70	15075	17.2286	0.580766	0.025078	0.0228021	TNF
GOTERM_BP_DIRECT	GO:0045780	positive regulation of bone resorption	3	6	TFRC	ADAM8	TNFRSF11A	50	18	15075	50.25	0.584554	0.025078	0.0228021	TFRC
GOTERM_BP_DIRECT	GO:0045780	positive regulation of bone resorption	3	6	TFRC	ADAM8	TNFRSF11A	50	18	15075	50.25	0.584554	0.025078	0.0228021	ADAM8
GOTERM_BP_DIRECT	GO:0045780	positive regulation of bone resorption	3	6	TFRC	ADAM8	TNFRSF11A	50	18	15075	50.25	0.584554	0.025078	0.0228021	TNFRSF11A
GOTERM_BP_DIRECT	GO:0008625	extrinsic apoptotic signaling pathway via death domain receptors	3	6	CASP8	IL18	TNF	50	18	15075	50.25	0.584554	0.025078	0.0228021	CASP8
GOTERM_BP_DIRECT	GO:0008625	extrinsic apoptotic signaling pathway via death domain receptors	3	6	CASP8	IL18	TNF	50	18	15075	50.25	0.584554	0.025078	0.0228021	IL18
GOTERM_BP_DIRECT	GO:0008625	extrinsic apoptotic signaling pathway via death domain receptors	3	6	CASP8	IL18	TNF	50	18	15075	50.25	0.584554	0.025078	0.0228021	TNF
GOTERM_BP_DIRECT	GO:0010800	positive regulation of peptidyl-threonine phosphorylation	3	6	APP	RIPK2	SPHK1	50	20	15075	45.225	0.662608	0.0301522	0.0274159	APP
GOTERM_BP_DIRECT	GO:0010800	positive regulation of peptidyl-threonine phosphorylation	3	6	APP	RIPK2	SPHK1	50	20	15075	45.225	0.662608	0.0301522	0.0274159	RIPK2
GOTERM_BP_DIRECT	GO:0010800	positive regulation of peptidyl-threonine phosphorylation	3	6	APP	RIPK2	SPHK1	50	20	15075	45.225	0.662608	0.0301522	0.0274159	SPHK1
GOTERM_BP_DIRECT	GO:0030866	cortical actin cytoskeleton organization	3	6	IKBKB	CALR	TNF	50	26	15075	34.7885	0.840665	0.0495622	0.0450644	IKBKB
GOTERM_BP_DIRECT	GO:0030866	cortical actin cytoskeleton organization	3	6	IKBKB	CALR	TNF	50	26	15075	34.7885	0.840665	0.0495622	0.0450644	CALR
GOTERM_BP_DIRECT	GO:0030866	cortical actin cytoskeleton organization	3	6	IKBKB	CALR	TNF	50	26	15075	34.7885	0.840665	0.0495622	0.0450644	TNF
GOTERM_BP_DIRECT	GO:0032743	positive regulation of interleukin-2 production	3	6	RIPK2	TRAF2	MALT1	50	27	15075	33.5	0.861907	0.0520108	0.0472908	RIPK2
GOTERM_BP_DIRECT	GO:0032743	positive regulation of interleukin-2 production	3	6	RIPK2	TRAF2	MALT1	50	27	15075	33.5	0.861907	0.0520108	0.0472908	TRAF2
GOTERM_BP_DIRECT	GO:0032743	positive regulation of interleukin-2 production	3	6	RIPK2	TRAF2	MALT1	50	27	15075	33.5	0.861907	0.0520108	0.0472908	MALT1
GOTERM_BP_DIRECT	GO:0032735	positive regulation of interleukin-12 production	3	6	CD40	TLR9	TLR3	50	29	15075	31.1897	0.897838	0.0583759	0.0530783	CD40
GOTERM_BP_DIRECT	GO:0032735	positive regulation of interleukin-12 production	3	6	CD40	TLR9	TLR3	50	29	15075	31.1897	0.897838	0.0583759	0.0530783	TLR9
GOTERM_BP_DIRECT	GO:0032735	positive regulation of interleukin-12 production	3	6	CD40	TLR9	TLR3	50	29	15075	31.1897	0.897838	0.0583759	0.0530783	TLR3
