# Supplementary material for: Temporally integrated transcriptome analysis reveals ASFV pathology and host response dynamics
Source: Front Immunol. 2022 Dec 5;13:995998. doi: 10.3389/fimmu.2022.995998 (PMC9761332; doi:10.3389/fimmu.2022.995998)
Supplement: Supplementary Table 6 — Classification of DEGs between two strains across time points. [file Table_6.xlsx]

## Sheet: cluster_1
Host genes
ENSSSCG00025075603
ENSSSCG00025044589
HERC5
MX1
FBXO39
ENSSSCG00025033022
ENSSSCG00025021977
ENSSSCG00025055123
GBP1
EIF2AK2
ENSSSCG00025022918
ENSSSCG00025009456
UBE2L6
IFIH1
PARP12
ENSSSCG00025049031
ENSSSCG00025069661
ENSSSCG00025029433
ENSSSCG00025047311
ENSSSCG00025014678
TAP1
IRF9
CXCL10
ENSSSCG00025031151
ENSSSCG00025069744
ENSSSCG00025076189
ENSSSCG00025036658
ETV7
ADAR
ENSSSCG00025051189
FUNDC1
PARP9
TRIM25
CNOT10
ZBTB11
CD38

## Sheet: cluster_2
Host genes
ENSSSCG00025002734
IFIT2
CMPK2
LGALS3BP
IFIT3
ENSSSCG00025055900
USP18
STAT1
ENSSSCG00025018101
IFIT5
ENSSSCG00025017770
LGALS9
ENSSSCG00025011729
ENSSSCG00025020864
MX2
FCGR1A
TNFSF13B
STAT2
ENSSSCG00025051364
MORC3
C2
ENSSSCG00025004116
ENSSSCG00025040334
ENSSSCG00025047516
PML
ENSSSCG00025026764
NPL
FBP1
ARHGAP26
ENSSSCG00025072382
ENSSSCG00025049483
PARVA
ENSSSCG00025063604
CALHM6

## Sheet: cluster_3
Host genes
ENSSSCG00025009040
CGAS
ENSSSCG00025053138
TMEM156
ENSSSCG00025039937
ISG12
SAMSN1
CDC5L
KYNU
TFEC
SNX16
ENSSSCG00025033912
RIOX2
WDR89
XBP1
CCRL2
LYSMD3
SSB
GPR82

## Sheet: cluster_4
Host genes
FOSB
ANKRD22
ADM
ENSSSCG00025011128
GTF2H1
ZFP2
ENSSSCG00025002378
PLIN2
NGDN
DESI1
ENSSSCG00025046802
BTG1
ENSSSCG00025034467
ENSSSCG00025001609
DDX39B
KRR1
IKBKG
TTC23L
ENSSSCG00025077565
ENSSSCG00025006193
ENSSSCG00025035391
ENSSSCG00025048764
SNW1
ENSSSCG00025063511
ENSSSCG00025068326
HNRNPM
RABGEF1
MCL1
KPNA2
NASP
TOMM70
ENSSSCG00025049695
PHAX
NAMPT
CYSLTR2
PAK1IP1
PUM3
TNFAIP3
NUP54
ENSSSCG00025033529
GIMAP2
ATF4
CLP1

## Sheet: cluster_5
Host genes
ENSSSCG00025001140
ENSSSCG00025067912
TNFSF10
ENSSSCG00025044005
ENSSSCG00025020428
ENSSSCG00025058909
ENSSSCG00025044382
ENSSSCG00025018583
UNC13D
ZNF322
EVI2A
ENSSSCG00025013425
ENSSSCG00025069975
CLEC2B
HSPA5
TMEM140
ENSSSCG00025050999
GM2A
ENSSSCG00025074190
CASP1
SERPINB10
ENSSSCG00025066459
ADIPOQ
ZNF148
FGL2
IDI1
ENSSSCG00025005265
CLN6
CAPN1
ENSSSCG00025064759
NREP
ACSL3
ENSSSCG00025023377
C1R
ENSSSCG00025061398
SPP1
MCM2

## Sheet: cluster_6
Host genes
FXR1
MNDA
PUS3
N4BP2L2
ENSSSCG00025055197
C5H12orf45
RBM39
ENSSSCG00025014036
INTS12
ENSSSCG00025047864
CRNKL1
ENSSSCG00025007928
TWISTNB
COPS2
ENSSSCG00025056000
INTS13
MTREX
IFNGR1
NOP58
UBA3
HSPA8
ENSSSCG00025016266
ENSSSCG00025041884
CWF19L2
ABHD10
BLZF1
UBLCP1
RGS1
SDAD1
