# Supplementary material for: Temporally integrated transcriptome analysis reveals ASFV pathology and host response dynamics
Source: Front Immunol. 2022 Dec 5;13:995998. doi: 10.3389/fimmu.2022.995998 (PMC9761332; doi:10.3389/fimmu.2022.995998)
Supplement: Supplementary Table 7 — GO BP enrichment of DEGs in clusters I and II between the two strainsacross time points. [file Table_7.xlsx]

## Sheet: GO_BP Cluster1
Category	Term	Count	%	PValue	Genes	List Total	Pop Hits	Pop Total	Fold Enrichment	Bonferroni	Benjamini	FDR
GOTERM_BP_DIRECT	GO:0032020~ISG15-protein conjugation	2	10.5263	0.0106979	HERC5	UBE2L6	19	9	15075	176.316	0.721938	0.766123	0.766123
GOTERM_BP_DIRECT	GO:0051607~defense response to virus	3	15.7895	0.012876	IFIH1	MX1	ADAR	19	146	15075	16.3032	0.786089	0.766123	0.766123
GOTERM_BP_DIRECT	GO:0098586~cellular response to virus	2	10.5263	0.0329285	CXCL10	ADAR	19	28	15075	56.6729	0.981397	0.837651	0.837651
GOTERM_BP_DIRECT	GO:0045071~negative regulation of viral genome replication	2	10.5263	0.0329285	MX1	EIF2AK2	19	28	15075	56.6729	0.981397	0.837651	0.837651
GOTERM_BP_DIRECT	GO:0043066~negative regulation of apoptotic process	3	15.7895	0.0351954	EIF2AK2	CD38	ADAR	19	250	15075	9.52105	0.98593	0.837651	0.837651
GOTERM_BP_DIRECT	GO:0006952~defense response	2	10.5263	0.0501448	CXCL10	TAP1	19	43	15075	36.9033	0.997806	0.994538	0.994538

## Sheet: GO_BP Cluster2
Category	Term	Count	%	PValue	Genes	List Total	Pop Hits	Pop Total	Fold Enrichment	Bonferroni	Benjamini	FDR
GOTERM_BP_DIRECT	GO:0051607~defense response to virus	6	30	6.15802e-07	STAT1	MX2	STAT2	IFIT5	IFIT3	IFIT2	19	146	15075	32.6063	9.66763e-05	9.66809e-05	9.66809e-05
GOTERM_BP_DIRECT	GO:0035457~cellular response to interferon-alpha	2	10	0.0106979	IFIT3	IFIT2	19	9	15075	176.316	0.815226	0.557969	0.557969
GOTERM_BP_DIRECT	GO:0051457~maintenance of protein location in nucleus	2	10	0.0130605	MORC3	PML	19	11	15075	144.258	0.873056	0.557969	0.557969
GOTERM_BP_DIRECT	GO:0043434~response to peptide hormone	2	10	0.0154178	STAT1	STAT2	19	13	15075	122.065	0.912791	0.557969	0.557969
GOTERM_BP_DIRECT	GO:0060337~type I interferon signaling pathway	2	10	0.0177697	STAT1	STAT2	19	15	15075	105.789	0.940091	0.557969	0.557969
GOTERM_BP_DIRECT	GO:0007259~JAK-STAT cascade	2	10	0.0247937	STAT1	STAT2	19	21	15075	75.5639	0.980585	0.582241	0.582241
GOTERM_BP_DIRECT	GO:0001932~regulation of protein phosphorylation	2	10	0.0259598	STAT2	PML	19	22	15075	72.1292	0.983909	0.582241	0.582241
GOTERM_BP_DIRECT	GO:0045087~innate immune response	3	15	0.0415875	MX2	PML	C2	19	274	15075	8.68709	0.99873	0.715484	0.715484
GOTERM_BP_DIRECT	GO:0033209~tumor necrosis factor-mediated signaling pathway	2	10	0.0444384	STAT1	TNFSF13B	19	38	15075	41.759	0.999205	0.715484	0.715484
GOTERM_BP_DIRECT	GO:0006952~defense response	2	10	0.0501448	STAT1	STAT2	19	43	15075	36.9033	0.999689	0.715484	0.715484
GOTERM_BP_DIRECT	GO:0009615~response to virus	2	10	0.0512822	MX2	IFIT3	19	44	15075	36.0646	0.999743	0.715484	0.715484
GOTERM_BP_DIRECT	GO:0006919~activation of cysteine-type endopeptidase activity involved in apoptotic process	2	10	0.0546867	STAT1	PML	19	47	15075	33.7626	0.999854	0.715484	0.715484
GOTERM_BP_DIRECT	GO:0016525~negative regulation of angiogenesis	2	10	0.0726499	STAT1	PML	19	63	15075	25.188	0.999993	0.877387	0.877387
GOTERM_BP_DIRECT	GO:0030308~negative regulation of cell growth	2	10	0.0913824	FBP1	PML	19	80	15075	19.8355	1	1	1
