# Supplementary material for: Temporally integrated transcriptome analysis reveals ASFV pathology and host response dynamics
Source: Front Immunol. 2022 Dec 5;13:995998. doi: 10.3389/fimmu.2022.995998 (PMC9761332; doi:10.3389/fimmu.2022.995998)
Supplement: Supplementary Table 8 — Pearson correlation between viral DEGs and host DEGs. [file Table_8.xlsx]

## Sheet: SY18-host_gene_correlation
Host	Virus	Correlation
HERC5	I196L	0.8976
HERC5	I267L	-0.55806
HERC5	D250R	-0.21887
HERC5	CP530R	-0.833609
HERC5	M448R	0.193349
HERC5	ASFV_G_ACD_00300	-0.215959
HERC5	I177L	0.744656
HERC5	D117L	-0.714218
HERC5	ASFV_G_ACD_00330	-0.588143
HERC5	MGF_360-2L	0.546382
HERC5	C147L	-0.471899
HERC5	B407L	-0.0236452
HERC5	I243L	-0.828492
HERC5	C122R	0.69429
HERC5	E165R	-0.757431
HERC5	D129L	-0.0389283
HERC5	A151R	-0.581497
HERC5	C315R	0.686369
HERC5	I215L	-0.590177
HERC5	O61R	-0.239074
HERC5	NP868R	0.923717
HERC5	MGF_505-3R	0.563551
HERC5	CP123L	0.0291787
HERC5	MGF_100-3L	-0.685001
HERC5	MGF_360-18R	0.596625
HERC5	E146L	-0.00244843
HERC5	I226R	-0.209786
HERC5	E111R	0.0501468
HERC5	QP383R	-0.839719
HERC5	G1340L	0.516983
HERC5	MGF_100-1R	0.16423
HERC5	NP1450L	0.848529
HERC5	B354L	-0.473532
HERC5	E248R	0.0103299
HERC5	L11L	0.361991
IFIT2	I196L	-0.327442
IFIT2	I267L	0.627272
IFIT2	D250R	0.862973
IFIT2	CP530R	-0.254788
IFIT2	M448R	-0.823188
IFIT2	ASFV_G_ACD_00300	-0.797596
IFIT2	I177L	-0.398631
IFIT2	D117L	0.00448677
IFIT2	ASFV_G_ACD_00330	0.490949
IFIT2	MGF_360-2L	-0.549548
IFIT2	C147L	0.837778
IFIT2	B407L	-0.391747
IFIT2	I243L	-0.25811
IFIT2	C122R	-0.11578
IFIT2	E165R	0.38729
IFIT2	D129L	0.782272
IFIT2	A151R	0.00997116
IFIT2	C315R	0.248285
IFIT2	I215L	0.270477
IFIT2	O61R	0.565432
IFIT2	NP868R	-0.349156
IFIT2	MGF_505-3R	-0.604863
IFIT2	CP123L	0.25758
IFIT2	MGF_100-3L	-0.133613
IFIT2	MGF_360-18R	-0.738746
IFIT2	E146L	-0.32154
IFIT2	I226R	0.00368943
IFIT2	E111R	-0.517042
IFIT2	QP383R	0.24885
IFIT2	G1340L	0.093463
IFIT2	MGF_100-1R	-0.822452
IFIT2	NP1450L	0.288836
IFIT2	B354L	0.560097
IFIT2	E248R	0.848828
IFIT2	L11L	0.428619
MX1	I196L	0.656458
MX1	I267L	-0.306826
MX1	D250R	0.0667852
MX1	CP530R	-0.932276
MX1	M448R	-0.0855396
MX1	ASFV_G_ACD_00300	-0.534292
MX1	I177L	0.45836
MX1	D117L	-0.716255
MX1	ASFV_G_ACD_00330	-0.424049
MX1	MGF_360-2L	0.382427
MX1	C147L	-0.101857
MX1	B407L	-0.129506
MX1	I243L	-0.806675
MX1	C122R	0.52853
MX1	E165R	-0.527157
MX1	D129L	0.214652
MX1	A151R	-0.681502
MX1	C315R	0.779213
MX1	I215L	-0.45773
MX1	O61R	-0.0891614
MX1	NP868R	0.733043
MX1	MGF_505-3R	0.364132
MX1	CP123L	-0.00225506
MX1	MGF_100-3L	-0.741421
MX1	MGF_360-18R	0.273904
MX1	E146L	-0.330824
MX1	I226R	-0.369885
MX1	E111R	-0.228551
MX1	QP383R	-0.69141
MX1	G1340L	0.468605
MX1	MGF_100-1R	-0.267298
MX1	NP1450L	0.890202
MX1	B354L	-0.215936
MX1	E248R	0.388339
MX1	L11L	0.406272
FBXO39	I196L	0.597442
FBXO39	I267L	-0.335905
FBXO39	D250R	0.25429
FBXO39	CP530R	-0.524703
FBXO39	M448R	-0.00925102
FBXO39	ASFV_G_ACD_00300	-0.30088
FBXO39	I177L	0.671213
FBXO39	D117L	-0.74316
FBXO39	ASFV_G_ACD_00330	-0.435674
FBXO39	MGF_360-2L	0.330339
FBXO39	C147L	-0.0821773
FBXO39	B407L	0.00874763
FBXO39	I243L	-0.745446
FBXO39	C122R	0.50516
FBXO39	E165R	-0.277899
FBXO39	D129L	0.188424
FBXO39	A151R	-0.513477
FBXO39	C315R	0.755406
FBXO39	I215L	-0.414801
FBXO39	O61R	-0.0875874
FBXO39	NP868R	0.521302
FBXO39	MGF_505-3R	0.296296
FBXO39	CP123L	0.175722
FBXO39	MGF_100-3L	-0.677301
FBXO39	MGF_360-18R	0.236534
FBXO39	E146L	-0.0277423
FBXO39	I226R	-0.0278995
FBXO39	E111R	-0.146803
FBXO39	QP383R	-0.43411
FBXO39	G1340L	0.188733
FBXO39	MGF_100-1R	-0.0483924
FBXO39	NP1450L	0.555703
FBXO39	B354L	-0.0694302
FBXO39	E248R	0.114159
FBXO39	L11L	0.372139
CMPK2	I196L	0.321842
CMPK2	I267L	-0.0458057
CMPK2	D250R	0.307879
CMPK2	CP530R	-0.845068
CMPK2	M448R	-0.2865
CMPK2	ASFV_G_ACD_00300	-0.682351
CMPK2	I177L	0.176523
CMPK2	D117L	-0.671324
CMPK2	ASFV_G_ACD_00330	-0.226157
CMPK2	MGF_360-2L	0.173828
CMPK2	C147L	0.223728
CMPK2	B407L	-0.251109
CMPK2	I243L	-0.712926
CMPK2	C122R	0.348904
CMPK2	E165R	-0.177823
CMPK2	D129L	0.364422
CMPK2	A151R	-0.648849
CMPK2	C315R	0.68989
CMPK2	I215L	-0.274063
CMPK2	O61R	0.0525262
CMPK2	NP868R	0.449307
CMPK2	MGF_505-3R	0.141915
CMPK2	CP123L	0.0695243
CMPK2	MGF_100-3L	-0.666027
CMPK2	MGF_360-18R	-0.0233894
CMPK2	E146L	-0.518091
CMPK2	I226R	-0.45478
CMPK2	E111R	-0.455621
CMPK2	QP383R	-0.410052
CMPK2	G1340L	0.335909
CMPK2	MGF_100-1R	-0.50711
CMPK2	NP1450L	0.71889
CMPK2	B354L	0.110554
CMPK2	E248R	0.590027
CMPK2	L11L	0.423215
LGALS3BP	I196L	-0.658692
LGALS3BP	I267L	0.764022
LGALS3BP	D250R	0.776471
LGALS3BP	CP530R	-0.0189867
LGALS3BP	M448R	-0.900607
LGALS3BP	ASFV_G_ACD_00300	-0.753445
LGALS3BP	I177L	-0.836555
LGALS3BP	D117L	0.47479
LGALS3BP	ASFV_G_ACD_00330	0.827426
LGALS3BP	MGF_360-2L	-0.688121
LGALS3BP	C147L	0.956864
LGALS3BP	B407L	-0.483018
LGALS3BP	I243L	0.125352
LGALS3BP	C122R	-0.346135
LGALS3BP	E165R	0.640938
LGALS3BP	D129L	0.807283
LGALS3BP	A151R	0.350665
LGALS3BP	C315R	-0.208174
LGALS3BP	I215L	0.394622
LGALS3BP	O61R	0.521202
LGALS3BP	NP868R	-0.647857
LGALS3BP	MGF_505-3R	-0.794943
LGALS3BP	CP123L	0.307059
LGALS3BP	MGF_100-3L	0.395362
LGALS3BP	MGF_360-18R	-0.92393
LGALS3BP	E146L	-0.408484
LGALS3BP	I226R	-0.0682172
LGALS3BP	E111R	-0.292869
LGALS3BP	QP383R	0.570923
LGALS3BP	G1340L	0.16231
LGALS3BP	MGF_100-1R	-0.777173
LGALS3BP	NP1450L	-0.0265829
LGALS3BP	B354L	0.52447
LGALS3BP	E248R	0.802761
LGALS3BP	L11L	0.319766
IFIT3	I196L	-0.834606
IFIT3	I267L	0.634533
IFIT3	D250R	0.6667
IFIT3	CP530R	0.410879
IFIT3	M448R	-0.506654
IFIT3	ASFV_G_ACD_00300	-0.317908
IFIT3	I177L	-0.711151
IFIT3	D117L	0.30343
IFIT3	ASFV_G_ACD_00330	0.551791
IFIT3	MGF_360-2L	-0.532404
IFIT3	C147L	0.837728
IFIT3	B407L	-0.15079
IFIT3	I243L	0.411943
IFIT3	C122R	-0.556182
IFIT3	E165R	0.877553
IFIT3	D129L	0.431974
IFIT3	A151R	0.20798
IFIT3	C315R	-0.214971
IFIT3	I215L	0.470037
IFIT3	O61R	0.32233
IFIT3	NP868R	-0.831728
IFIT3	MGF_505-3R	-0.622402
IFIT3	CP123L	0.0965231
IFIT3	MGF_100-3L	0.296908
IFIT3	MGF_360-18R	-0.809997
IFIT3	E146L	-0.401227
IFIT3	I226R	-0.0140746
IFIT3	E111R	-0.400092
IFIT3	QP383R	0.768157
IFIT3	G1340L	-0.407597
IFIT3	MGF_100-1R	-0.631715
IFIT3	NP1450L	-0.508818
IFIT3	B354L	0.695763
IFIT3	E248R	0.465199
IFIT3	L11L	-0.0605859
USP18	I196L	-0.172352
USP18	I267L	0.428111
USP18	D250R	0.781305
USP18	CP530R	-0.438738
USP18	M448R	-0.672396
USP18	ASFV_G_ACD_00300	-0.844292
USP18	I177L	-0.325619
USP18	D117L	-0.185398
USP18	ASFV_G_ACD_00330	0.309922
USP18	MGF_360-2L	-0.30728
USP18	C147L	0.756201
USP18	B407L	-0.400804
USP18	I243L	-0.374198
USP18	C122R	0.0158339
USP18	E165R	0.268022
USP18	D129L	0.724896
USP18	A151R	-0.215664
USP18	C315R	0.381124
USP18	I215L	0.0500313
USP18	O61R	0.329259
USP18	NP868R	-0.153456
USP18	MGF_505-3R	-0.430234
USP18	CP123L	0.187794
USP18	MGF_100-3L	-0.271214
USP18	MGF_360-18R	-0.575945
USP18	E146L	-0.567517
USP18	I226R	-0.152381
USP18	E111R	-0.475129
USP18	QP383R	0.045006
USP18	G1340L	0.160899
USP18	MGF_100-1R	-0.857379
USP18	NP1450L	0.382955
USP18	B354L	0.368518
USP18	E248R	0.890003
USP18	L11L	0.449842
STAT1	I196L	-0.305527
STAT1	I267L	-0.197809
STAT1	D250R	-0.444193
STAT1	CP530R	0.763558
STAT1	M448R	0.544425
STAT1	ASFV_G_ACD_00300	0.74325
STAT1	I177L	-0.0759092
STAT1	D117L	0.328265
STAT1	ASFV_G_ACD_00330	-0.113033
STAT1	MGF_360-2L	0.167565
STAT1	C147L	-0.307985
STAT1	B407L	0.46128
STAT1	I243L	0.740086
STAT1	C122R	-0.403699
STAT1	E165R	0.261224
STAT1	D129L	-0.563562
STAT1	A151R	0.225347
STAT1	C315R	-0.442872
STAT1	I215L	0.133823
STAT1	O61R	-0.348518
STAT1	NP868R	-0.345108
STAT1	MGF_505-3R	0.171364
STAT1	CP123L	-0.286281
STAT1	MGF_100-3L	0.416882
STAT1	MGF_360-18R	0.166568
STAT1	E146L	0.171673
STAT1	I226R	0.114468
STAT1	E111R	0.309963
STAT1	QP383R	0.389816
STAT1	G1340L	-0.533254
STAT1	MGF_100-1R	0.454031
STAT1	NP1450L	-0.793186
STAT1	B354L	-0.0803115
STAT1	E248R	-0.672399
STAT1	L11L	-0.637928
GBP1	I196L	0.952469
GBP1	I267L	-0.634718
GBP1	D250R	-0.403683
GBP1	CP530R	-0.631793
GBP1	M448R	0.373868
GBP1	ASFV_G_ACD_00300	0.0646451
GBP1	I177L	0.861524
GBP1	D117L	-0.607988
GBP1	ASFV_G_ACD_00330	-0.656686
GBP1	MGF_360-2L	0.569319
GBP1	C147L	-0.686652
GBP1	B407L	0.130236
GBP1	I243L	-0.688552
GBP1	C122R	0.662275
GBP1	E165R	-0.875255
GBP1	D129L	-0.239266
GBP1	A151R	-0.460561
GBP1	C315R	0.579853
GBP1	I215L	-0.550669
GBP1	O61R	-0.264829
GBP1	NP868R	0.927471
GBP1	MGF_505-3R	0.633354
GBP1	CP123L	-0.059171
GBP1	MGF_100-3L	-0.620282
GBP1	MGF_360-18R	0.740521
GBP1	E146L	0.25955
GBP1	I226R	-0.0282928
GBP1	E111R	0.186941
GBP1	QP383R	-0.865544
GBP1	G1340L	0.409758
GBP1	MGF_100-1R	0.392741
GBP1	NP1450L	0.736752
GBP1	B354L	-0.578075
GBP1	E248R	-0.240137
GBP1	L11L	0.214184
IFIT5	I196L	-0.827733
IFIT5	I267L	0.428268
IFIT5	D250R	0.383242
IFIT5	CP530R	0.70423
IFIT5	M448R	-0.155894
IFIT5	ASFV_G_ACD_00300	0.077322
IFIT5	I177L	-0.635202
IFIT5	D117L	0.402617
IFIT5	ASFV_G_ACD_00330	0.439956
IFIT5	MGF_360-2L	-0.370783
IFIT5	C147L	0.569493
IFIT5	B407L	-0.00991615
IFIT5	I243L	0.632416
IFIT5	C122R	-0.571833
IFIT5	E165R	0.864167
IFIT5	D129L	0.114784
IFIT5	A151R	0.327906
IFIT5	C315R	-0.454406
IFIT5	I215L	0.400643
IFIT5	O61R	0.0690232
IFIT5	NP868R	-0.847158
IFIT5	MGF_505-3R	-0.475277
IFIT5	CP123L	0.0434991
IFIT5	MGF_100-3L	0.48845
IFIT5	MGF_360-18R	-0.577211
IFIT5	E146L	-0.262579
IFIT5	I226R	0.0866182
IFIT5	E111R	-0.131254
IFIT5	QP383R	0.800888
IFIT5	G1340L	-0.545804
IFIT5	MGF_100-1R	-0.275454
IFIT5	NP1450L	-0.828753
IFIT5	B354L	0.497925
IFIT5	E248R	0.0832794
IFIT5	L11L	-0.260859
EIF2AK2	I196L	0.185688
EIF2AK2	I267L	0.34966
EIF2AK2	D250R	0.44915
EIF2AK2	CP530R	-0.529722
EIF2AK2	M448R	-0.401307
EIF2AK2	ASFV_G_ACD_00300	-0.539203
EIF2AK2	I177L	0.0161862
EIF2AK2	D117L	-0.287688
EIF2AK2	ASFV_G_ACD_00330	0.0539544
EIF2AK2	MGF_360-2L	-0.295861
EIF2AK2	C147L	0.308111
EIF2AK2	B407L	-0.347452
EIF2AK2	I243L	-0.546197
EIF2AK2	C122R	0.234776
EIF2AK2	E165R	-0.353441
EIF2AK2	D129L	0.389928
EIF2AK2	A151R	-0.23744
EIF2AK2	C315R	0.400352
EIF2AK2	I215L	0.0623746
EIF2AK2	O61R	0.454067
EIF2AK2	NP868R	0.208217
EIF2AK2	MGF_505-3R	-0.259621
EIF2AK2	CP123L	-0.0125874
EIF2AK2	MGF_100-3L	-0.568969
EIF2AK2	MGF_360-18R	-0.168802
EIF2AK2	E146L	-0.131241
EIF2AK2	I226R	0.13499
EIF2AK2	E111R	-0.493632
EIF2AK2	QP383R	-0.482832
EIF2AK2	G1340L	0.1456
EIF2AK2	MGF_100-1R	-0.619884
EIF2AK2	NP1450L	0.66164
EIF2AK2	B354L	0.146961
EIF2AK2	E248R	0.748513
EIF2AK2	L11L	0.438235
LGALS9	I196L	-0.7771
LGALS9	I267L	0.715052
LGALS9	D250R	0.774678
LGALS9	CP530R	0.181331
LGALS9	M448R	-0.772699
LGALS9	ASFV_G_ACD_00300	-0.603329
LGALS9	I177L	-0.803329
LGALS9	D117L	0.40099
LGALS9	ASFV_G_ACD_00330	0.725232
LGALS9	MGF_360-2L	-0.618528
LGALS9	C147L	0.960014
LGALS9	B407L	-0.308289
LGALS9	I243L	0.277153
LGALS9	C122R	-0.483991
LGALS9	E165R	0.829481
LGALS9	D129L	0.689361
LGALS9	A151R	0.274377
LGALS9	C315R	-0.176904
LGALS9	I215L	0.438891
LGALS9	O61R	0.433208
LGALS9	NP868R	-0.77646
LGALS9	MGF_505-3R	-0.728468
LGALS9	CP123L	0.225537
LGALS9	MGF_100-3L	0.368662
LGALS9	MGF_360-18R	-0.935027
LGALS9	E146L	-0.444996
LGALS9	I226R	-0.0873558
LGALS9	E111R	-0.355945
LGALS9	QP383R	0.739674
LGALS9	G1340L	-0.0995045
LGALS9	MGF_100-1R	-0.74861
LGALS9	NP1450L	-0.261045
LGALS9	B354L	0.65133
LGALS9	E248R	0.662184
LGALS9	L11L	0.135698
UBE2L6	I196L	0.803221
UBE2L6	I267L	-0.380274
UBE2L6	D250R	0.129253
UBE2L6	CP530R	-0.758461
UBE2L6	M448R	-0.00311296
UBE2L6	ASFV_G_ACD_00300	-0.382839
UBE2L6	I177L	0.659339
UBE2L6	D117L	-0.674383
UBE2L6	ASFV_G_ACD_00330	-0.419653
UBE2L6	MGF_360-2L	0.362041
UBE2L6	C147L	-0.199696
UBE2L6	B407L	-0.142994
UBE2L6	I243L	-0.881104
UBE2L6	C122R	0.685838
UBE2L6	E165R	-0.618046
UBE2L6	D129L	0.203726
UBE2L6	A151R	-0.486429
UBE2L6	C315R	0.713612
UBE2L6	I215L	-0.537406
UBE2L6	O61R	-0.109877
UBE2L6	NP868R	0.749638
UBE2L6	MGF_505-3R	0.313703
UBE2L6	CP123L	0.150012
UBE2L6	MGF_100-3L	-0.681638
UBE2L6	MGF_360-18R	0.377012
UBE2L6	E146L	-0.0415083
UBE2L6	I226R	-0.0107836
UBE2L6	E111R	-0.0116976
UBE2L6	QP383R	-0.757901
UBE2L6	G1340L	0.460874
UBE2L6	MGF_100-1R	-0.053393
UBE2L6	NP1450L	0.820192
UBE2L6	B354L	-0.365731
UBE2L6	E248R	0.236021
UBE2L6	L11L	0.510957
FOSB	I196L	0.412818
FOSB	I267L	-0.175069
FOSB	D250R	-0.300413
FOSB	CP530R	0.15062
FOSB	M448R	0.256036
FOSB	ASFV_G_ACD_00300	0.382995
FOSB	I177L	0.254411
FOSB	D117L	0.337799
FOSB	ASFV_G_ACD_00330	0.0826602
FOSB	MGF_360-2L	-0.0343471
FOSB	C147L	-0.473237
FOSB	B407L	-0.205252
FOSB	I243L	-0.123622
FOSB	C122R	0.42906
FOSB	E165R	-0.570621
FOSB	D129L	-0.195255
FOSB	A151R	0.546627
FOSB	C315R	-0.455232
FOSB	I215L	-0.195712
FOSB	O61R	-0.064864
FOSB	NP868R	0.269348
FOSB	MGF_505-3R	-0.0355804
FOSB	CP123L	0.23635
FOSB	MGF_100-3L	0.321371
FOSB	MGF_360-18R	0.433671
FOSB	E146L	0.653713
FOSB	I226R	0.618615
FOSB	E111R	0.646433
FOSB	QP383R	-0.42262
FOSB	G1340L	0.330513
FOSB	MGF_100-1R	0.618475
FOSB	NP1450L	0.0423747
FOSB	B354L	-0.637281
FOSB	E248R	-0.340738
FOSB	L11L	0.239918
IFIH1	I196L	0.662214
IFIH1	I267L	-0.175387
IFIH1	D250R	0.124603
IFIH1	CP530R	-0.875011
IFIH1	M448R	-0.148234
IFIH1	ASFV_G_ACD_00300	-0.527107
IFIH1	I177L	0.385737
IFIH1	D117L	-0.540991
IFIH1	ASFV_G_ACD_00330	-0.271762
IFIH1	MGF_360-2L	0.207291
IFIH1	C147L	-0.0757783
IFIH1	B407L	-0.271929
IFIH1	I243L	-0.81705
IFIH1	C122R	0.582388
IFIH1	E165R	-0.650084
IFIH1	D129L	0.269205
IFIH1	A151R	-0.471615
IFIH1	C315R	0.616727
IFIH1	I215L	-0.401485
IFIH1	O61R	0.0350569
IFIH1	NP868R	0.696845
IFIH1	MGF_505-3R	0.186321
IFIH1	CP123L	0.0504134
IFIH1	MGF_100-3L	-0.649154
IFIH1	MGF_360-18R	0.247885
IFIH1	E146L	-0.190483
IFIH1	I226R	-0.126098
IFIH1	E111R	-0.152786
IFIH1	QP383R	-0.786303
IFIH1	G1340L	0.52324
IFIH1	MGF_100-1R	-0.279459
IFIH1	NP1450L	0.917959
IFIH1	B354L	-0.302739
IFIH1	E248R	0.481252
IFIH1	L11L	0.516621
CGAS	I196L	-0.807535
CGAS	I267L	0.614162
CGAS	D250R	0.642242
CGAS	CP530R	0.499234
CGAS	M448R	-0.529767
CGAS	ASFV_G_ACD_00300	-0.278939
CGAS	I177L	-0.690897
CGAS	D117L	0.448076
CGAS	ASFV_G_ACD_00330	0.580993
CGAS	MGF_360-2L	-0.536936
CGAS	C147L	0.802064
CGAS	B407L	-0.00931942
CGAS	I243L	0.534738
CGAS	C122R	-0.642496
CGAS	E165R	0.842212
CGAS	D129L	0.454913
CGAS	A151R	0.291574
CGAS	C315R	-0.192187
CGAS	I215L	0.501709
CGAS	O61R	0.338007
CGAS	NP868R	-0.876337
CGAS	MGF_505-3R	-0.626611
CGAS	CP123L	0.0230623
CGAS	MGF_100-3L	0.37082
CGAS	MGF_360-18R	-0.840049
CGAS	E146L	-0.295398
CGAS	I226R	0.070777
CGAS	E111R	-0.291302
CGAS	QP383R	0.81453
CGAS	G1340L	-0.410566
CGAS	MGF_100-1R	-0.61083
CGAS	NP1450L	-0.503707
CGAS	B354L	0.625479
CGAS	E248R	0.3959
CGAS	L11L	-0.154581
PARP12	I196L	0.934362
PARP12	I267L	-0.62652
PARP12	D250R	-0.273999
PARP12	CP530R	-0.788696
PARP12	M448R	0.26659
PARP12	ASFV_G_ACD_00300	-0.141181
PARP12	I177L	0.801259
PARP12	D117L	-0.716295
PARP12	ASFV_G_ACD_00330	-0.635693
PARP12	MGF_360-2L	0.602758
PARP12	C147L	-0.541202
PARP12	B407L	0.0317783
PARP12	I243L	-0.802421
PARP12	C122R	0.703198
PARP12	E165R	-0.77763
PARP12	D129L	-0.0966414
PARP12	A151R	-0.5773
PARP12	C315R	0.682396
PARP12	I215L	-0.622978
PARP12	O61R	-0.298303
PARP12	NP868R	0.943672
PARP12	MGF_505-3R	0.616432
PARP12	CP123L	0.0141675
PARP12	MGF_100-3L	-0.671865
PARP12	MGF_360-18R	0.65623
PARP12	E146L	0.0379986
PARP12	I226R	-0.186521
PARP12	E111R	0.11253
PARP12	QP383R	-0.846516
PARP12	G1340L	0.496233
PARP12	MGF_100-1R	0.242495
PARP12	NP1450L	0.810424
PARP12	B354L	-0.526512
PARP12	E248R	-0.0790674
PARP12	L11L	0.32117
TAP1	I196L	0.940419
TAP1	I267L	-0.646098
TAP1	D250R	-0.278101
TAP1	CP530R	-0.797838
TAP1	M448R	0.294431
TAP1	ASFV_G_ACD_00300	-0.143161
TAP1	I177L	0.786758
TAP1	D117L	-0.726358
TAP1	ASFV_G_ACD_00330	-0.644341
TAP1	MGF_360-2L	0.628417
TAP1	C147L	-0.540877
TAP1	B407L	0.00736341
TAP1	I243L	-0.809058
TAP1	C122R	0.724233
TAP1	E165R	-0.785592
TAP1	D129L	-0.104882
TAP1	A151R	-0.590426
TAP1	C315R	0.668837
TAP1	I215L	-0.657089
TAP1	O61R	-0.342342
TAP1	NP868R	0.956075
TAP1	MGF_505-3R	0.62179
TAP1	CP123L	0.0128127
TAP1	MGF_100-3L	-0.668936
TAP1	MGF_360-18R	0.675672
TAP1	E146L	-0.0116898
TAP1	I226R	-0.194278
TAP1	E111R	0.131734
TAP1	QP383R	-0.874467
TAP1	G1340L	0.501664
TAP1	MGF_100-1R	0.233715
TAP1	NP1450L	0.798826
TAP1	B354L	-0.565435
TAP1	E248R	-0.0630331
TAP1	L11L	0.331948
TNFSF10	I196L	-0.666341
TNFSF10	I267L	0.742178
TNFSF10	D250R	0.913335
TNFSF10	CP530R	0.190962
TNFSF10	M448R	-0.787768
TNFSF10	ASFV_G_ACD_00300	-0.626693
TNFSF10	I177L	-0.755321
TNFSF10	D117L	0.428372
TNFSF10	ASFV_G_ACD_00330	0.815815
TNFSF10	MGF_360-2L	-0.703336
TNFSF10	C147L	0.984656
TNFSF10	B407L	-0.52983
TNFSF10	I243L	0.0996383
TNFSF10	C122R	-0.264258
TNFSF10	E165R	0.713531
TNFSF10	D129L	0.778183
TNFSF10	A151R	0.437034
TNFSF10	C315R	-0.281021
TNFSF10	I215L	0.34141
TNFSF10	O61R	0.449261
TNFSF10	NP868R	-0.731397
TNFSF10	MGF_505-3R	-0.872177
TNFSF10	CP123L	0.417402
TNFSF10	MGF_100-3L	0.408021
TNFSF10	MGF_360-18R	-0.889198
TNFSF10	E146L	-0.341361
TNFSF10	I226R	0.191105
TNFSF10	E111R	-0.219345
TNFSF10	QP383R	0.579788
TNFSF10	G1340L	0.00328957
TNFSF10	MGF_100-1R	-0.704005
TNFSF10	NP1450L	-0.229809
TNFSF10	B354L	0.498836
TNFSF10	E248R	0.745582
TNFSF10	L11L	0.380718
TMEM156	I196L	-0.733278
TMEM156	I267L	0.242286
TMEM156	D250R	0.0881758
TMEM156	CP530R	0.777387
TMEM156	M448R	0.0956634
TMEM156	ASFV_G_ACD_00300	0.347005
TMEM156	I177L	-0.429263
TMEM156	D117L	0.311155
TMEM156	ASFV_G_ACD_00330	0.17118
TMEM156	MGF_360-2L	-0.181696
TMEM156	C147L	0.283716
TMEM156	B407L	0.315549
TMEM156	I243L	0.767577
TMEM156	C122R	-0.666639
TMEM156	E165R	0.742046
TMEM156	D129L	-0.176045
TMEM156	A151R	0.176956
TMEM156	C315R	-0.34041
TMEM156	I215L	0.418238
TMEM156	O61R	-0.0245252
TMEM156	NP868R	-0.742568
TMEM156	MGF_505-3R	-0.199229
TMEM156	CP123L	-0.207935
TMEM156	MGF_100-3L	0.356841
TMEM156	MGF_360-18R	-0.373367
TMEM156	E146L	-0.130676
TMEM156	I226R	0.0177598
TMEM156	E111R	-0.145257
TMEM156	QP383R	0.759355
TMEM156	G1340L	-0.717294
TMEM156	MGF_100-1R	-0.0944207
TMEM156	NP1450L	-0.858341
TMEM156	B354L	0.469244
TMEM156	E248R	-0.206876
TMEM156	L11L	-0.549867
MX2	I196L	0.90741
MX2	I267L	-0.572376
MX2	D250R	-0.473881
MX2	CP530R	-0.65809
MX2	M448R	0.361241
MX2	ASFV_G_ACD_00300	0.0571082
MX2	I177L	0.724754
MX2	D117L	-0.488624
MX2	ASFV_G_ACD_00330	-0.57316
MX2	MGF_360-2L	0.513179
MX2	C147L	-0.688822
MX2	B407L	0.037816
MX2	I243L	-0.639529
MX2	C122R	0.650773
MX2	E165R	-0.933047
MX2	D129L	-0.255389
MX2	A151R	-0.387515
MX2	C315R	0.439138
MX2	I215L	-0.519591
MX2	O61R	-0.244952
MX2	NP868R	0.923731
MX2	MGF_505-3R	0.580489
MX2	CP123L	-0.0831885
MX2	MGF_100-3L	-0.527892
MX2	MGF_360-18R	0.738575
MX2	E146L	0.224647
MX2	I226R	-0.0494218
MX2	E111R	0.216872
MX2	QP383R	-0.909922
MX2	G1340L	0.47941
MX2	MGF_100-1R	0.372433
MX2	NP1450L	0.747176
MX2	B354L	-0.638173
MX2	E248R	-0.180146
MX2	L11L	0.224966
FCGR1A	I196L	-0.880946
FCGR1A	I267L	0.540581
FCGR1A	D250R	0.418913
FCGR1A	CP530R	0.694184
FCGR1A	M448R	-0.247765
FCGR1A	ASFV_G_ACD_00300	0.0309636
FCGR1A	I177L	-0.690793
FCGR1A	D117L	0.449422
FCGR1A	ASFV_G_ACD_00330	0.48539
FCGR1A	MGF_360-2L	-0.471068
FCGR1A	C147L	0.625369
FCGR1A	B407L	0.0172152
FCGR1A	I243L	0.672269
FCGR1A	C122R	-0.659263
FCGR1A	E165R	0.851713
FCGR1A	D129L	0.15542
FCGR1A	A151R	0.330125
FCGR1A	C315R	-0.421396
FCGR1A	I215L	0.514933
FCGR1A	O61R	0.203639
FCGR1A	NP868R	-0.896081
FCGR1A	MGF_505-3R	-0.535378
FCGR1A	CP123L	-0.0312606
FCGR1A	MGF_100-3L	0.446489
FCGR1A	MGF_360-18R	-0.663636
FCGR1A	E146L	-0.23806
FCGR1A	I226R	0.0963919
FCGR1A	E111R	-0.240409
FCGR1A	QP383R	0.81818
FCGR1A	G1340L	-0.582741
FCGR1A	MGF_100-1R	-0.386307
FCGR1A	NP1450L	-0.767637
FCGR1A	B354L	0.590187
FCGR1A	E248R	0.168482
FCGR1A	L11L	-0.295556
FXR1	I196L	-0.706447
FXR1	I267L	0.727099
FXR1	D250R	0.85134
FXR1	CP530R	0.243228
FXR1	M448R	-0.718189
FXR1	ASFV_G_ACD_00300	-0.567933
FXR1	I177L	-0.791846
FXR1	D117L	0.448388
FXR1	ASFV_G_ACD_00330	0.762712
FXR1	MGF_360-2L	-0.662155
FXR1	C147L	0.961816
FXR1	B407L	-0.421722
FXR1	I243L	0.221332
FXR1	C122R	-0.36615
FXR1	E165R	0.70687
FXR1	D129L	0.704689
FXR1	A151R	0.378705
FXR1	C315R	-0.260197
FXR1	I215L	0.373993
FXR1	O61R	0.407739
FXR1	NP868R	-0.763811
FXR1	MGF_505-3R	-0.829548
FXR1	CP123L	0.264809
FXR1	MGF_100-3L	0.381191
FXR1	MGF_360-18R	-0.881861
FXR1	E146L	-0.406369
FXR1	I226R	0.159187
FXR1	E111R	-0.247898
FXR1	QP383R	0.583383
FXR1	G1340L	-0.104156
FXR1	MGF_100-1R	-0.758602
FXR1	NP1450L	-0.276331
FXR1	B354L	0.488541
FXR1	E248R	0.734234
FXR1	L11L	0.243999
TNFSF13B	I196L	-0.720534
TNFSF13B	I267L	0.717602
TNFSF13B	D250R	0.673189
TNFSF13B	CP530R	0.685208
TNFSF13B	M448R	-0.576407
TNFSF13B	ASFV_G_ACD_00300	-0.136689
TNFSF13B	I177L	-0.669509
TNFSF13B	D117L	0.770376
TNFSF13B	ASFV_G_ACD_00330	0.864347
TNFSF13B	MGF_360-2L	-0.795258
TNFSF13B	C147L	0.716684
TNFSF13B	B407L	-0.307636
TNFSF13B	I243L	0.443716
TNFSF13B	C122R	-0.401779
TNFSF13B	E165R	0.682837
TNFSF13B	D129L	0.502875
TNFSF13B	A151R	0.826612
TNFSF13B	C315R	-0.616885
TNFSF13B	I215L	0.504419
TNFSF13B	O61R	0.477362
TNFSF13B	NP868R	-0.897395
TNFSF13B	MGF_505-3R	-0.887769
TNFSF13B	CP123L	0.37685
TNFSF13B	MGF_100-3L	0.711451
TNFSF13B	MGF_360-18R	-0.774921
TNFSF13B	E146L	0.183017
TNFSF13B	I226R	0.565125
TNFSF13B	E111R	0.0619695
TNFSF13B	QP383R	0.73651
TNFSF13B	G1340L	-0.191746
TNFSF13B	MGF_100-1R	-0.276508
TNFSF13B	NP1450L	-0.566673
TNFSF13B	B354L	0.41379
TNFSF13B	E248R	0.284216
TNFSF13B	L11L	0.135322
IRF9	I196L	0.43672
IRF9	I267L	0.0452049
IRF9	D250R	0.386895
IRF9	CP530R	-0.85187
IRF9	M448R	-0.44841
IRF9	ASFV_G_ACD_00300	-0.761288
IRF9	I177L	0.170054
IRF9	D117L	-0.429127
IRF9	ASFV_G_ACD_00330	-0.051052
IRF9	MGF_360-2L	0.0169693
IRF9	C147L	0.236199
IRF9	B407L	-0.313399
IRF9	I243L	-0.741157
IRF9	C122R	0.405466
IRF9	E165R	-0.374693
IRF9	D129L	0.530285
IRF9	A151R	-0.41232
IRF9	C315R	0.64399
IRF9	I215L	-0.249147
IRF9	O61R	0.207965
IRF9	NP868R	0.459131
IRF9	MGF_505-3R	-0.0225097
IRF9	CP123L	0.117743
IRF9	MGF_100-3L	-0.560468
IRF9	MGF_360-18R	-0.0802097
IRF9	E146L	-0.305603
IRF9	I226R	-0.189809
IRF9	E111R	-0.288582
IRF9	QP383R	-0.516614
IRF9	G1340L	0.514168
IRF9	MGF_100-1R	-0.529538
IRF9	NP1450L	0.892566
IRF9	B354L	-0.0558907
IRF9	E248R	0.682788
IRF9	L11L	0.547611
ANKRD22	I196L	-0.425669
ANKRD22	I267L	0.649584
ANKRD22	D250R	0.932209
ANKRD22	CP530R	0.00782653
ANKRD22	M448R	-0.775013
ANKRD22	ASFV_G_ACD_00300	-0.698009
ANKRD22	I177L	-0.506251
ANKRD22	D117L	0.213196
ANKRD22	ASFV_G_ACD_00330	0.595319
ANKRD22	MGF_360-2L	-0.593527
ANKRD22	C147L	0.900432
ANKRD22	B407L	-0.350828
ANKRD22	I243L	-0.0521467
ANKRD22	C122R	-0.212036
ANKRD22	E165R	0.47018
ANKRD22	D129L	0.793344
ANKRD22	A151R	0.186534
ANKRD22	C315R	0.100331
ANKRD22	I215L	0.286272
ANKRD22	O61R	0.49072
ANKRD22	NP868R	-0.534995
ANKRD22	MGF_505-3R	-0.728766
ANKRD22	CP123L	0.229166
ANKRD22	MGF_100-3L	0.0519863
ANKRD22	MGF_360-18R	-0.804751
ANKRD22	E146L	-0.320916
ANKRD22	I226R	0.210683
ANKRD22	E111R	-0.347597
ANKRD22	QP383R	0.344106
ANKRD22	G1340L	-0.0282612
ANKRD22	MGF_100-1R	-0.836849
ANKRD22	NP1450L	0.0676214
ANKRD22	B354L	0.455725
ANKRD22	E248R	0.821999
ANKRD22	L11L	0.351626
CXCL10	I196L	0.725382
CXCL10	I267L	-0.919451
CXCL10	D250R	-0.756476
CXCL10	CP530R	-0.22181
CXCL10	M448R	0.870557
CXCL10	ASFV_G_ACD_00300	0.53469
CXCL10	I177L	0.816108
CXCL10	D117L	-0.624499
CXCL10	ASFV_G_ACD_00330	-0.905618
CXCL10	MGF_360-2L	0.906101
CXCL10	C147L	-0.891462
CXCL10	B407L	0.474578
CXCL10	I243L	-0.220987
CXCL10	C122R	0.397373
CXCL10	E165R	-0.576897
CXCL10	D129L	-0.69877
CXCL10	A151R	-0.579215
CXCL10	C315R	0.397028
CXCL10	I215L	-0.59251
CXCL10	O61R	-0.724078
CXCL10	NP868R	0.759969
CXCL10	MGF_505-3R	0.927212
CXCL10	CP123L	-0.299391
CXCL10	MGF_100-3L	-0.449721
CXCL10	MGF_360-18R	0.919834
CXCL10	E146L	0.0635556
CXCL10	I226R	-0.245395
CXCL10	E111R	0.311902
CXCL10	QP383R	-0.585808
CXCL10	G1340L	-0.00389577
CXCL10	MGF_100-1R	0.65685
CXCL10	NP1450L	0.139879
CXCL10	B354L	-0.602948
CXCL10	E248R	-0.703739
CXCL10	L11L	-0.277683
ISG12	I196L	-0.718308
ISG12	I267L	0.454267
ISG12	D250R	0.546655
ISG12	CP530R	0.607842
ISG12	M448R	-0.245075
ISG12	ASFV_G_ACD_00300	-0.0356319
ISG12	I177L	-0.480678
ISG12	D117L	0.240724
ISG12	ASFV_G_ACD_00330	0.363256
ISG12	MGF_360-2L	-0.393645
ISG12	C147L	0.626338
ISG12	B407L	0.0419336
ISG12	I243L	0.474811
ISG12	C122R	-0.526526
ISG12	E165R	0.793395
ISG12	D129L	0.222016
ISG12	A151R	0.202295
ISG12	C315R	-0.193061
ISG12	I215L	0.404589
ISG12	O61R	0.183259
ISG12	NP868R	-0.788057
ISG12	MGF_505-3R	-0.481061
ISG12	CP123L	0.0180279
ISG12	MGF_100-3L	0.244338
ISG12	MGF_360-18R	-0.615486
ISG12	E146L	-0.224164
ISG12	I226R	0.166558
ISG12	E111R	-0.277735
ISG12	QP383R	0.710093
ISG12	G1340L	-0.587978
ISG12	MGF_100-1R	-0.416211
ISG12	NP1450L	-0.648075
ISG12	B354L	0.577839
ISG12	E248R	0.20171
ISG12	L11L	-0.195599
STAT2	I196L	0.655191
STAT2	I267L	-0.846985
STAT2	D250R	-0.869332
STAT2	CP530R	-0.291628
STAT2	M448R	0.789434
STAT2	ASFV_G_ACD_00300	0.493296
STAT2	I177L	0.701738
STAT2	D117L	-0.522744
STAT2	ASFV_G_ACD_00330	-0.863195
STAT2	MGF_360-2L	0.861351
STAT2	C147L	-0.899261
STAT2	B407L	0.538765
STAT2	I243L	-0.110089
STAT2	C122R	0.258505
STAT2	E165R	-0.596116
STAT2	D129L	-0.708217
STAT2	A151R	-0.595596
STAT2	C315R	0.391087
STAT2	I215L	-0.475043
STAT2	O61R	-0.629487
STAT2	NP868R	0.746065
STAT2	MGF_505-3R	0.945953
STAT2	CP123L	-0.424032
STAT2	MGF_100-3L	-0.419809
STAT2	MGF_360-18R	0.857925
STAT2	E146L	0.0463636
STAT2	I226R	-0.403899
STAT2	E111R	0.234257
STAT2	QP383R	-0.536418
STAT2	G1340L	0.0402582
STAT2	MGF_100-1R	0.594441
STAT2	NP1450L	0.221518
STAT2	B354L	-0.537107
STAT2	E248R	-0.676892
STAT2	L11L	-0.386017
UNC13D	I196L	-0.924756
UNC13D	I267L	0.508352
UNC13D	D250R	0.220332
UNC13D	CP530R	0.538486
UNC13D	M448R	-0.291477
UNC13D	ASFV_G_ACD_00300	-0.0270366
UNC13D	I177L	-0.812066
UNC13D	D117L	0.514712
UNC13D	ASFV_G_ACD_00330	0.531612
UNC13D	MGF_360-2L	-0.415889
UNC13D	C147L	0.56813
UNC13D	B407L	-0.0302769
UNC13D	I243L	0.707005
UNC13D	C122R	-0.686449
UNC13D	E165R	0.885102
UNC13D	D129L	0.127188
UNC13D	A151R	0.320485
UNC13D	C315R	-0.519885
UNC13D	I215L	0.508226
UNC13D	O61R	0.165837
UNC13D	NP868R	-0.830532
UNC13D	MGF_505-3R	-0.443423
UNC13D	CP123L	-0.00113074
UNC13D	MGF_100-3L	0.589923
UNC13D	MGF_360-18R	-0.649721
UNC13D	E146L	-0.320227
UNC13D	I226R	-0.21698
UNC13D	E111R	-0.206213
UNC13D	QP383R	0.890794
UNC13D	G1340L	-0.373177
UNC13D	MGF_100-1R	-0.296938
UNC13D	NP1450L	-0.71583
UNC13D	B354L	0.590363
UNC13D	E248R	0.110719
UNC13D	L11L	-0.317368
ZNF322	I196L	-0.906627
ZNF322	I267L	0.739958
ZNF322	D250R	0.635957
ZNF322	CP530R	0.537807
ZNF322	M448R	-0.591518
ZNF322	ASFV_G_ACD_00300	-0.28027
ZNF322	I177L	-0.883399
ZNF322	D117L	0.647562
ZNF322	ASFV_G_ACD_00330	0.804551
ZNF322	MGF_360-2L	-0.696638
ZNF322	C147L	0.849048
ZNF322	B407L	-0.279389
ZNF322	I243L	0.535897
ZNF322	C122R	-0.571165
ZNF322	E165R	0.864017
ZNF322	D129L	0.487841
ZNF322	A151R	0.546746
ZNF322	C315R	-0.525225
ZNF322	I215L	0.532242
ZNF322	O61R	0.389382
ZNF322	NP868R	-0.939814
ZNF322	MGF_505-3R	-0.800643
ZNF322	CP123L	0.210446
ZNF322	MGF_100-3L	0.625812
ZNF322	MGF_360-18R	-0.871969
ZNF322	E146L	-0.24473
ZNF322	I226R	0.144803
ZNF322	E111R	-0.173999
ZNF322	QP383R	0.836261
ZNF322	G1340L	-0.261621
ZNF322	MGF_100-1R	-0.523985
ZNF322	NP1450L	-0.588226
ZNF322	B354L	0.575416
ZNF322	E248R	0.437244
ZNF322	L11L	-0.0012836
MORC3	I196L	-0.692383
MORC3	I267L	0.706074
MORC3	D250R	0.801561
MORC3	CP530R	0.169969
MORC3	M448R	-0.773806
MORC3	ASFV_G_ACD_00300	-0.627575
MORC3	I177L	-0.878122
MORC3	D117L	0.563868
MORC3	ASFV_G_ACD_00330	0.898243
MORC3	MGF_360-2L	-0.670158
MORC3	C147L	0.952509
MORC3	B407L	-0.609806
MORC3	I243L	0.162864
MORC3	C122R	-0.251424
MORC3	E165R	0.71802
MORC3	D129L	0.765394
MORC3	A151R	0.529103
MORC3	C315R	-0.447405
MORC3	I215L	0.28848
MORC3	O61R	0.356161
MORC3	NP868R	-0.722174
MORC3	MGF_505-3R	-0.869396
MORC3	CP123L	0.463917
MORC3	MGF_100-3L	0.601387
MORC3	MGF_360-18R	-0.864338
MORC3	E146L	-0.404005
MORC3	I226R	0.0987975
MORC3	E111R	-0.0666488
MORC3	QP383R	0.60059
MORC3	G1340L	0.148784
MORC3	MGF_100-1R	-0.624866
MORC3	NP1450L	-0.270825
MORC3	B354L	0.374439
MORC3	E248R	0.710129
MORC3	L11L	0.392847
EVI2A	I196L	-0.825255
EVI2A	I267L	0.691891
EVI2A	D250R	0.73547
EVI2A	CP530R	0.511162
EVI2A	M448R	-0.585888
EVI2A	ASFV_G_ACD_00300	-0.323041
EVI2A	I177L	-0.772895
EVI2A	D117L	0.530051
EVI2A	ASFV_G_ACD_00330	0.727202
EVI2A	MGF_360-2L	-0.645687
EVI2A	C147L	0.873121
EVI2A	B407L	-0.23521
EVI2A	I243L	0.451126
EVI2A	C122R	-0.523852
EVI2A	E165R	0.842818
EVI2A	D129L	0.535418
EVI2A	A151R	0.455765
EVI2A	C315R	-0.367414
EVI2A	I215L	0.471362
EVI2A	O61R	0.365519
EVI2A	NP868R	-0.902712
EVI2A	MGF_505-3R	-0.77691
EVI2A	CP123L	0.201609
EVI2A	MGF_100-3L	0.494352
EVI2A	MGF_360-18R	-0.863695
EVI2A	E146L	-0.270539
EVI2A	I226R	0.198892
EVI2A	E111R	-0.203382
EVI2A	QP383R	0.780206
EVI2A	G1340L	-0.305385
EVI2A	MGF_100-1R	-0.586966
EVI2A	NP1450L	-0.534262
EVI2A	B354L	0.566029
EVI2A	E248R	0.478017
EVI2A	L11L	0.0292855
C2	I196L	-0.0208552
C2	I267L	0.280542
C2	D250R	0.381304
C2	CP530R	-0.655495
C2	M448R	-0.702764
C2	ASFV_G_ACD_00300	-0.799887
C2	I177L	-0.211231
C2	D117L	-0.103336
C2	ASFV_G_ACD_00330	0.27425
C2	MGF_360-2L	-0.200113
C2	C147L	0.452027
C2	B407L	-0.301989
C2	I243L	-0.391414
C2	C122R	0.0449502
C2	E165R	0.122338
C2	D129L	0.618305
C2	A151R	-0.178287
C2	C315R	0.351163
C2	I215L	0.0446014
C2	O61R	0.360832
C2	NP868R	0.0782605
C2	MGF_505-3R	-0.182154
C2	CP123L	0.232205
C2	MGF_100-3L	-0.133913
C2	MGF_360-18R	-0.424205
C2	E146L	-0.315411
C2	I226R	-0.459255
C2	E111R	-0.340633
C2	QP383R	0.0741648
C2	G1340L	0.513749
C2	MGF_100-1R	-0.499501
C2	NP1450L	0.598023
C2	B354L	0.313507
C2	E248R	0.58532
C2	L11L	0.393169
SAMSN1	I196L	-0.81376
SAMSN1	I267L	0.675428
SAMSN1	D250R	0.631262
SAMSN1	CP530R	0.579459
SAMSN1	M448R	-0.522825
SAMSN1	ASFV_G_ACD_00300	-0.235298
SAMSN1	I177L	-0.825006
SAMSN1	D117L	0.681139
SAMSN1	ASFV_G_ACD_00330	0.764201
SAMSN1	MGF_360-2L	-0.647439
SAMSN1	C147L	0.796648
SAMSN1	B407L	-0.22296
SAMSN1	I243L	0.555868
SAMSN1	C122R	-0.542807
SAMSN1	E165R	0.750893
SAMSN1	D129L	0.474099
SAMSN1	A151R	0.561433
SAMSN1	C315R	-0.491185
SAMSN1	I215L	0.470858
SAMSN1	O61R	0.326754
SAMSN1	NP868R	-0.906672
SAMSN1	MGF_505-3R	-0.788115
SAMSN1	CP123L	0.142739
SAMSN1	MGF_100-3L	0.606906
SAMSN1	MGF_360-18R	-0.81335
SAMSN1	E146L	-0.222112
SAMSN1	I226R	0.272115
SAMSN1	E111R	-0.0717263
SAMSN1	QP383R	0.733251
SAMSN1	G1340L	-0.281825
SAMSN1	MGF_100-1R	-0.528333
SAMSN1	NP1450L	-0.570392
SAMSN1	B354L	0.423185
SAMSN1	E248R	0.430129
SAMSN1	L11L	-0.0227348
ADM	I196L	0.891249
ADM	I267L	-0.503373
ADM	D250R	-0.177651
ADM	CP530R	-0.759204
ADM	M448R	0.199805
ADM	ASFV_G_ACD_00300	-0.180591
ADM	I177L	0.747869
ADM	D117L	-0.675113
ADM	ASFV_G_ACD_00330	-0.596159
ADM	MGF_360-2L	0.491904
ADM	C147L	-0.457081
ADM	B407L	0.04866
ADM	I243L	-0.765508
ADM	C122R	0.629681
ADM	E165R	-0.816675
ADM	D129L	-0.04572
ADM	A151R	-0.573979
ADM	C315R	0.726392
ADM	I215L	-0.523639
ADM	O61R	-0.17704
ADM	NP868R	0.876391
ADM	MGF_505-3R	0.516552
ADM	CP123L	-0.0862287
ADM	MGF_100-3L	-0.749129
ADM	MGF_360-18R	0.569332
ADM	E146L	0.0386827
ADM	I226R	-0.0805564
ADM	E111R	0.00696547
ADM	QP383R	-0.88091
ADM	G1340L	0.401314
ADM	MGF_100-1R	0.0739384
ADM	NP1450L	0.853597
ADM	B354L	-0.472773
ADM	E248R	0.0593755
ADM	L11L	0.298911
MNDA	I196L	-0.522305
MNDA	I267L	0.261966
MNDA	D250R	0.356597
MNDA	CP530R	0.0329534
MNDA	M448R	-0.129952
MNDA	ASFV_G_ACD_00300	-0.236886
MNDA	I177L	-0.342497
MNDA	D117L	-0.315744
MNDA	ASFV_G_ACD_00330	-0.0153062
MNDA	MGF_360-2L	-0.071976
MNDA	C147L	0.508455
MNDA	B407L	-0.00167492
MNDA	I243L	0.12346
MNDA	C122R	-0.347668
MNDA	E165R	0.614463
MNDA	D129L	0.0984503
MNDA	A151R	-0.404718
MNDA	C315R	0.182455
MNDA	I215L	0.20894
MNDA	O61R	0.037602
MNDA	NP868R	-0.36573
MNDA	MGF_505-3R	-0.107732
MNDA	CP123L	-0.130616
MNDA	MGF_100-3L	-0.241769
MNDA	MGF_360-18R	-0.389347
MNDA	E146L	-0.639841
MNDA	I226R	-0.406263
MNDA	E111R	-0.627265
MNDA	QP383R	0.385095
MNDA	G1340L	-0.4645
MNDA	MGF_100-1R	-0.561068
MNDA	NP1450L	-0.278453
MNDA	B354L	0.626909
MNDA	E248R	0.359117
MNDA	L11L	-0.151243
PUS3	I196L	-0.175285
PUS3	I267L	0.38856
PUS3	D250R	0.727008
PUS3	CP530R	-0.014661
PUS3	M448R	-0.415668
PUS3	ASFV_G_ACD_00300	-0.472839
PUS3	I177L	-0.234506
PUS3	D117L	-0.0209191
PUS3	ASFV_G_ACD_00330	0.253341
PUS3	MGF_360-2L	-0.32718
PUS3	C147L	0.61453
PUS3	B407L	-0.198354
PUS3	I243L	-0.120288
PUS3	C122R	-0.0761705
PUS3	E165R	0.182197
PUS3	D129L	0.517359
PUS3	A151R	-0.0347696
PUS3	C315R	0.245578
PUS3	I215L	0.109989
PUS3	O61R	0.266787
PUS3	NP868R	-0.291817
PUS3	MGF_505-3R	-0.468001
PUS3	CP123L	0.022164
PUS3	MGF_100-3L	-0.208722
PUS3	MGF_360-18R	-0.472156
PUS3	E146L	-0.322053
PUS3	I226R	0.276384
PUS3	E111R	-0.305123
PUS3	QP383R	0.0195146
PUS3	G1340L	-0.164368
PUS3	MGF_100-1R	-0.724443
PUS3	NP1450L	0.106422
PUS3	B354L	0.218935
PUS3	E248R	0.68252
PUS3	L11L	0.243401
CLEC2B	I196L	-0.693741
CLEC2B	I267L	0.672992
CLEC2B	D250R	0.844459
CLEC2B	CP530R	0.47583
CLEC2B	M448R	-0.6158
CLEC2B	ASFV_G_ACD_00300	-0.366788
CLEC2B	I177L	-0.655394
CLEC2B	D117L	0.485343
CLEC2B	ASFV_G_ACD_00330	0.732768
CLEC2B	MGF_360-2L	-0.665116
CLEC2B	C147L	0.874904
CLEC2B	B407L	-0.311204
CLEC2B	I243L	0.293462
CLEC2B	C122R	-0.374937
CLEC2B	E165R	0.748989
CLEC2B	D129L	0.618125
CLEC2B	A151R	0.500352
CLEC2B	C315R	-0.315497
CLEC2B	I215L	0.392675
CLEC2B	O61R	0.38875
CLEC2B	NP868R	-0.83396
CLEC2B	MGF_505-3R	-0.823353
CLEC2B	CP123L	0.310946
CLEC2B	MGF_100-3L	0.443219
CLEC2B	MGF_360-18R	-0.830553
CLEC2B	E146L	-0.177644
CLEC2B	I226R	0.365251
CLEC2B	E111R	-0.140108
CLEC2B	QP383R	0.667967
CLEC2B	G1340L	-0.235192
CLEC2B	MGF_100-1R	-0.566977
CLEC2B	NP1450L	-0.444736
CLEC2B	B354L	0.485504
CLEC2B	E248R	0.518989
CLEC2B	L11L	0.181249
ETV7	I196L	0.595503
ETV7	I267L	-0.585355
ETV7	D250R	-0.321109
ETV7	CP530R	-0.878833
ETV7	M448R	0.220131
ETV7	ASFV_G_ACD_00300	-0.293338
ETV7	I177L	0.481145
ETV7	D117L	-0.808066
ETV7	ASFV_G_ACD_00330	-0.658661
ETV7	MGF_360-2L	0.711004
ETV7	C147L	-0.338753
ETV7	B407L	0.112666
ETV7	I243L	-0.585423
ETV7	C122R	0.400103
ETV7	E165R	-0.39208
ETV7	D129L	-0.111064
ETV7	A151R	-0.873536
ETV7	C315R	0.73922
ETV7	I215L	-0.539029
ETV7	O61R	-0.414657
ETV7	NP868R	0.785052
ETV7	MGF_505-3R	0.713653
ETV7	CP123L	-0.153615
ETV7	MGF_100-3L	-0.664876
ETV7	MGF_360-18R	0.464929
ETV7	E146L	-0.485948
ETV7	I226R	-0.76729
ETV7	E111R	-0.163591
ETV7	QP383R	-0.540905
ETV7	G1340L	0.377275
ETV7	MGF_100-1R	-0.0163969
ETV7	NP1450L	0.661316
ETV7	B354L	-0.237496
ETV7	E248R	0.0278373
ETV7	L11L	0.0888186
HSPA5	I196L	-0.935145
HSPA5	I267L	0.586537
HSPA5	D250R	0.420062
HSPA5	CP530R	0.551642
HSPA5	M448R	-0.382552
HSPA5	ASFV_G_ACD_00300	-0.123987
HSPA5	I177L	-0.800755
HSPA5	D117L	0.469187
HSPA5	ASFV_G_ACD_00330	0.556999
HSPA5	MGF_360-2L	-0.487396
HSPA5	C147L	0.703426
HSPA5	B407L	-0.0379697
HSPA5	I243L	0.65505
HSPA5	C122R	-0.695253
HSPA5	E165R	0.919244
HSPA5	D129L	0.250193
HSPA5	A151R	0.294073
HSPA5	C315R	-0.4052
HSPA5	I215L	0.53345
HSPA5	O61R	0.24271
HSPA5	NP868R	-0.89234
HSPA5	MGF_505-3R	-0.542016
HSPA5	CP123L	0.00152287
HSPA5	MGF_100-3L	0.48933
HSPA5	MGF_360-18R	-0.753153
HSPA5	E146L	-0.351326
HSPA5	I226R	-0.106463
HSPA5	E111R	-0.294138
HSPA5	QP383R	0.888278
HSPA5	G1340L	-0.448335
HSPA5	MGF_100-1R	-0.461387
HSPA5	NP1450L	-0.680337
HSPA5	B354L	0.659069
HSPA5	E248R	0.252919
HSPA5	L11L	-0.262546
TMEM140	I196L	-0.665093
TMEM140	I267L	0.73689
TMEM140	D250R	0.900552
TMEM140	CP530R	0.112219
TMEM140	M448R	-0.82534
TMEM140	ASFV_G_ACD_00300	-0.685511
TMEM140	I177L	-0.746512
TMEM140	D117L	0.372641
TMEM140	ASFV_G_ACD_00330	0.770985
TMEM140	MGF_360-2L	-0.67143
TMEM140	C147L	0.995789
TMEM140	B407L	-0.463043
TMEM140	I243L	0.0977373
TMEM140	C122R	-0.314095
TMEM140	E165R	0.72246
TMEM140	D129L	0.793545
TMEM140	A151R	0.333375
TMEM140	C315R	-0.169565
TMEM140	I215L	0.361007
TMEM140	O61R	0.470339
TMEM140	NP868R	-0.707066
TMEM140	MGF_505-3R	-0.817561
TMEM140	CP123L	0.351257
TMEM140	MGF_100-3L	0.33075
TMEM140	MGF_360-18R	-0.915752
TMEM140	E146L	-0.397778
TMEM140	I226R	0.0741034
TMEM140	E111R	-0.305461
TMEM140	QP383R	0.59513
TMEM140	G1340L	0.00283744
TMEM140	MGF_100-1R	-0.770468
TMEM140	NP1450L	-0.15587
TMEM140	B354L	0.560416
TMEM140	E248R	0.773067
TMEM140	L11L	0.333553
GTF2H1	I196L	0.866636
GTF2H1	I267L	-0.671409
GTF2H1	D250R	-0.466983
GTF2H1	CP530R	-0.448233
GTF2H1	M448R	0.613315
GTF2H1	ASFV_G_ACD_00300	0.267749
GTF2H1	I177L	0.847413
GTF2H1	D117L	-0.678163
GTF2H1	ASFV_G_ACD_00330	-0.803036
GTF2H1	MGF_360-2L	0.644846
GTF2H1	C147L	-0.732166
GTF2H1	B407L	0.253034
GTF2H1	I243L	-0.528024
GTF2H1	C122R	0.558715
GTF2H1	E165R	-0.855867
GTF2H1	D129L	-0.448636
GTF2H1	A151R	-0.569708
GTF2H1	C315R	0.55897
GTF2H1	I215L	-0.523969
GTF2H1	O61R	-0.388126
GTF2H1	NP868R	0.855328
GTF2H1	MGF_505-3R	0.691971
GTF2H1	CP123L	-0.271478
GTF2H1	MGF_100-3L	-0.718316
GTF2H1	MGF_360-18R	0.818947
GTF2H1	E146L	0.150272
GTF2H1	I226R	0.0247083
GTF2H1	E111R	0.109762
GTF2H1	QP383R	-0.896742
GTF2H1	G1340L	0.0957414
GTF2H1	MGF_100-1R	0.345453
GTF2H1	NP1450L	0.527177
GTF2H1	B354L	-0.576931
GTF2H1	E248R	-0.285618
GTF2H1	L11L	0.0161128
ZFP2	I196L	0.648777
ZFP2	I267L	-0.775952
ZFP2	D250R	-0.649019
ZFP2	CP530R	-0.422704
ZFP2	M448R	0.786431
ZFP2	ASFV_G_ACD_00300	0.34123
ZFP2	I177L	0.682599
ZFP2	D117L	-0.785736
ZFP2	ASFV_G_ACD_00330	-0.929254
ZFP2	MGF_360-2L	0.848845
ZFP2	C147L	-0.729694
ZFP2	B407L	0.360201
ZFP2	I243L	-0.320337
ZFP2	C122R	0.373677
ZFP2	E165R	-0.591019
ZFP2	D129L	-0.638026
ZFP2	A151R	-0.798966
ZFP2	C315R	0.519093
ZFP2	I215L	-0.536917
ZFP2	O61R	-0.633166
ZFP2	NP868R	0.781772
ZFP2	MGF_505-3R	0.878156
ZFP2	CP123L	-0.414536
ZFP2	MGF_100-3L	-0.681471
ZFP2	MGF_360-18R	0.83392
ZFP2	E146L	-0.21454
ZFP2	I226R	-0.397695
ZFP2	E111R	0.00447506
ZFP2	QP383R	-0.70028
ZFP2	G1340L	-0.0593686
ZFP2	MGF_100-1R	0.329681
ZFP2	NP1450L	0.279774
ZFP2	B354L	-0.459642
ZFP2	E248R	-0.385114
ZFP2	L11L	-0.230425
N4BP2L2	I196L	-0.739283
N4BP2L2	I267L	0.711535
N4BP2L2	D250R	0.832167
N4BP2L2	CP530R	0.448973
N4BP2L2	M448R	-0.658491
N4BP2L2	ASFV_G_ACD_00300	-0.409413
N4BP2L2	I177L	-0.740933
N4BP2L2	D117L	0.540576
N4BP2L2	ASFV_G_ACD_00330	0.782466
N4BP2L2	MGF_360-2L	-0.690362
N4BP2L2	C147L	0.908638
N4BP2L2	B407L	-0.336763
N4BP2L2	I243L	0.330241
N4BP2L2	C122R	-0.413163
N4BP2L2	E165R	0.764908
N4BP2L2	D129L	0.642289
N4BP2L2	A151R	0.513597
N4BP2L2	C315R	-0.351298
N4BP2L2	I215L	0.418249
N4BP2L2	O61R	0.404813
N4BP2L2	NP868R	-0.856363
N4BP2L2	MGF_505-3R	-0.848878
N4BP2L2	CP123L	0.29444
N4BP2L2	MGF_100-3L	0.488042
N4BP2L2	MGF_360-18R	-0.871813
N4BP2L2	E146L	-0.230116
N4BP2L2	I226R	0.307637
N4BP2L2	E111R	-0.148732
N4BP2L2	QP383R	0.690493
N4BP2L2	G1340L	-0.199069
N4BP2L2	MGF_100-1R	-0.612028
N4BP2L2	NP1450L	-0.433584
N4BP2L2	B354L	0.492272
N4BP2L2	E248R	0.564862
N4BP2L2	L11L	0.173324
CDC5L	I196L	-0.837647
CDC5L	I267L	0.532821
CDC5L	D250R	0.497365
CDC5L	CP530R	0.508098
CDC5L	M448R	-0.443484
CDC5L	ASFV_G_ACD_00300	-0.233482
CDC5L	I177L	-0.834313
CDC5L	D117L	0.589263
CDC5L	ASFV_G_ACD_00330	0.666223
CDC5L	MGF_360-2L	-0.46416
CDC5L	C147L	0.744891
CDC5L	B407L	-0.152366
CDC5L	I243L	0.596763
CDC5L	C122R	-0.57701
CDC5L	E165R	0.862527
CDC5L	D129L	0.399204
CDC5L	A151R	0.416504
CDC5L	C315R	-0.453557
CDC5L	I215L	0.386975
CDC5L	O61R	0.153196
CDC5L	NP868R	-0.859487
CDC5L	MGF_505-3R	-0.616528
CDC5L	CP123L	0.122821
CDC5L	MGF_100-3L	0.632467
CDC5L	MGF_360-18R	-0.761649
CDC5L	E146L	-0.393882
CDC5L	I226R	-0.0176408
CDC5L	E111R	-0.0597176
CDC5L	QP383R	0.82337
CDC5L	G1340L	-0.247262
CDC5L	MGF_100-1R	-0.461925
CDC5L	NP1450L	-0.624748
CDC5L	B354L	0.431891
CDC5L	E248R	0.321383
CDC5L	L11L	-0.114816
PLIN2	I196L	0.917177
PLIN2	I267L	-0.512239
PLIN2	D250R	-0.222024
PLIN2	CP530R	-0.749308
PLIN2	M448R	0.223754
PLIN2	ASFV_G_ACD_00300	-0.139756
PLIN2	I177L	0.742464
PLIN2	D117L	-0.620414
PLIN2	ASFV_G_ACD_00330	-0.55031
PLIN2	MGF_360-2L	0.472344
PLIN2	C147L	-0.505614
PLIN2	B407L	-0.0431331
PLIN2	I243L	-0.796428
PLIN2	C122R	0.707667
PLIN2	E165R	-0.859383
PLIN2	D129L	-0.0681167
PLIN2	A151R	-0.473617
PLIN2	C315R	0.603452
PLIN2	I215L	-0.554597
PLIN2	O61R	-0.191196
PLIN2	NP868R	0.905503
PLIN2	MGF_505-3R	0.4935
PLIN2	CP123L	0.00130341
PLIN2	MGF_100-3L	-0.658736
PLIN2	MGF_360-18R	0.622515
PLIN2	E146L	0.108953
PLIN2	I226R	-0.0277227
PLIN2	E111R	0.102234
PLIN2	QP383R	-0.916027
PLIN2	G1340L	0.481826
PLIN2	MGF_100-1R	0.181313
PLIN2	NP1450L	0.834152
PLIN2	B354L	-0.546717
PLIN2	E248R	0.0160975
PLIN2	L11L	0.367845
NGDN	I196L	0.855363
NGDN	I267L	-0.470216
NGDN	D250R	-0.228299
NGDN	CP530R	-0.749481
NGDN	M448R	0.260031
NGDN	ASFV_G_ACD_00300	-0.137902
NGDN	I177L	0.669761
NGDN	D117L	-0.648183
NGDN	ASFV_G_ACD_00330	-0.585997
NGDN	MGF_360-2L	0.470667
NGDN	C147L	-0.471668
NGDN	B407L	-0.0207143
NGDN	I243L	-0.738664
NGDN	C122R	0.63662
NGDN	E165R	-0.864732
NGDN	D129L	-0.11202
NGDN	A151R	-0.560439
NGDN	C315R	0.624274
NGDN	I215L	-0.511533
NGDN	O61R	-0.193322
NGDN	NP868R	0.877782
NGDN	MGF_505-3R	0.492616
NGDN	CP123L	-0.128402
NGDN	MGF_100-3L	-0.735766
NGDN	MGF_360-18R	0.606509
NGDN	E146L	-0.0106437
NGDN	I226R	-0.0683524
NGDN	E111R	-0.00481043
NGDN	QP383R	-0.949936
NGDN	G1340L	0.375583
NGDN	MGF_100-1R	0.0551558
NGDN	NP1450L	0.817785
NGDN	B354L	-0.512507
NGDN	E248R	0.101329
NGDN	L11L	0.294242
GM2A	I196L	-0.938281
GM2A	I267L	0.685709
GM2A	D250R	0.527078
GM2A	CP530R	0.614675
GM2A	M448R	-0.495873
GM2A	ASFV_G_ACD_00300	-0.15655
GM2A	I177L	-0.846212
GM2A	D117L	0.630187
GM2A	ASFV_G_ACD_00330	0.734989
GM2A	MGF_360-2L	-0.64137
GM2A	C147L	0.765068
GM2A	B407L	-0.177971
GM2A	I243L	0.620286
GM2A	C122R	-0.630187
GM2A	E165R	0.906991
GM2A	D129L	0.367275
GM2A	A151R	0.523101
GM2A	C315R	-0.547671
GM2A	I215L	0.558217
GM2A	O61R	0.343975
GM2A	NP868R	-0.953798
GM2A	MGF_505-3R	-0.714163
GM2A	CP123L	0.161752
GM2A	MGF_100-3L	0.639031
GM2A	MGF_360-18R	-0.819672
GM2A	E146L	-0.201926
GM2A	I226R	0.0939164
GM2A	E111R	-0.177053
GM2A	QP383R	0.902834
GM2A	G1340L	-0.345189
GM2A	MGF_100-1R	-0.42046
GM2A	NP1450L	-0.683787
GM2A	B354L	0.613692
GM2A	E248R	0.292937
GM2A	L11L	-0.116884
KYNU	I196L	-0.912917
KYNU	I267L	0.556601
KYNU	D250R	0.358427
KYNU	CP530R	0.74013
KYNU	M448R	-0.220971
KYNU	ASFV_G_ACD_00300	0.102547
KYNU	I177L	-0.689891
KYNU	D117L	0.472116
KYNU	ASFV_G_ACD_00330	0.484041
KYNU	MGF_360-2L	-0.495087
KYNU	C147L	0.581848
KYNU	B407L	0.0378333
KYNU	I243L	0.713434
KYNU	C122R	-0.688775
KYNU	E165R	0.859633
KYNU	D129L	0.0921736
KYNU	A151R	0.361803
KYNU	C315R	-0.477039
KYNU	I215L	0.566075
KYNU	O61R	0.232879
KYNU	NP868R	-0.912834
KYNU	MGF_505-3R	-0.523866
KYNU	CP123L	-0.0397035
KYNU	MGF_100-3L	0.471662
KYNU	MGF_360-18R	-0.646052
KYNU	E146L	-0.166356
KYNU	I226R	0.0977737
KYNU	E111R	-0.254591
KYNU	QP383R	0.85127
KYNU	G1340L	-0.615098
KYNU	MGF_100-1R	-0.320515
KYNU	NP1450L	-0.810447
KYNU	B354L	0.630829
KYNU	E248R	0.100534
KYNU	L11L	-0.337633
DESI1	I196L	0.870255
DESI1	I267L	-0.583604
DESI1	D250R	-0.281778
DESI1	CP530R	-0.800462
DESI1	M448R	0.294478
DESI1	ASFV_G_ACD_00300	-0.136605
DESI1	I177L	0.769441
DESI1	D117L	-0.796759
DESI1	ASFV_G_ACD_00330	-0.707511
DESI1	MGF_360-2L	0.60508
DESI1	C147L	-0.514013
DESI1	B407L	0.0979273
DESI1	I243L	-0.75688
DESI1	C122R	0.611775
DESI1	E165R	-0.762662
DESI1	D129L	-0.152188
DESI1	A151R	-0.710071
DESI1	C315R	0.759688
DESI1	I215L	-0.553024
DESI1	O61R	-0.269783
DESI1	NP868R	0.921177
DESI1	MGF_505-3R	0.646539
DESI1	CP123L	-0.128603
DESI1	MGF_100-3L	-0.802684
DESI1	MGF_360-18R	0.634677
DESI1	E146L	-0.0585132
DESI1	I226R	-0.260892
DESI1	E111R	-0.0571082
DESI1	QP383R	-0.854491
DESI1	G1340L	0.358622
DESI1	MGF_100-1R	0.118738
DESI1	NP1450L	0.809454
DESI1	B354L	-0.422354
DESI1	E248R	-0.0160492
DESI1	L11L	0.223145
CASP1	I196L	-0.902513
CASP1	I267L	0.590014
CASP1	D250R	0.489384
CASP1	CP530R	0.69087
CASP1	M448R	-0.367334
CASP1	ASFV_G_ACD_00300	-0.034902
CASP1	I177L	-0.703808
CASP1	D117L	0.504852
CASP1	ASFV_G_ACD_00330	0.586016
CASP1	MGF_360-2L	-0.544965
CASP1	C147L	0.683552
CASP1	B407L	-0.0368889
CASP1	I243L	0.636808
CASP1	C122R	-0.645577
CASP1	E165R	0.923334
CASP1	D129L	0.256656
CASP1	A151R	0.425305
CASP1	C315R	-0.451767
CASP1	I215L	0.539234
CASP1	O61R	0.277477
CASP1	NP868R	-0.936325
CASP1	MGF_505-3R	-0.603456
CASP1	CP123L	0.0988517
CASP1	MGF_100-3L	0.532164
CASP1	MGF_360-18R	-0.741007
CASP1	E146L	-0.161584
CASP1	I226R	0.110414
CASP1	E111R	-0.210698
CASP1	QP383R	0.911749
CASP1	G1340L	-0.493282
CASP1	MGF_100-1R	-0.351623
CASP1	NP1450L	-0.753903
CASP1	B354L	0.64638
CASP1	E248R	0.165446
CASP1	L11L	-0.215629
C5H12orf45	I196L	-0.590283
C5H12orf45	I267L	0.54704
C5H12orf45	D250R	0.837495
C5H12orf45	CP530R	0.265114
C5H12orf45	M448R	-0.609317
C5H12orf45	ASFV_G_ACD_00300	-0.510733
C5H12orf45	I177L	-0.595918
C5H12orf45	D117L	0.305531
C5H12orf45	ASFV_G_ACD_00330	0.58843
C5H12orf45	MGF_360-2L	-0.483284
C5H12orf45	C147L	0.87897
C5H12orf45	B407L	-0.23709
C5H12orf45	I243L	0.205029
C5H12orf45	C122R	-0.350632
C5H12orf45	E165R	0.710557
C5H12orf45	D129L	0.65939
C5H12orf45	A151R	0.243662
C5H12orf45	C315R	-0.0663804
C5H12orf45	I215L	0.266986
C5H12orf45	O61R	0.272436
C5H12orf45	NP868R	-0.700364
C5H12orf45	MGF_505-3R	-0.67398
C5H12orf45	CP123L	0.214198
C5H12orf45	MGF_100-3L	0.269936
C5H12orf45	MGF_360-18R	-0.798442
C5H12orf45	E146L	-0.408091
C5H12orf45	I226R	0.145434
C5H12orf45	E111R	-0.204354
C5H12orf45	QP383R	0.580762
C5H12orf45	G1340L	-0.178677
C5H12orf45	MGF_100-1R	-0.698485
C5H12orf45	NP1450L	-0.285082
C5H12orf45	B354L	0.441823
C5H12orf45	E248R	0.603835
C5H12orf45	L11L	0.162877
BTG1	I196L	0.383108
BTG1	I267L	-0.46727
BTG1	D250R	-0.664443
BTG1	CP530R	0.409387
BTG1	M448R	0.680715
BTG1	ASFV_G_ACD_00300	0.859153
BTG1	I177L	0.639798
BTG1	D117L	-0.0171257
BTG1	ASFV_G_ACD_00330	-0.478891
BTG1	MGF_360-2L	0.31565
BTG1	C147L	-0.819818
BTG1	B407L	0.539306
BTG1	I243L	0.195931
BTG1	C122R	0.0741091
BTG1	E165R	-0.441389
BTG1	D129L	-0.704625
BTG1	A151R	0.0995843
BTG1	C315R	-0.0799721
BTG1	I215L	-0.059179
BTG1	O61R	-0.216561
BTG1	NP868R	0.267016
BTG1	MGF_505-3R	0.481658
BTG1	CP123L	-0.24186
BTG1	MGF_100-3L	-0.0413986
BTG1	MGF_360-18R	0.640397
BTG1	E146L	0.770767
BTG1	I226R	0.37019
BTG1	E111R	0.366565
BTG1	QP383R	-0.209163
BTG1	G1340L	-0.26925
BTG1	MGF_100-1R	0.827068
BTG1	NP1450L	-0.200719
BTG1	B354L	-0.337218
BTG1	E248R	-0.887398
BTG1	L11L	-0.416147
DDX39B	I196L	0.896964
DDX39B	I267L	-0.689855
DDX39B	D250R	-0.637025
DDX39B	CP530R	-0.498411
DDX39B	M448R	0.551357
DDX39B	ASFV_G_ACD_00300	0.296809
DDX39B	I177L	0.866111
DDX39B	D117L	-0.558473
DDX39B	ASFV_G_ACD_00330	-0.747242
DDX39B	MGF_360-2L	0.627043
DDX39B	C147L	-0.85291
DDX39B	B407L	0.282751
DDX39B	I243L	-0.500916
DDX39B	C122R	0.546428
DDX39B	E165R	-0.891686
DDX39B	D129L	-0.4723
DDX39B	A151R	-0.461116
DDX39B	C315R	0.479971
DDX39B	I215L	-0.478031
DDX39B	O61R	-0.319112
DDX39B	NP868R	0.909356
DDX39B	MGF_505-3R	0.750367
DDX39B	CP123L	-0.209931
DDX39B	MGF_100-3L	-0.577778
DDX39B	MGF_360-18R	0.845179
DDX39B	E146L	0.338183
DDX39B	I226R	-0.0728572
DDX39B	E111R	0.197892
DDX39B	QP383R	-0.82338
DDX39B	G1340L	0.274079
DDX39B	MGF_100-1R	0.539012
DDX39B	NP1450L	0.597734
DDX39B	B354L	-0.576235
DDX39B	E248R	-0.444109
DDX39B	L11L	-0.00158734
KRR1	I196L	-0.0361564
KRR1	I267L	0.0609848
KRR1	D250R	0.231692
KRR1	CP530R	0.546347
KRR1	M448R	0.224444
KRR1	ASFV_G_ACD_00300	0.361824
KRR1	I177L	0.188826
KRR1	D117L	0.0137791
KRR1	ASFV_G_ACD_00330	-0.0712317
KRR1	MGF_360-2L	-0.130924
KRR1	C147L	0.00772628
KRR1	B407L	0.170819
KRR1	I243L	0.146053
KRR1	C122R	-0.0564815
KRR1	E165R	0.00918971
KRR1	D129L	-0.129516
KRR1	A151R	0.16149
KRR1	C315R	-0.0310254
KRR1	I215L	0.105111
KRR1	O61R	0.0384434
KRR1	NP868R	-0.243554
KRR1	MGF_505-3R	-0.16894
KRR1	CP123L	-0.0930656
KRR1	MGF_100-3L	-0.107567
KRR1	MGF_360-18R	0.0196688
KRR1	E146L	0.295892
KRR1	I226R	0.671895
KRR1	E111R	0.0163861
KRR1	QP383R	-0.0103505
KRR1	G1340L	-0.543026
KRR1	MGF_100-1R	0.0165171
KRR1	NP1450L	-0.349053
KRR1	B354L	0.0144783
KRR1	E248R	-0.106644
KRR1	L11L	-0.116239
PML	I196L	0.103599
PML	I267L	0.361607
PML	D250R	0.344946
PML	CP530R	-0.646355
[truncated: 2,446 more rows]

## Sheet: HuB20-host_gene_correlation
Host	Virus	Correlation
HERC5	I196L	-0.8983
HERC5	I267L	0.621076
HERC5	D250R	0.822328
HERC5	CP530R	-0.82391
HERC5	M448R	-0.206483
HERC5	ASFV_G_ACD_00300	0.00709259
HERC5	I177L	-0.664245
HERC5	D117L	-0.900313
HERC5	ASFV_G_ACD_00330	-0.876095
HERC5	MGF_360-2L	-0.747034
HERC5	C147L	0.735613
HERC5	B407L	-0.479035
HERC5	I243L	0.211428
HERC5	C122R	-0.0652764
HERC5	E165R	-0.0102504
HERC5	D129L	-0.788384
HERC5	A151R	-0.284421
HERC5	C315R	0.617431
HERC5	I215L	0.543522
HERC5	O61R	-0.786079
HERC5	NP868R	0.701887
HERC5	MGF_505-3R	0.470973
HERC5	CP123L	-0.307775
HERC5	MGF_100-3L	-0.158352
HERC5	MGF_360-18R	0.972746
HERC5	E146L	-0.857689
HERC5	I226R	-0.522318
HERC5	E111R	-0.593273
HERC5	QP383R	-0.175969
HERC5	G1340L	0.00389916
HERC5	MGF_100-1R	0.0404031
HERC5	NP1450L	0.353547
HERC5	B354L	-0.52612
HERC5	E248R	-0.109858
HERC5	L11L	-0.814535
IFIT2	I196L	-0.791501
IFIT2	I267L	0.573452
IFIT2	D250R	0.774517
IFIT2	CP530R	-0.916676
IFIT2	M448R	-0.17191
IFIT2	ASFV_G_ACD_00300	0.182489
IFIT2	I177L	-0.76496
IFIT2	D117L	-0.954677
IFIT2	ASFV_G_ACD_00330	-0.863828
IFIT2	MGF_360-2L	-0.782301
IFIT2	C147L	0.658566
IFIT2	B407L	-0.346188
IFIT2	I243L	0.0340667
IFIT2	C122R	-0.221653
IFIT2	E165R	0.105968
IFIT2	D129L	-0.692187
IFIT2	A151R	-0.442934
IFIT2	C315R	0.484836
IFIT2	I215L	0.658638
IFIT2	O61R	-0.682864
IFIT2	NP868R	0.637287
IFIT2	MGF_505-3R	0.478404
IFIT2	CP123L	-0.0861995
IFIT2	MGF_100-3L	-0.289274
IFIT2	MGF_360-18R	0.933818
IFIT2	E146L	-0.923849
IFIT2	I226R	-0.471032
IFIT2	E111R	-0.606517
IFIT2	QP383R	-0.302985
IFIT2	G1340L	0.107373
IFIT2	MGF_100-1R	0.0177596
IFIT2	NP1450L	0.399949
IFIT2	B354L	-0.582386
IFIT2	E248R	-0.101734
IFIT2	L11L	-0.832002
MX1	I196L	-0.708248
MX1	I267L	0.497139
MX1	D250R	0.712317
MX1	CP530R	-0.943786
MX1	M448R	-0.0558973
MX1	ASFV_G_ACD_00300	0.207792
MX1	I177L	-0.696175
MX1	D117L	-0.972921
MX1	ASFV_G_ACD_00330	-0.803189
MX1	MGF_360-2L	-0.853619
MX1	C147L	0.54891
MX1	B407L	-0.378083
MX1	I243L	0.0685964
MX1	C122R	-0.150626
MX1	E165R	0.13111
MX1	D129L	-0.629755
MX1	A151R	-0.557538
MX1	C315R	0.364091
MX1	I215L	0.598578
MX1	O61R	-0.689607
MX1	NP868R	0.691073
MX1	MGF_505-3R	0.38582
MX1	CP123L	-0.0251619
MX1	MGF_100-3L	-0.422905
MX1	MGF_360-18R	0.893768
MX1	E146L	-0.920991
MX1	I226R	-0.552856
MX1	E111R	-0.669193
MX1	QP383R	-0.206765
MX1	G1340L	0.0587111
MX1	MGF_100-1R	-0.0582258
MX1	NP1450L	0.48415
MX1	B354L	-0.65787
MX1	E248R	-0.137602
MX1	L11L	-0.851888
FBXO39	I196L	-0.866044
FBXO39	I267L	0.841707
FBXO39	D250R	0.909549
FBXO39	CP530R	-0.801282
FBXO39	M448R	-0.585744
FBXO39	ASFV_G_ACD_00300	0.253087
FBXO39	I177L	-0.543869
FBXO39	D117L	-0.840821
FBXO39	ASFV_G_ACD_00330	-0.982357
FBXO39	MGF_360-2L	-0.75144
FBXO39	C147L	0.892604
FBXO39	B407L	-0.524173
FBXO39	I243L	0.0259114
FBXO39	C122R	-0.0401826
FBXO39	E165R	0.320748
FBXO39	D129L	-0.553244
FBXO39	A151R	-0.0137463
FBXO39	C315R	0.732083
FBXO39	I215L	0.632169
FBXO39	O61R	-0.834368
FBXO39	NP868R	0.419976
FBXO39	MGF_505-3R	0.712228
FBXO39	CP123L	-0.18397
FBXO39	MGF_100-3L	0.0565688
FBXO39	MGF_360-18R	0.882176
FBXO39	E146L	-0.879474
FBXO39	I226R	-0.568078
FBXO39	E111R	-0.690183
FBXO39	QP383R	-0.108184
FBXO39	G1340L	0.0888782
FBXO39	MGF_100-1R	0.355949
FBXO39	NP1450L	-0.0480167
FBXO39	B354L	-0.654114
FBXO39	E248R	-0.201092
FBXO39	L11L	-0.871932
CMPK2	I196L	-0.639062
CMPK2	I267L	0.530253
CMPK2	D250R	0.710761
CMPK2	CP530R	-0.97612
CMPK2	M448R	-0.103307
CMPK2	ASFV_G_ACD_00300	0.343536
CMPK2	I177L	-0.62546
CMPK2	D117L	-0.977684
CMPK2	ASFV_G_ACD_00330	-0.798416
CMPK2	MGF_360-2L	-0.914689
CMPK2	C147L	0.531657
CMPK2	B407L	-0.381307
CMPK2	I243L	-0.0206383
CMPK2	C122R	-0.12244
CMPK2	E165R	0.296033
CMPK2	D129L	-0.510863
CMPK2	A151R	-0.555437
CMPK2	C315R	0.306911
CMPK2	I215L	0.617422
CMPK2	O61R	-0.693876
CMPK2	NP868R	0.638768
CMPK2	MGF_505-3R	0.420575
CMPK2	CP123L	0.109832
CMPK2	MGF_100-3L	-0.445067
CMPK2	MGF_360-18R	0.835494
CMPK2	E146L	-0.950996
CMPK2	I226R	-0.621356
CMPK2	E111R	-0.759255
CMPK2	QP383R	-0.143624
CMPK2	G1340L	0.0870394
CMPK2	MGF_100-1R	-0.0112995
CMPK2	NP1450L	0.407136
CMPK2	B354L	-0.77311
CMPK2	E248R	-0.167013
CMPK2	L11L	-0.892288
LGALS3BP	I196L	0.748613
LGALS3BP	I267L	-0.900202
LGALS3BP	D250R	-0.860313
LGALS3BP	CP530R	0.570889
LGALS3BP	M448R	0.85991
LGALS3BP	ASFV_G_ACD_00300	-0.410007
LGALS3BP	I177L	0.46746
LGALS3BP	D117L	0.605693
LGALS3BP	ASFV_G_ACD_00330	0.880433
LGALS3BP	MGF_360-2L	0.426613
LGALS3BP	C147L	-0.768188
LGALS3BP	B407L	0.433696
LGALS3BP	I243L	0.142223
LGALS3BP	C122R	0.260777
LGALS3BP	E165R	-0.366403
LGALS3BP	D129L	0.376605
LGALS3BP	A151R	-0.346953
LGALS3BP	C315R	-0.788623
LGALS3BP	I215L	-0.715494
LGALS3BP	O61R	0.599745
LGALS3BP	NP868R	0.0790666
LGALS3BP	MGF_505-3R	-0.915848
LGALS3BP	CP123L	0.19548
LGALS3BP	MGF_100-3L	-0.443777
LGALS3BP	MGF_360-18R	-0.721262
LGALS3BP	E146L	0.655387
LGALS3BP	I226R	0.231111
LGALS3BP	E111R	0.487653
LGALS3BP	QP383R	0.192027
LGALS3BP	G1340L	-0.428484
LGALS3BP	MGF_100-1R	-0.76661
LGALS3BP	NP1450L	0.451296
LGALS3BP	B354L	0.381649
LGALS3BP	E248R	-0.166956
LGALS3BP	L11L	0.598575
IFIT3	I196L	-0.693323
IFIT3	I267L	0.764423
IFIT3	D250R	0.782543
IFIT3	CP530R	-0.686328
IFIT3	M448R	-0.584474
IFIT3	ASFV_G_ACD_00300	0.364459
IFIT3	I177L	-0.581789
IFIT3	D117L	-0.72234
IFIT3	ASFV_G_ACD_00330	-0.88174
IFIT3	MGF_360-2L	-0.568015
IFIT3	C147L	0.78021
IFIT3	B407L	-0.493176
IFIT3	I243L	-0.104589
IFIT3	C122R	-0.125594
IFIT3	E165R	0.349714
IFIT3	D129L	-0.341007
IFIT3	A151R	0.0119741
IFIT3	C315R	0.714073
IFIT3	I215L	0.654383
IFIT3	O61R	-0.659527
IFIT3	NP868R	0.123977
IFIT3	MGF_505-3R	0.694136
IFIT3	CP123L	-0.183517
IFIT3	MGF_100-3L	0.104229
IFIT3	MGF_360-18R	0.726688
IFIT3	E146L	-0.716853
IFIT3	I226R	-0.326406
IFIT3	E111R	-0.420036
IFIT3	QP383R	-0.24605
IFIT3	G1340L	0.192758
IFIT3	MGF_100-1R	0.470156
IFIT3	NP1450L	-0.144217
IFIT3	B354L	-0.542692
IFIT3	E248R	-0.238937
IFIT3	L11L	-0.797459
USP18	I196L	-0.658326
USP18	I267L	0.669209
USP18	D250R	0.76829
USP18	CP530R	-0.920049
USP18	M448R	-0.330853
USP18	ASFV_G_ACD_00300	0.369546
USP18	I177L	-0.438582
USP18	D117L	-0.935965
USP18	ASFV_G_ACD_00330	-0.886918
USP18	MGF_360-2L	-0.958518
USP18	C147L	0.641328
USP18	B407L	-0.625106
USP18	I243L	0.0899787
USP18	C122R	0.0990277
USP18	E165R	0.41054
USP18	D129L	-0.365328
USP18	A151R	-0.346588
USP18	C315R	0.449537
USP18	I215L	0.537306
USP18	O61R	-0.870173
USP18	NP868R	0.512256
USP18	MGF_505-3R	0.510582
USP18	CP123L	-0.0234985
USP18	MGF_100-3L	-0.31593
USP18	MGF_360-18R	0.809348
USP18	E146L	-0.910028
USP18	I226R	-0.764598
USP18	E111R	-0.843494
USP18	QP383R	0.0831397
USP18	G1340L	-0.0228114
USP18	MGF_100-1R	0.2041
USP18	NP1450L	0.162563
USP18	B354L	-0.870945
USP18	E248R	-0.357081
USP18	L11L	-0.97468
STAT1	I196L	-0.916972
STAT1	I267L	0.58241
STAT1	D250R	0.784392
STAT1	CP530R	-0.706962
STAT1	M448R	-0.225974
STAT1	ASFV_G_ACD_00300	-0.096931
STAT1	I177L	-0.740817
STAT1	D117L	-0.805436
STAT1	ASFV_G_ACD_00330	-0.839087
STAT1	MGF_360-2L	-0.560819
STAT1	C147L	0.736788
STAT1	B407L	-0.40229
STAT1	I243L	0.218981
STAT1	C122R	-0.172206
STAT1	E165R	-0.165863
STAT1	D129L	-0.844618
STAT1	A151R	-0.194204
STAT1	C315R	0.688755
STAT1	I215L	0.546452
STAT1	O61R	-0.680186
STAT1	NP868R	0.604283
STAT1	MGF_505-3R	0.472482
STAT1	CP123L	-0.429977
STAT1	MGF_100-3L	-0.0336474
STAT1	MGF_360-18R	0.958386
STAT1	E146L	-0.749746
STAT1	I226R	-0.319504
STAT1	E111R	-0.389832
STAT1	QP383R	-0.316771
STAT1	G1340L	0.0521458
STAT1	MGF_100-1R	0.0730482
STAT1	NP1450L	0.326506
STAT1	B354L	-0.31239
STAT1	E248R	-0.0282548
STAT1	L11L	-0.686524
GBP1	I196L	-0.696951
GBP1	I267L	0.349791
GBP1	D250R	0.581023
GBP1	CP530R	-0.78531
GBP1	M448R	0.0195163
GBP1	ASFV_G_ACD_00300	-0.106106
GBP1	I177L	-0.568577
GBP1	D117L	-0.848754
GBP1	ASFV_G_ACD_00330	-0.730835
GBP1	MGF_360-2L	-0.778342
GBP1	C147L	0.530913
GBP1	B407L	-0.410115
GBP1	I243L	0.352492
GBP1	C122R	0.0239285
GBP1	E165R	-0.119145
GBP1	D129L	-0.670068
GBP1	A151R	-0.542312
GBP1	C315R	0.344208
GBP1	I215L	0.35085
GBP1	O61R	-0.731075
GBP1	NP868R	0.801524
GBP1	MGF_505-3R	0.187743
GBP1	CP123L	-0.226173
GBP1	MGF_100-3L	-0.467447
GBP1	MGF_360-18R	0.847936
GBP1	E146L	-0.781448
GBP1	I226R	-0.601476
GBP1	E111R	-0.608626
GBP1	QP383R	-0.0657391
GBP1	G1340L	-0.235145
GBP1	MGF_100-1R	-0.212532
GBP1	NP1450L	0.571649
GBP1	B354L	-0.51153
GBP1	E248R	-0.320374
GBP1	L11L	-0.7372
IFIT5	I196L	-0.902159
IFIT5	I267L	0.845869
IFIT5	D250R	0.936782
IFIT5	CP530R	-0.784853
IFIT5	M448R	-0.530572
IFIT5	ASFV_G_ACD_00300	0.278032
IFIT5	I177L	-0.720479
IFIT5	D117L	-0.83498
IFIT5	ASFV_G_ACD_00330	-0.956595
IFIT5	MGF_360-2L	-0.619457
IFIT5	C147L	0.891467
IFIT5	B407L	-0.437749
IFIT5	I243L	-0.107387
IFIT5	C122R	-0.212392
IFIT5	E165R	0.259924
IFIT5	D129L	-0.63702
IFIT5	A151R	0.00104194
IFIT5	C315R	0.804327
IFIT5	I215L	0.749246
IFIT5	O61R	-0.703226
IFIT5	NP868R	0.34952
IFIT5	MGF_505-3R	0.758779
IFIT5	CP123L	-0.220267
IFIT5	MGF_100-3L	0.152391
IFIT5	MGF_360-18R	0.906768
IFIT5	E146L	-0.849377
IFIT5	I226R	-0.338807
IFIT5	E111R	-0.480085
IFIT5	QP383R	-0.347626
IFIT5	G1340L	0.270883
IFIT5	MGF_100-1R	0.375705
IFIT5	NP1450L	-0.0197146
IFIT5	B354L	-0.532522
IFIT5	E248R	-0.0351272
IFIT5	L11L	-0.833964
EIF2AK2	I196L	-0.720725
EIF2AK2	I267L	0.336237
EIF2AK2	D250R	0.60613
EIF2AK2	CP530R	-0.785185
EIF2AK2	M448R	0.0997268
EIF2AK2	ASFV_G_ACD_00300	-0.0239284
EIF2AK2	I177L	-0.832153
EIF2AK2	D117L	-0.852107
EIF2AK2	ASFV_G_ACD_00330	-0.678302
EIF2AK2	MGF_360-2L	-0.593772
EIF2AK2	C147L	0.466459
EIF2AK2	B407L	-0.225986
EIF2AK2	I243L	0.127654
EIF2AK2	C122R	-0.303068
EIF2AK2	E165R	-0.196568
EIF2AK2	D129L	-0.787844
EIF2AK2	A151R	-0.55463
EIF2AK2	C315R	0.381576
EIF2AK2	I215L	0.555653
EIF2AK2	O61R	-0.499953
EIF2AK2	NP868R	0.681516
EIF2AK2	MGF_505-3R	0.270278
EIF2AK2	CP123L	-0.20258
EIF2AK2	MGF_100-3L	-0.35205
EIF2AK2	MGF_360-18R	0.882697
EIF2AK2	E146L	-0.757097
EIF2AK2	I226R	-0.257046
EIF2AK2	E111R	-0.351013
EIF2AK2	QP383R	-0.423644
EIF2AK2	G1340L	0.0932644
EIF2AK2	MGF_100-1R	-0.171069
EIF2AK2	NP1450L	0.619322
EIF2AK2	B354L	-0.322739
EIF2AK2	E248R	0.0196638
EIF2AK2	L11L	-0.641699
LGALS9	I196L	0.717488
LGALS9	I267L	-0.697158
LGALS9	D250R	-0.681868
LGALS9	CP530R	0.170447
LGALS9	M448R	0.682667
LGALS9	ASFV_G_ACD_00300	-0.0651809
LGALS9	I177L	0.474074
LGALS9	D117L	0.256223
LGALS9	ASFV_G_ACD_00330	0.578759
LGALS9	MGF_360-2L	-0.0760617
LGALS9	C147L	-0.635446
LGALS9	B407L	0.21024
LGALS9	I243L	0.103365
LGALS9	C122R	0.377246
LGALS9	E165R	0.0439215
LGALS9	D129L	0.53587
LGALS9	A151R	-0.58699
LGALS9	C315R	-0.84096
LGALS9	I215L	-0.55588
LGALS9	O61R	0.26105
LGALS9	NP868R	0.185903
LGALS9	MGF_505-3R	-0.763209
LGALS9	CP123L	0.467011
LGALS9	MGF_100-3L	-0.751575
LGALS9	MGF_360-18R	-0.566263
LGALS9	E146L	0.277102
LGALS9	I226R	-0.238537
LGALS9	E111R	-0.0383092
LGALS9	QP383R	0.403725
LGALS9	G1340L	-0.51449
LGALS9	MGF_100-1R	-0.672511
LGALS9	NP1450L	0.436953
LGALS9	B354L	-0.149934
LGALS9	E248R	-0.492299
LGALS9	L11L	0.188961
UBE2L6	I196L	-0.706737
UBE2L6	I267L	0.705553
UBE2L6	D250R	0.795916
UBE2L6	CP530R	-0.89464
UBE2L6	M448R	-0.408172
UBE2L6	ASFV_G_ACD_00300	0.321264
UBE2L6	I177L	-0.4183
UBE2L6	D117L	-0.918136
UBE2L6	ASFV_G_ACD_00330	-0.919413
UBE2L6	MGF_360-2L	-0.940521
UBE2L6	C147L	0.688469
UBE2L6	B407L	-0.632472
UBE2L6	I243L	0.135648
UBE2L6	C122R	0.102184
UBE2L6	E165R	0.377918
UBE2L6	D129L	-0.403165
UBE2L6	A151R	-0.269836
UBE2L6	C315R	0.499209
UBE2L6	I215L	0.527736
UBE2L6	O61R	-0.900561
UBE2L6	NP868R	0.507872
UBE2L6	MGF_505-3R	0.548422
UBE2L6	CP123L	-0.0736186
UBE2L6	MGF_100-3L	-0.248649
UBE2L6	MGF_360-18R	0.834186
UBE2L6	E146L	-0.907107
UBE2L6	I226R	-0.774754
UBE2L6	E111R	-0.867448
UBE2L6	QP383R	0.107709
UBE2L6	G1340L	-0.0387055
UBE2L6	MGF_100-1R	0.246559
UBE2L6	NP1450L	0.109368
UBE2L6	B354L	-0.832054
UBE2L6	E248R	-0.337241
UBE2L6	L11L	-0.947525
FOSB	I196L	-0.403776
FOSB	I267L	0.473032
FOSB	D250R	0.578948
FOSB	CP530R	-0.824951
FOSB	M448R	-0.214062
FOSB	ASFV_G_ACD_00300	0.67358
FOSB	I177L	-0.833826
FOSB	D117L	-0.751284
FOSB	ASFV_G_ACD_00330	-0.593751
FOSB	MGF_360-2L	-0.498185
FOSB	C147L	0.364818
FOSB	B407L	0.176991
FOSB	I243L	-0.629672
FOSB	C122R	-0.715485
FOSB	E165R	0.452646
FOSB	D129L	-0.346109
FOSB	A151R	-0.418487
FOSB	C315R	0.172332
FOSB	I215L	0.914133
FOSB	O61R	-0.128213
FOSB	NP868R	0.143622
FOSB	MGF_505-3R	0.598175
FOSB	CP123L	0.508188
FOSB	MGF_100-3L	-0.182252
FOSB	MGF_360-18R	0.584879
FOSB	E146L	-0.811458
FOSB	I226R	-0.0276221
FOSB	E111R	-0.39525
FOSB	QP383R	-0.66693
FOSB	G1340L	0.645098
FOSB	MGF_100-1R	0.170607
FOSB	NP1450L	0.164148
FOSB	B354L	-0.459524
FOSB	E248R	0.320341
FOSB	L11L	-0.550786
IFIH1	I196L	-0.858449
IFIH1	I267L	0.607215
IFIH1	D250R	0.815268
IFIH1	CP530R	-0.863847
IFIH1	M448R	-0.197798
IFIH1	ASFV_G_ACD_00300	0.145402
IFIH1	I177L	-0.846395
IFIH1	D117L	-0.919265
IFIH1	ASFV_G_ACD_00330	-0.859935
IFIH1	MGF_360-2L	-0.662579
IFIH1	C147L	0.687852
IFIH1	B407L	-0.305333
IFIH1	I243L	-0.00368881
IFIH1	C122R	-0.322336
IFIH1	E165R	0.0249635
IFIH1	D129L	-0.785538
IFIH1	A151R	-0.34264
IFIH1	C315R	0.582118
IFIH1	I215L	0.714723
IFIH1	O61R	-0.617654
IFIH1	NP868R	0.580831
IFIH1	MGF_505-3R	0.540481
IFIH1	CP123L	-0.174386
IFIH1	MGF_100-3L	-0.143479
IFIH1	MGF_360-18R	0.9656
IFIH1	E146L	-0.881414
IFIH1	I226R	-0.318835
IFIH1	E111R	-0.476341
IFIH1	QP383R	-0.426719
IFIH1	G1340L	0.222072
IFIH1	MGF_100-1R	0.0770035
IFIH1	NP1450L	0.362347
IFIH1	B354L	-0.452505
IFIH1	E248R	0.0527568
IFIH1	L11L	-0.76776
CGAS	I196L	-0.586465
CGAS	I267L	0.807189
CGAS	D250R	0.831912
CGAS	CP530R	-0.879225
CGAS	M448R	-0.480268
CGAS	ASFV_G_ACD_00300	0.724224
CGAS	I177L	-0.575513
CGAS	D117L	-0.834953
CGAS	ASFV_G_ACD_00330	-0.813155
CGAS	MGF_360-2L	-0.742982
CGAS	C147L	0.663958
CGAS	B407L	-0.322209
CGAS	I243L	-0.461958
CGAS	C122R	-0.247933
CGAS	E165R	0.708056
CGAS	D129L	-0.270198
CGAS	A151R	-0.138674
CGAS	C315R	0.484471
CGAS	I215L	0.827314
CGAS	O61R	-0.553922
CGAS	NP868R	0.186301
CGAS	MGF_505-3R	0.768244
CGAS	CP123L	0.28351
CGAS	MGF_100-3L	-0.0133645
CGAS	MGF_360-18R	0.674594
CGAS	E146L	-0.895687
CGAS	I226R	-0.416219
CGAS	E111R	-0.646803
CGAS	QP383R	-0.269637
CGAS	G1340L	0.45821
CGAS	MGF_100-1R	0.412127
CGAS	NP1450L	-0.113039
CGAS	B354L	-0.81352
CGAS	E248R	0.0119167
CGAS	L11L	-0.877428
PARP12	I196L	-0.763083
PARP12	I267L	0.580072
PARP12	D250R	0.770254
PARP12	CP530R	-0.934372
PARP12	M448R	-0.166429
PARP12	ASFV_G_ACD_00300	0.192995
PARP12	I177L	-0.624533
PARP12	D117L	-0.972168
PARP12	ASFV_G_ACD_00330	-0.86325
PARP12	MGF_360-2L	-0.887067
PARP12	C147L	0.625277
PARP12	B407L	-0.47425
PARP12	I243L	0.131441
PARP12	C122R	-0.0642723
PARP12	E165R	0.162379
PARP12	D129L	-0.626125
PARP12	A151R	-0.453205
PARP12	C315R	0.444618
PARP12	I215L	0.574067
PARP12	O61R	-0.786381
PARP12	NP868R	0.682364
PARP12	MGF_505-3R	0.444112
PARP12	CP123L	-0.0916357
PARP12	MGF_100-3L	-0.349036
PARP12	MGF_360-18R	0.919636
PARP12	E146L	-0.931274
PARP12	I226R	-0.634416
PARP12	E111R	-0.740611
PARP12	QP383R	-0.1069
PARP12	G1340L	0.0146736
PARP12	MGF_100-1R	0.0255181
PARP12	NP1450L	0.387042
PARP12	B354L	-0.69684
PARP12	E248R	-0.180147
PARP12	L11L	-0.887126
TAP1	I196L	-0.622432
TAP1	I267L	0.516553
TAP1	D250R	0.687756
TAP1	CP530R	-0.967385
TAP1	M448R	-0.144944
TAP1	ASFV_G_ACD_00300	0.321136
TAP1	I177L	-0.57278
TAP1	D117L	-0.971632
TAP1	ASFV_G_ACD_00330	-0.812388
TAP1	MGF_360-2L	-0.935761
TAP1	C147L	0.51001
TAP1	B407L	-0.416691
TAP1	I243L	0.0571766
TAP1	C122R	-0.0908006
TAP1	E165R	0.276025
TAP1	D129L	-0.478134
TAP1	A151R	-0.553703
TAP1	C315R	0.284815
TAP1	I215L	0.578129
TAP1	O61R	-0.732272
TAP1	NP868R	0.623432
TAP1	MGF_505-3R	0.410028
TAP1	CP123L	0.0894773
TAP1	MGF_100-3L	-0.468912
TAP1	MGF_360-18R	0.833727
TAP1	E146L	-0.941973
TAP1	I226R	-0.672688
TAP1	E111R	-0.816862
TAP1	QP383R	-0.0658779
TAP1	G1340L	0.0320479
TAP1	MGF_100-1R	0.0175068
TAP1	NP1450L	0.385991
TAP1	B354L	-0.769125
TAP1	E248R	-0.205676
TAP1	L11L	-0.875943
TNFSF10	I196L	0.318341
TNFSF10	I267L	-0.764276
TNFSF10	D250R	-0.567481
TNFSF10	CP530R	0.234079
TNFSF10	M448R	0.933813
TNFSF10	ASFV_G_ACD_00300	-0.601668
TNFSF10	I177L	0.0217001
TNFSF10	D117L	0.207026
TNFSF10	ASFV_G_ACD_00330	0.525751
TNFSF10	MGF_360-2L	0.181329
TNFSF10	C147L	-0.469224
TNFSF10	B407L	0.30352
TNFSF10	I243L	0.332679
TNFSF10	C122R	0.153931
TNFSF10	E165R	-0.624671
TNFSF10	D129L	-0.114015
TNFSF10	A151R	-0.605705
TNFSF10	C315R	-0.523628
TNFSF10	I215L	-0.507978
TNFSF10	O61R	0.316321
TNFSF10	NP868R	0.494
TNFSF10	MGF_505-3R	-0.840949
TNFSF10	CP123L	-0.0622078
TNFSF10	MGF_100-3L	-0.604339
TNFSF10	MGF_360-18R	-0.241175
TNFSF10	E146L	0.31676
TNFSF10	I226R	0.123747
TNFSF10	E111R	0.393697
TNFSF10	QP383R	-0.0393131
TNFSF10	G1340L	-0.503612
TNFSF10	MGF_100-1R	-0.92533
TNFSF10	NP1450L	0.822431
TNFSF10	B354L	0.316504
TNFSF10	E248R	-0.243974
TNFSF10	L11L	0.302251
TMEM156	I196L	0.0287935
TMEM156	I267L	0.482823
TMEM156	D250R	0.211728
TMEM156	CP530R	0.201677
TMEM156	M448R	-0.7661
TMEM156	ASFV_G_ACD_00300	0.535398
TMEM156	I177L	0.0827448
TMEM156	D117L	0.246012
TMEM156	ASFV_G_ACD_00330	-0.108406
TMEM156	MGF_360-2L	0.323768
TMEM156	C147L	0.249559
TMEM156	B407L	0.00272402
TMEM156	I243L	-0.561088
TMEM156	C122R	-0.21347
TMEM156	E165R	0.550831
TMEM156	D129L	0.380305
TMEM156	A151R	0.770962
TMEM156	C315R	0.38851
TMEM156	I215L	0.325826
TMEM156	O61R	0.155901
TMEM156	NP868R	-0.834496
TMEM156	MGF_505-3R	0.621129
TMEM156	CP123L	0.106307
TMEM156	MGF_100-3L	0.780236
TMEM156	MGF_360-18R	-0.20217
TMEM156	E146L	0.128476
TMEM156	I226R	0.352174
TMEM156	E111R	0.188824
TMEM156	QP383R	-0.166043
TMEM156	G1340L	0.559964
TMEM156	MGF_100-1R	0.835736
TMEM156	NP1450L	-0.934917
TMEM156	B354L	0.044014
TMEM156	E248R	0.264598
TMEM156	L11L	0.0653956
MX2	I196L	-0.745493
MX2	I267L	0.469343
MX2	D250R	0.71283
MX2	CP530R	-0.908096
MX2	M448R	-0.0119097
MX2	ASFV_G_ACD_00300	0.158831
MX2	I177L	-0.802195
MX2	D117L	-0.94463
MX2	ASFV_G_ACD_00330	-0.764688
MX2	MGF_360-2L	-0.740019
MX2	C147L	0.530025
MX2	B407L	-0.255638
MX2	I243L	0.0144186
MX2	C122R	-0.298354
MX2	E165R	0.0246229
MX2	D129L	-0.743217
MX2	A151R	-0.539477
MX2	C315R	0.381198
MX2	I215L	0.653944
MX2	O61R	-0.578091
MX2	NP868R	0.68539
MX2	MGF_505-3R	0.398642
MX2	CP123L	-0.045311
MX2	MGF_100-3L	-0.350444
MX2	MGF_360-18R	0.91657
MX2	E146L	-0.89296
MX2	I226R	-0.393365
MX2	E111R	-0.550104
MX2	QP383R	-0.361873
MX2	G1340L	0.17038
MX2	MGF_100-1R	-0.0838301
MX2	NP1450L	0.525973
MX2	B354L	-0.513922
MX2	E248R	0.0426956
MX2	L11L	-0.756404
FCGR1A	I196L	0.180164
FCGR1A	I267L	0.235642
FCGR1A	D250R	-0.0555643
FCGR1A	CP530R	0.483174
FCGR1A	M448R	-0.62815
FCGR1A	ASFV_G_ACD_00300	0.170925
FCGR1A	I177L	0.376263
FCGR1A	D117L	0.501479
FCGR1A	ASFV_G_ACD_00330	0.0836814
FCGR1A	MGF_360-2L	0.443855
FCGR1A	C147L	0.177174
FCGR1A	B407L	-0.0432587
FCGR1A	I243L	-0.240375
FCGR1A	C122R	0.133859
FCGR1A	E165R	0.329626
FCGR1A	D129L	0.499011
FCGR1A	A151R	0.802148
FCGR1A	C315R	0.287639
FCGR1A	I215L	-0.092597
FCGR1A	O61R	0.144168
FCGR1A	NP868R	-0.749399
FCGR1A	MGF_505-3R	0.281973
FCGR1A	CP123L	-0.0825971
FCGR1A	MGF_100-3L	0.690643
FCGR1A	MGF_360-18R	-0.414135
FCGR1A	E146L	0.394066
FCGR1A	I226R	0.265421
FCGR1A	E111R	0.309627
FCGR1A	QP383R	0.0971018
FCGR1A	G1340L	0.104206
FCGR1A	MGF_100-1R	0.599141
FCGR1A	NP1450L	-0.870116
FCGR1A	B354L	0.175804
FCGR1A	E248R	-0.115138
FCGR1A	L11L	0.220256
FXR1	I196L	-0.904581
FXR1	I267L	0.536277
FXR1	D250R	0.693985
FXR1	CP530R	-0.400663
FXR1	M448R	-0.31267
FXR1	ASFV_G_ACD_00300	-0.2989
FXR1	I177L	-0.647287
FXR1	D117L	-0.516468
FXR1	ASFV_G_ACD_00330	-0.691034
FXR1	MGF_360-2L	-0.224785
FXR1	C147L	0.74999
FXR1	B407L	-0.237001
FXR1	I243L	0.221991
FXR1	C122R	-0.215712
FXR1	E165R	-0.334667
FXR1	D129L	-0.882593
FXR1	A151R	0.119029
FXR1	C315R	0.767064
FXR1	I215L	0.430344
FXR1	O61R	-0.496922
FXR1	NP868R	0.458551
FXR1	MGF_505-3R	0.461815
FXR1	CP123L	-0.563464
FXR1	MGF_100-3L	0.277259
FXR1	MGF_360-18R	0.816349
FXR1	E146L	-0.506779
FXR1	I226R	-0.0712425
FXR1	E111R	-0.132341
FXR1	QP383R	-0.381423
FXR1	G1340L	0.0732829
FXR1	MGF_100-1R	0.114583
FXR1	NP1450L	0.150306
FXR1	B354L	0.0162837
FXR1	E248R	0.12781
FXR1	L11L	-0.39523
TNFSF13B	I196L	-0.805784
TNFSF13B	I267L	0.423271
TNFSF13B	D250R	0.552995
TNFSF13B	CP530R	-0.204379
TNFSF13B	M448R	-0.309612
TNFSF13B	ASFV_G_ACD_00300	-0.455201
TNFSF13B	I177L	-0.421185
TNFSF13B	D117L	-0.333956
TNFSF13B	ASFV_G_ACD_00330	-0.553939
TNFSF13B	MGF_360-2L	-0.108178
TNFSF13B	C147L	0.626126
TNFSF13B	B407L	-0.25327
TNFSF13B	I243L	0.397272
TNFSF13B	C122R	-0.0893375
TNFSF13B	E165R	-0.457404
TNFSF13B	D129L	-0.808026
TNFSF13B	A151R	0.236486
TNFSF13B	C315R	0.691704
TNFSF13B	I215L	0.219723
TNFSF13B	O61R	-0.462086
TNFSF13B	NP868R	0.404528
TNFSF13B	MGF_505-3R	0.346721
TNFSF13B	CP123L	-0.660378
TNFSF13B	MGF_100-3L	0.333774
TNFSF13B	MGF_360-18R	0.687694
TNFSF13B	E146L	-0.320804
TNFSF13B	I226R	-0.0774897
TNFSF13B	E111R	-0.105872
TNFSF13B	QP383R	-0.187278
TNFSF13B	G1340L	-0.051042
TNFSF13B	MGF_100-1R	0.116623
TNFSF13B	NP1450L	0.0815864
TNFSF13B	B354L	0.156258
TNFSF13B	E248R	0.137975
TNFSF13B	L11L	-0.211797
IRF9	I196L	-0.704888
IRF9	I267L	0.558247
IRF9	D250R	0.729639
IRF9	CP530R	-0.919741
IRF9	M448R	-0.173361
IRF9	ASFV_G_ACD_00300	0.199024
IRF9	I177L	-0.50485
IRF9	D117L	-0.95224
IRF9	ASFV_G_ACD_00330	-0.841781
IRF9	MGF_360-2L	-0.937262
IRF9	C147L	0.582085
IRF9	B407L	-0.536865
IRF9	I243L	0.196157
IRF9	C122R	0.0418499
IRF9	E165R	0.203402
IRF9	D129L	-0.539712
IRF9	A151R	-0.457515
IRF9	C315R	0.387825
IRF9	I215L	0.495264
IRF9	O61R	-0.833656
IRF9	NP868R	0.681656
IRF9	MGF_505-3R	0.402807
IRF9	CP123L	-0.0747517
IRF9	MGF_100-3L	-0.397831
IRF9	MGF_360-18R	0.872614
IRF9	E146L	-0.910904
IRF9	I226R	-0.736243
IRF9	E111R	-0.822683
IRF9	QP383R	0.0355482
IRF9	G1340L	-0.0672492
IRF9	MGF_100-1R	0.0302276
IRF9	NP1450L	0.36089
IRF9	B354L	-0.756747
IRF9	E248R	-0.258865
IRF9	L11L	-0.894572
ANKRD22	I196L	-0.82522
ANKRD22	I267L	0.768265
ANKRD22	D250R	0.873874
ANKRD22	CP530R	-0.853351
ANKRD22	M448R	-0.474072
ANKRD22	ASFV_G_ACD_00300	0.334844
ANKRD22	I177L	-0.758365
ANKRD22	D117L	-0.868223
ANKRD22	ASFV_G_ACD_00330	-0.932721
ANKRD22	MGF_360-2L	-0.675725
ANKRD22	C147L	0.835058
ANKRD22	B407L	-0.282268
ANKRD22	I243L	-0.189953
ANKRD22	C122R	-0.303413
ANKRD22	E165R	0.310486
ANKRD22	D129L	-0.606068
ANKRD22	A151R	-0.154441
ANKRD22	C315R	0.646218
ANKRD22	I215L	0.781167
ANKRD22	O61R	-0.638241
ANKRD22	NP868R	0.403902
ANKRD22	MGF_505-3R	0.708855
ANKRD22	CP123L	-0.0175696
ANKRD22	MGF_100-3L	-0.00223498
ANKRD22	MGF_360-18R	0.87642
ANKRD22	E146L	-0.918141
ANKRD22	I226R	-0.368297
ANKRD22	E111R	-0.560152
ANKRD22	QP383R	-0.39572
ANKRD22	G1340L	0.263247
ANKRD22	MGF_100-1R	0.25875
ANKRD22	NP1450L	0.0722883
ANKRD22	B354L	-0.574581
ANKRD22	E248R	-0.0550969
ANKRD22	L11L	-0.817234
CXCL10	I196L	-0.264976
CXCL10	I267L	0.54008
CXCL10	D250R	0.367548
CXCL10	CP530R	0.0201674
CXCL10	M448R	-0.679694
CXCL10	ASFV_G_ACD_00300	0.232868
CXCL10	I177L	-0.0593358
CXCL10	D117L	-0.0283421
CXCL10	ASFV_G_ACD_00330	-0.391883
CXCL10	MGF_360-2L	0.0623559
CXCL10	C147L	0.478858
CXCL10	B407L	-0.440151
CXCL10	I243L	-0.0896328
CXCL10	C122R	0.0773094
CXCL10	E165R	0.273357
CXCL10	D129L	0.138269
CXCL10	A151R	0.576849
CXCL10	C315R	0.651578
CXCL10	I215L	0.236923
CXCL10	O61R	-0.275793
CXCL10	NP868R	-0.492526
CXCL10	MGF_505-3R	0.525197
CXCL10	CP123L	-0.368026
CXCL10	MGF_100-3L	0.565262
CXCL10	MGF_360-18R	0.132331
CXCL10	E146L	-0.0182455
CXCL10	I226R	0.076833
CXCL10	E111R	0.113913
CXCL10	QP383R	-0.0446548
CXCL10	G1340L	0.171164
CXCL10	MGF_100-1R	0.715949
CXCL10	NP1450L	-0.643696
CXCL10	B354L	-0.0841474
CXCL10	E248R	-0.184713
CXCL10	L11L	-0.266301
ISG12	I196L	0.803338
ISG12	I267L	-0.358505
ISG12	D250R	-0.606839
ISG12	CP530R	0.636243
ISG12	M448R	-0.000585631
ISG12	ASFV_G_ACD_00300	0.291121
ISG12	I177L	0.556273
ISG12	D117L	0.732281
ISG12	ASFV_G_ACD_00330	0.671536
ISG12	MGF_360-2L	0.593392
ISG12	C147L	-0.543036
ISG12	B407L	0.345693
ISG12	I243L	-0.423365
ISG12	C122R	0.0351458
ISG12	E165R	0.319556
ISG12	D129L	0.856811
ISG12	A151R	0.340475
ISG12	C315R	-0.445143
ISG12	I215L	-0.311507
ISG12	O61R	0.660313
ISG12	NP868R	-0.80752
ISG12	MGF_505-3R	-0.216592
ISG12	CP123L	0.396807
ISG12	MGF_100-3L	0.234497
ISG12	MGF_360-18R	-0.874895
ISG12	E146L	0.673182
ISG12	I226R	0.454417
ISG12	E111R	0.4886
ISG12	QP383R	0.107455
ISG12	G1340L	0.160665
ISG12	MGF_100-1R	0.184909
ISG12	NP1450L	-0.524154
ISG12	B354L	0.275111
ISG12	E248R	0.0512183
ISG12	L11L	0.557582
STAT2	I196L	-0.661885
STAT2	I267L	0.43053
STAT2	D250R	0.649737
STAT2	CP530R	-0.901053
STAT2	M448R	0.0120993
STAT2	ASFV_G_ACD_00300	0.12821
STAT2	I177L	-0.569358
STAT2	D117L	-0.946927
STAT2	ASFV_G_ACD_00330	-0.756716
STAT2	MGF_360-2L	-0.886629
STAT2	C147L	0.469148
STAT2	B407L	-0.501605
STAT2	I243L	0.232944
STAT2	C122R	0.00475372
STAT2	E165R	0.0695976
STAT2	D129L	-0.581439
STAT2	A151R	-0.583491
STAT2	C315R	0.318529
STAT2	I215L	0.462536
STAT2	O61R	-0.754941
STAT2	NP868R	0.728848
STAT2	MGF_505-3R	0.282797
STAT2	CP123L	-0.116375
STAT2	MGF_100-3L	-0.491028
STAT2	MGF_360-18R	0.863872
STAT2	E146L	-0.856162
STAT2	I226R	-0.647232
STAT2	E111R	-0.703241
STAT2	QP383R	-0.0355091
STAT2	G1340L	-0.0706349
STAT2	MGF_100-1R	-0.0889586
STAT2	NP1450L	0.523192
STAT2	B354L	-0.674212
STAT2	E248R	-0.22312
STAT2	L11L	-0.848456
UNC13D	I196L	0.923385
UNC13D	I267L	-0.9231
UNC13D	D250R	-0.967798
UNC13D	CP530R	0.695013
UNC13D	M448R	0.685706
UNC13D	ASFV_G_ACD_00300	-0.260214
UNC13D	I177L	0.565469
UNC13D	D117L	0.760621
UNC13D	ASFV_G_ACD_00330	0.965742
UNC13D	MGF_360-2L	0.579834
UNC13D	C147L	-0.894601
UNC13D	B407L	0.552889
UNC13D	I243L	0.0116538
UNC13D	C122R	0.12862
UNC13D	E165R	-0.264463
UNC13D	D129L	0.597706
UNC13D	A151R	-0.206327
UNC13D	C315R	-0.878743
UNC13D	I215L	-0.690673
UNC13D	O61R	0.764684
UNC13D	NP868R	-0.242338
UNC13D	MGF_505-3R	-0.837803
UNC13D	CP123L	0.329107
UNC13D	MGF_100-3L	-0.319763
UNC13D	MGF_360-18R	-0.890137
UNC13D	E146L	0.777317
UNC13D	I226R	0.375146
UNC13D	E111R	0.53358
UNC13D	QP383R	0.186245
UNC13D	G1340L	-0.28151
UNC13D	MGF_100-1R	-0.557441
UNC13D	NP1450L	0.208061
UNC13D	B354L	0.494435
UNC13D	E248R	-0.0424583
UNC13D	L11L	0.777073
ZNF322	I196L	0.0894234
ZNF322	I267L	0.183939
ZNF322	D250R	-0.0483168
ZNF322	CP530R	0.599664
ZNF322	M448R	-0.506759
ZNF322	ASFV_G_ACD_00300	0.0261247
ZNF322	I177L	0.211443
ZNF322	D117L	0.586132
ZNF322	ASFV_G_ACD_00330	0.189436
ZNF322	MGF_360-2L	0.69555
ZNF322	C147L	0.130421
ZNF322	B407L	0.126973
ZNF322	I243L	-0.294075
ZNF322	C122R	-0.0858757
ZNF322	E165R	0.0795695
ZNF322	D129L	0.2559
ZNF322	A151R	0.890143
ZNF322	C315R	0.363106
ZNF322	I215L	-0.0330586
ZNF322	O61R	0.346393
ZNF322	NP868R	-0.751464
ZNF322	MGF_505-3R	0.287146
ZNF322	CP123L	-0.215592
ZNF322	MGF_100-3L	0.883577
ZNF322	MGF_360-18R	-0.373435
ZNF322	E146L	0.501119
ZNF322	I226R	0.585599
ZNF322	E111R	0.588815
ZNF322	QP383R	-0.1621
ZNF322	G1340L	0.312776
ZNF322	MGF_100-1R	0.557132
ZNF322	NP1450L	-0.793375
ZNF322	B354L	0.478745
ZNF322	E248R	0.26237
ZNF322	L11L	0.413333
MORC3	I196L	-0.922059
MORC3	I267L	0.569833
MORC3	D250R	0.727963
MORC3	CP530R	-0.392023
MORC3	M448R	-0.295253
MORC3	ASFV_G_ACD_00300	-0.254555
MORC3	I177L	-0.696956
MORC3	D117L	-0.508395
MORC3	ASFV_G_ACD_00330	-0.67263
MORC3	MGF_360-2L	-0.175308
MORC3	C147L	0.76362
MORC3	B407L	-0.216316
MORC3	I243L	0.1282
MORC3	C122R	-0.262104
MORC3	E165R	-0.307667
MORC3	D129L	-0.905811
MORC3	A151R	0.160747
MORC3	C315R	0.813237
MORC3	I215L	0.485145
MORC3	O61R	-0.445087
MORC3	NP868R	0.423968
MORC3	MGF_505-3R	0.502634
MORC3	CP123L	-0.562323
MORC3	MGF_100-3L	0.351599
MORC3	MGF_360-18R	0.813309
MORC3	E146L	-0.495437
MORC3	I226R	0.0147637
MORC3	E111R	-0.0493884
MORC3	QP383R	-0.46682
MORC3	G1340L	0.175613
MORC3	MGF_100-1R	0.13975
MORC3	NP1450L	0.129132
MORC3	B354L	0.0316653
MORC3	E248R	0.214961
MORC3	L11L	-0.398726
EVI2A	I196L	0.524447
EVI2A	I267L	-0.328225
EVI2A	D250R	-0.552816
EVI2A	CP530R	0.869126
EVI2A	M448R	-0.116021
EVI2A	ASFV_G_ACD_00300	-0.216699
EVI2A	I177L	0.519403
EVI2A	D117L	0.891646
EVI2A	ASFV_G_ACD_00330	0.610991
EVI2A	MGF_360-2L	0.832925
EVI2A	C147L	-0.260364
EVI2A	B407L	0.384148
EVI2A	I243L	-0.143857
EVI2A	C122R	0.0933204
EVI2A	E165R	-0.092498
EVI2A	D129L	0.515868
EVI2A	A151R	0.636921
EVI2A	C315R	-0.13986
EVI2A	I215L	-0.465129
EVI2A	O61R	0.599915
EVI2A	NP868R	-0.664259
EVI2A	MGF_505-3R	-0.238188
EVI2A	CP123L	-0.0323951
EVI2A	MGF_100-3L	0.525258
EVI2A	MGF_360-18R	-0.767518
EVI2A	E146L	0.797346
EVI2A	I226R	0.568903
EVI2A	E111R	0.696693
EVI2A	QP383R	0.0370063
EVI2A	G1340L	-0.0674865
EVI2A	MGF_100-1R	0.102923
EVI2A	NP1450L	-0.545167
EVI2A	B354L	0.626882
EVI2A	E248R	0.00415958
EVI2A	L11L	0.724385
C2	I196L	0.827294
C2	I267L	-0.967687
C2	D250R	-0.955906
C2	CP530R	0.667589
C2	M448R	0.785493
C2	ASFV_G_ACD_00300	-0.465424
C2	I177L	0.587868
C2	D117L	0.698422
C2	ASFV_G_ACD_00330	0.925637
C2	MGF_360-2L	0.488898
C2	C147L	-0.869329
C2	B407L	0.434006
C2	I243L	0.260775
C2	C122R	0.269604
C2	E165R	-0.440486
C2	D129L	0.458869
C2	A151R	-0.290088
C2	C315R	-0.857154
C2	I215L	-0.806264
C2	O61R	0.61967
C2	NP868R	-0.0252024
C2	MGF_505-3R	-0.946724
C2	CP123L	0.160153
C2	MGF_100-3L	-0.426425
C2	MGF_360-18R	-0.784841
C2	E146L	0.750772
C2	I226R	0.232353
C2	E111R	0.459005
C2	QP383R	0.307194
C2	G1340L	-0.479384
C2	MGF_100-1R	-0.691572
C2	NP1450L	0.373019
C2	B354L	0.487743
C2	E248R	-0.147554
C2	L11L	0.731155
SAMSN1	I196L	-0.577233
SAMSN1	I267L	0.593875
SAMSN1	D250R	0.503012
SAMSN1	CP530R	0.158435
SAMSN1	M448R	-0.624958
SAMSN1	ASFV_G_ACD_00300	-0.14645
SAMSN1	I177L	-0.168704
SAMSN1	D117L	0.0642014
SAMSN1	ASFV_G_ACD_00330	-0.36355
SAMSN1	MGF_360-2L	0.273548
SAMSN1	C147L	0.67292
SAMSN1	B407L	-0.240495
SAMSN1	I243L	-0.0310594
SAMSN1	C122R	-0.0221648
SAMSN1	E165R	-0.0552477
SAMSN1	D129L	-0.359237
SAMSN1	A151R	0.815915
SAMSN1	C315R	0.863418
SAMSN1	I215L	0.219708
SAMSN1	O61R	-0.208391
SAMSN1	NP868R	-0.219759
SAMSN1	MGF_505-3R	0.554494
SAMSN1	CP123L	-0.592101
SAMSN1	MGF_100-3L	0.879345
SAMSN1	MGF_360-18R	0.277415
SAMSN1	E146L	0.0127974
SAMSN1	I226R	0.246543
SAMSN1	E111R	0.268917
SAMSN1	QP383R	-0.225531
SAMSN1	G1340L	0.222526
SAMSN1	MGF_100-1R	0.544015
SAMSN1	NP1450L	-0.561476
SAMSN1	B354L	0.218031
SAMSN1	E248R	0.180066
SAMSN1	L11L	-0.0792209
ADM	I196L	-0.670541
ADM	I267L	0.602849
ADM	D250R	0.756906
ADM	CP530R	-0.979772
ADM	M448R	-0.220442
ADM	ASFV_G_ACD_00300	0.371594
ADM	I177L	-0.593974
ADM	D117L	-0.984878
ADM	ASFV_G_ACD_00330	-0.858668
ADM	MGF_360-2L	-0.93319
ADM	C147L	0.581531
ADM	B407L	-0.446488
ADM	I243L	0.00186217
ADM	C122R	-0.100172
ADM	E165R	0.335954
ADM	D129L	-0.48566
ADM	A151R	-0.476155
ADM	C315R	0.36861
ADM	I215L	0.633303
ADM	O61R	-0.754038
ADM	NP868R	0.581894
ADM	MGF_505-3R	0.494288
ADM	CP123L	0.0755446
ADM	MGF_100-3L	-0.382243
ADM	MGF_360-18R	0.857239
ADM	E146L	-0.964682
ADM	I226R	-0.657963
ADM	E111R	-0.810101
ADM	QP383R	-0.0940412
ADM	G1340L	0.0913941
ADM	MGF_100-1R	0.0966024
ADM	NP1450L	0.307989
ADM	B354L	-0.79508
ADM	E248R	-0.182638
ADM	L11L	-0.916022
MNDA	I196L	-0.55885
MNDA	I267L	0.174423
MNDA	D250R	0.34066
MNDA	CP530R	-0.13294
MNDA	M448R	0.185082
MNDA	ASFV_G_ACD_00300	-0.409391
MNDA	I177L	-0.454798
MNDA	D117L	-0.189096
MNDA	ASFV_G_ACD_00330	-0.203996
MNDA	MGF_360-2L	-0.00930958
MNDA	C147L	0.539524
MNDA	B407L	0.145757
MNDA	I243L	-0.0243198
MNDA	C122R	-0.0640381
MNDA	E165R	-0.288441
MNDA	D129L	-0.729998
MNDA	A151R	-0.0016831
MNDA	C315R	0.412477
MNDA	I215L	0.138654
MNDA	O61R	-0.11409
MNDA	NP868R	0.615995
MNDA	MGF_505-3R	0.0332614
MNDA	CP123L	-0.257014
MNDA	MGF_100-3L	0.130542
MNDA	MGF_360-18R	0.381137
MNDA	E146L	-0.247423
MNDA	I226R	0.0637992
MNDA	E111R	0.176728
MNDA	QP383R	-0.433637
MNDA	G1340L	-0.0785144
MNDA	MGF_100-1R	-0.430741
MNDA	NP1450L	0.365549
MNDA	B354L	0.0622815
MNDA	E248R	0.0155854
MNDA	L11L	-0.186494
PUS3	I196L	-0.808019
PUS3	I267L	0.855791
PUS3	D250R	0.802188
PUS3	CP530R	-0.280833
PUS3	M448R	-0.773072
PUS3	ASFV_G_ACD_00300	0.0674977
PUS3	I177L	-0.342244
PUS3	D117L	-0.348766
PUS3	ASFV_G_ACD_00330	-0.735814
PUS3	MGF_360-2L	-0.192522
PUS3	C147L	0.937346
PUS3	B407L	-0.391683
PUS3	I243L	-0.0671219
PUS3	C122R	-0.0208501
PUS3	E165R	0.205119
PUS3	D129L	-0.478494
PUS3	A151R	0.598232
PUS3	C315R	0.946994
PUS3	I215L	0.466665
PUS3	O61R	-0.551674
PUS3	NP868R	0.0392882
PUS3	MGF_505-3R	0.761631
PUS3	CP123L	-0.42565
PUS3	MGF_100-3L	0.659713
PUS3	MGF_360-18R	0.589463
PUS3	E146L	-0.438435
PUS3	I226R	-0.140591
PUS3	E111R	-0.195955
PUS3	QP383R	-0.187772
PUS3	G1340L	0.19758
PUS3	MGF_100-1R	0.563592
PUS3	NP1450L	-0.474364
PUS3	B354L	-0.21479
PUS3	E248R	0.00340691
PUS3	L11L	-0.488288
CLEC2B	I196L	0.0830782
CLEC2B	I267L	0.0632085
CLEC2B	D250R	-0.144375
CLEC2B	CP530R	0.613955
CLEC2B	M448R	-0.434603
CLEC2B	ASFV_G_ACD_00300	-0.236118
CLEC2B	I177L	0.306018
CLEC2B	D117L	0.599252
CLEC2B	ASFV_G_ACD_00330	0.172511
CLEC2B	MGF_360-2L	0.590377
CLEC2B	C147L	0.221084
CLEC2B	B407L	0.145852
CLEC2B	I243L	-0.0647531
CLEC2B	C122R	0.123957
CLEC2B	E165R	-0.0379964
CLEC2B	D129L	0.219354
CLEC2B	A151R	0.761293
CLEC2B	C315R	0.284527
CLEC2B	I215L	-0.247874
CLEC2B	O61R	0.21761
CLEC2B	NP868R	-0.481415
CLEC2B	MGF_505-3R	0.0765275
CLEC2B	CP123L	-0.24224
CLEC2B	MGF_100-3L	0.667566
CLEC2B	MGF_360-18R	-0.382728
CLEC2B	E146L	0.474478
CLEC2B	I226R	0.35604
CLEC2B	E111R	0.47153
CLEC2B	QP383R	-0.00940665
CLEC2B	G1340L	-0.0987964
CLEC2B	MGF_100-1R	0.267648
CLEC2B	NP1450L	-0.624115
CLEC2B	B354L	0.434225
CLEC2B	E248R	-0.124688
CLEC2B	L11L	0.390591
ETV7	I196L	-0.644178
ETV7	I267L	0.530507
ETV7	D250R	0.697305
ETV7	CP530R	-0.951922
ETV7	M448R	-0.158174
ETV7	ASFV_G_ACD_00300	0.287373
ETV7	I177L	-0.575145
ETV7	D117L	-0.969993
ETV7	ASFV_G_ACD_00330	-0.835861
ETV7	MGF_360-2L	-0.92903
ETV7	C147L	0.546992
ETV7	B407L	-0.483362
ETV7	I243L	0.103124
ETV7	C122R	-0.0406904
ETV7	E165R	0.251093
ETV7	D129L	-0.473973
ETV7	A151R	-0.531536
ETV7	C315R	0.343143
ETV7	I215L	0.556494
ETV7	O61R	-0.771709
ETV7	NP868R	0.61352
ETV7	MGF_505-3R	0.40503
ETV7	CP123L	0.00715207
ETV7	MGF_100-3L	-0.453269
ETV7	MGF_360-18R	0.845335
ETV7	E146L	-0.922808
ETV7	I226R	-0.674598
ETV7	E111R	-0.777769
ETV7	QP383R	-0.0557966
ETV7	G1340L	-0.0134053
ETV7	MGF_100-1R	0.0353426
ETV7	NP1450L	0.376325
ETV7	B354L	-0.766265
ETV7	E248R	-0.281748
ETV7	L11L	-0.906222
HSPA5	I196L	0.905488
HSPA5	I267L	-0.670462
HSPA5	D250R	-0.852378
HSPA5	CP530R	0.838659
HSPA5	M448R	0.284836
HSPA5	ASFV_G_ACD_00300	-0.0612204
HSPA5	I177L	0.653491
HSPA5	D117L	0.907319
HSPA5	ASFV_G_ACD_00330	0.908125
HSPA5	MGF_360-2L	0.76077
HSPA5	C147L	-0.760664
HSPA5	B407L	0.480264
HSPA5	I243L	-0.176919
HSPA5	C122R	0.0849319
HSPA5	E165R	-0.0487448
HSPA5	D129L	0.764351
HSPA5	A151R	0.241373
HSPA5	C315R	-0.634196
HSPA5	I215L	-0.579092
HSPA5	O61R	0.799022
HSPA5	NP868R	-0.657643
HSPA5	MGF_505-3R	-0.53217
HSPA5	CP123L	0.274332
HSPA5	MGF_100-3L	0.120247
HSPA5	MGF_360-18R	-0.976575
HSPA5	E146L	0.881557
HSPA5	I226R	0.536426
HSPA5	E111R	0.637857
HSPA5	QP383R	0.166466
HSPA5	G1340L	-0.0408113
HSPA5	MGF_100-1R	-0.107853
HSPA5	NP1450L	-0.283672
HSPA5	B354L	0.55034
HSPA5	E248R	0.0897837
HSPA5	L11L	0.82361
TMEM140	I196L	0.7069
TMEM140	I267L	-0.782865
TMEM140	D250R	-0.726145
TMEM140	CP530R	0.11972
TMEM140	M448R	0.637649
TMEM140	ASFV_G_ACD_00300	-0.110403
TMEM140	I177L	0.335889
TMEM140	D117L	0.198313
TMEM140	ASFV_G_ACD_00330	0.528562
TMEM140	MGF_360-2L	-0.0458175
TMEM140	C147L	-0.752695
TMEM140	B407L	0.330449
TMEM140	I243L	0.197175
TMEM140	C122R	0.114354
TMEM140	E165R	-0.152786
TMEM140	D129L	0.446357
TMEM140	A151R	-0.704566
TMEM140	C315R	-0.929219
TMEM140	I215L	-0.46953
TMEM140	O61R	0.319248
TMEM140	NP868R	0.139042
TMEM140	MGF_505-3R	-0.74016
TMEM140	CP123L	0.467199
TMEM140	MGF_100-3L	-0.829288
TMEM140	MGF_360-18R	-0.463236
TMEM140	E146L	0.239353
TMEM140	I226R	-0.146464
TMEM140	E111R	-0.087564
TMEM140	QP383R	0.303207
TMEM140	G1340L	-0.437729
TMEM140	MGF_100-1R	-0.626137
TMEM140	NP1450L	0.518988
TMEM140	B354L	0.0352847
TMEM140	E248R	-0.311151
TMEM140	L11L	0.325441
GTF2H1	I196L	-0.957679
GTF2H1	I267L	0.830222
GTF2H1	D250R	0.902006
GTF2H1	CP530R	-0.542713
GTF2H1	M448R	-0.613315
GTF2H1	ASFV_G_ACD_00300	0.0487199
GTF2H1	I177L	-0.629049
GTF2H1	D117L	-0.63178
GTF2H1	ASFV_G_ACD_00330	-0.874649
GTF2H1	MGF_360-2L	-0.370373
GTF2H1	C147L	0.900052
GTF2H1	B407L	-0.405564
GTF2H1	I243L	0.0220637
GTF2H1	C122R	-0.208905
GTF2H1	E165R	0.0378861
GTF2H1	D129L	-0.733925
GTF2H1	A151R	0.278286
GTF2H1	C315R	0.919273
GTF2H1	I215L	0.632063
GTF2H1	O61R	-0.631403
GTF2H1	NP868R	0.263264
GTF2H1	MGF_505-3R	0.76189
GTF2H1	CP123L	-0.452591
GTF2H1	MGF_100-3L	0.425886
GTF2H1	MGF_360-18R	0.864098
GTF2H1	E146L	-0.652745
GTF2H1	I226R	-0.176841
GTF2H1	E111R	-0.309105
GTF2H1	QP383R	-0.331498
GTF2H1	G1340L	0.267606
GTF2H1	MGF_100-1R	0.4528
GTF2H1	NP1450L	-0.150782
GTF2H1	B354L	-0.242923
GTF2H1	E248R	0.132958
GTF2H1	L11L	-0.605244
ZFP2	I196L	-0.897949
ZFP2	I267L	0.915931
ZFP2	D250R	0.963252
ZFP2	CP530R	-0.71115
ZFP2	M448R	-0.670522
ZFP2	ASFV_G_ACD_00300	0.327242
ZFP2	I177L	-0.626168
ZFP2	D117L	-0.775271
ZFP2	ASFV_G_ACD_00330	-0.955941
ZFP2	MGF_360-2L	-0.551802
ZFP2	C147L	0.847354
ZFP2	B407L	-0.537288
ZFP2	I243L	-0.0720486
ZFP2	C122R	-0.209399
ZFP2	E165R	0.273487
ZFP2	D129L	-0.576779
ZFP2	A151R	0.179167
ZFP2	C315R	0.869891
ZFP2	I215L	0.75163
ZFP2	O61R	-0.711674
ZFP2	NP868R	0.171726
ZFP2	MGF_505-3R	0.862104
ZFP2	CP123L	-0.309914
ZFP2	MGF_100-3L	0.321606
ZFP2	MGF_360-18R	0.889649
ZFP2	E146L	-0.771313
ZFP2	I226R	-0.295869
ZFP2	E111R	-0.479251
ZFP2	QP383R	-0.260662
ZFP2	G1340L	0.375916
ZFP2	MGF_100-1R	0.60148
ZFP2	NP1450L	-0.206305
ZFP2	B354L	-0.472072
ZFP2	E248R	0.110076
ZFP2	L11L	-0.771125
N4BP2L2	I196L	-0.631145
N4BP2L2	I267L	0.546322
N4BP2L2	D250R	0.495258
N4BP2L2	CP530R	0.0586029
N4BP2L2	M448R	-0.596371
N4BP2L2	ASFV_G_ACD_00300	-0.267455
N4BP2L2	I177L	-0.215567
N4BP2L2	D117L	-0.044474
N4BP2L2	ASFV_G_ACD_00330	-0.468118
N4BP2L2	MGF_360-2L	0.130196
N4BP2L2	C147L	0.734789
N4BP2L2	B407L	-0.28273
N4BP2L2	I243L	0.142347
N4BP2L2	C122R	0.0399777
N4BP2L2	E165R	-0.149407
N4BP2L2	D129L	-0.421364
N4BP2L2	A151R	0.641751
N4BP2L2	C315R	0.836085
N4BP2L2	I215L	0.171748
N4BP2L2	O61R	-0.347534
N4BP2L2	NP868R	-0.0421726
N4BP2L2	MGF_505-3R	0.468747
N4BP2L2	CP123L	-0.630825
N4BP2L2	MGF_100-3L	0.674541
N4BP2L2	MGF_360-18R	0.376872
N4BP2L2	E146L	-0.0893286
N4BP2L2	I226R	0.0834167
N4BP2L2	E111R	0.142227
N4BP2L2	QP383R	-0.172505
N4BP2L2	G1340L	0.000730831
N4BP2L2	MGF_100-1R	0.406726
N4BP2L2	NP1450L	-0.400053
N4BP2L2	B354L	0.158142
N4BP2L2	E248R	-0.0577945
N4BP2L2	L11L	-0.165997
CDC5L	I196L	-0.708944
CDC5L	I267L	0.600193
CDC5L	D250R	0.577408
CDC5L	CP530R	0.0468446
CDC5L	M448R	-0.559282
CDC5L	ASFV_G_ACD_00300	-0.233062
CDC5L	I177L	-0.310142
CDC5L	D117L	-0.0636201
CDC5L	ASFV_G_ACD_00330	-0.449828
CDC5L	MGF_360-2L	0.19388
CDC5L	C147L	0.726596
CDC5L	B407L	-0.2305
CDC5L	I243L	0.0415631
CDC5L	C122R	-0.0878663
CDC5L	E165R	-0.174427
CDC5L	D129L	-0.553798
CDC5L	A151R	0.698021
CDC5L	C315R	0.894907
CDC5L	I215L	0.277774
CDC5L	O61R	-0.27308
CDC5L	NP868R	-0.0421454
CDC5L	MGF_505-3R	0.551869
CDC5L	CP123L	-0.642899
CDC5L	MGF_100-3L	0.798505
CDC5L	MGF_360-18R	0.435515
CDC5L	E146L	-0.101727
CDC5L	I226R	0.210174
CDC5L	E111R	0.211984
CDC5L	QP383R	-0.29821
CDC5L	G1340L	0.205613
CDC5L	MGF_100-1R	0.445223
CDC5L	NP1450L	-0.394814
CDC5L	B354L	0.222152
CDC5L	E248R	0.220471
CDC5L	L11L	-0.133233
PLIN2	I196L	-0.879646
PLIN2	I267L	0.679132
PLIN2	D250R	0.848171
PLIN2	CP530R	-0.863997
PLIN2	M448R	-0.320528
PLIN2	ASFV_G_ACD_00300	0.115818
PLIN2	I177L	-0.652619
PLIN2	D117L	-0.917043
PLIN2	ASFV_G_ACD_00330	-0.921676
PLIN2	MGF_360-2L	-0.786195
PLIN2	C147L	0.766364
PLIN2	B407L	-0.444737
PLIN2	I243L	0.128706
PLIN2	C122R	-0.1092
PLIN2	E165R	0.111321
PLIN2	D129L	-0.722444
PLIN2	A151R	-0.258424
PLIN2	C315R	0.602453
PLIN2	I215L	0.604575
PLIN2	O61R	-0.7919
PLIN2	NP868R	0.637426
PLIN2	MGF_505-3R	0.551708
PLIN2	CP123L	-0.195785
PLIN2	MGF_100-3L	-0.144562
PLIN2	MGF_360-18R	0.960348
PLIN2	E146L	-0.911563
PLIN2	I226R	-0.556967
PLIN2	E111R	-0.681177
PLIN2	QP383R	-0.171148
PLIN2	G1340L	0.0488134
PLIN2	MGF_100-1R	0.117035
PLIN2	NP1450L	0.259938
PLIN2	B354L	-0.586855
PLIN2	E248R	-0.113799
PLIN2	L11L	-0.833689
NGDN	I196L	-0.954081
NGDN	I267L	0.901585
NGDN	D250R	0.966479
NGDN	CP530R	-0.685712
NGDN	M448R	-0.620015
NGDN	ASFV_G_ACD_00300	0.180195
NGDN	I177L	-0.571935
NGDN	D117L	-0.760835
NGDN	ASFV_G_ACD_00330	-0.956002
NGDN	MGF_360-2L	-0.583933
NGDN	C147L	0.924789
NGDN	B407L	-0.562219
NGDN	I243L	0.031582
NGDN	C122R	-0.0751051
NGDN	E165R	0.21208
NGDN	D129L	-0.652629
NGDN	A151R	0.184631
NGDN	C315R	0.896065
NGDN	I215L	0.647065
NGDN	O61R	-0.785083
NGDN	NP868R	0.331154
NGDN	MGF_505-3R	0.783742
NGDN	CP123L	-0.377336
NGDN	MGF_100-3L	0.29671
NGDN	MGF_360-18R	0.903728
NGDN	E146L	-0.773106
NGDN	I226R	-0.393867
NGDN	E111R	-0.506245
NGDN	QP383R	-0.185155
NGDN	G1340L	0.212099
NGDN	MGF_100-1R	0.469911
NGDN	NP1450L	-0.139876
NGDN	B354L	-0.492538
NGDN	E248R	-0.0105706
NGDN	L11L	-0.793483
GM2A	I196L	0.838982
GM2A	I267L	-0.72979
GM2A	D250R	-0.890874
GM2A	CP530R	0.916944
GM2A	M448R	0.269591
GM2A	ASFV_G_ACD_00300	-0.320557
GM2A	I177L	0.739561
GM2A	D117L	0.941166
GM2A	ASFV_G_ACD_00330	0.880526
GM2A	MGF_360-2L	0.77035
GM2A	C147L	-0.754984
GM2A	B407L	0.363004
GM2A	I243L	0.141637
GM2A	C122R	0.21391
GM2A	E165R	-0.28965
GM2A	D129L	0.679173
GM2A	A151R	0.272638
GM2A	C315R	-0.591462
GM2A	I215L	-0.743911
GM2A	O61R	0.677495
GM2A	NP868R	-0.570359
GM2A	MGF_505-3R	-0.623925
GM2A	CP123L	0.030732
GM2A	MGF_100-3L	0.105717
GM2A	MGF_360-18R	-0.917071
GM2A	E146L	0.947928
GM2A	I226R	0.450705
GM2A	E111R	0.605445
GM2A	QP383R	0.324799
GM2A	G1340L	-0.259686
GM2A	MGF_100-1R	-0.137596
GM2A	NP1450L	-0.234854
GM2A	B354L	0.666258
GM2A	E248R	-0.00867853
GM2A	L11L	0.886171
KYNU	I196L	0.362483
KYNU	I267L	-0.00250137
KYNU	D250R	-0.261415
KYNU	CP530R	0.545273
KYNU	M448R	-0.507361
KYNU	ASFV_G_ACD_00300	0.177259
KYNU	I177L	0.285243
KYNU	D117L	0.574921
KYNU	ASFV_G_ACD_00330	0.239932
KYNU	MGF_360-2L	0.611282
KYNU	C147L	-0.131503
KYNU	B407L	0.196348
KYNU	I243L	-0.267834
KYNU	C122R	-0.165249
KYNU	E165R	0.146832
KYNU	D129L	0.542053
KYNU	A151R	0.641629
KYNU	C315R	0.0457471
KYNU	I215L	-0.0614755
KYNU	O61R	0.409909
KYNU	NP868R	-0.901128
KYNU	MGF_505-3R	0.184456
KYNU	CP123L	0.0217871
KYNU	MGF_100-3L	0.584811
KYNU	MGF_360-18R	-0.493622
KYNU	E146L	0.504211
KYNU	I226R	0.513806
KYNU	E111R	0.436868
KYNU	QP383R	-0.0594917
KYNU	G1340L	0.254287
KYNU	MGF_100-1R	0.573941
KYNU	NP1450L	-0.758861
KYNU	B354L	0.437587
KYNU	E248R	0.138565
KYNU	L11L	0.479699
DESI1	I196L	-0.473161
DESI1	I267L	0.323373
DESI1	D250R	0.51596
DESI1	CP530R	-0.910846
DESI1	M448R	0.0404779
DESI1	ASFV_G_ACD_00300	0.241699
DESI1	I177L	-0.473141
DESI1	D117L	-0.906844
DESI1	ASFV_G_ACD_00330	-0.668023
DESI1	MGF_360-2L	-0.930752
DESI1	C147L	0.336726
DESI1	B407L	-0.364423
DESI1	I243L	0.142629
DESI1	C122R	-0.0184585
DESI1	E165R	0.200229
DESI1	D129L	-0.402964
DESI1	A151R	-0.699899
DESI1	C315R	0.0863668
DESI1	I215L	0.428423
DESI1	O61R	-0.66709
DESI1	NP868R	0.690628
DESI1	MGF_505-3R	0.207807
DESI1	CP123L	0.144856
DESI1	MGF_100-3L	-0.646502
DESI1	MGF_360-18R	0.725001
DESI1	E146L	-0.858827
DESI1	I226R	-0.708774
DESI1	E111R	-0.8101
DESI1	QP383R	0.0269234
DESI1	G1340L	-0.0995393
DESI1	MGF_100-1R	-0.157657
DESI1	NP1450L	0.526955
DESI1	B354L	-0.744205
DESI1	E248R	-0.279632
DESI1	L11L	-0.793207
CASP1	I196L	0.624479
CASP1	I267L	-0.297976
CASP1	D250R	-0.565862
CASP1	CP530R	0.810427
CASP1	M448R	-0.236788
CASP1	ASFV_G_ACD_00300	-0.0222465
CASP1	I177L	0.598424
CASP1	D117L	0.85345
CASP1	ASFV_G_ACD_00330	0.580368
CASP1	MGF_360-2L	0.753345
CASP1	C147L	-0.372444
CASP1	B407L	0.312014
CASP1	I243L	-0.162735
CASP1	C122R	0.0622509
CASP1	E165R	0.0480118
CASP1	D129L	0.691415
CASP1	A151R	0.621847
CASP1	C315R	-0.225836
CASP1	I215L	-0.413816
CASP1	O61R	0.573378
CASP1	NP868R	-0.831495
CASP1	MGF_505-3R	-0.156541
CASP1	CP123L	0.0743188
CASP1	MGF_100-3L	0.484854
CASP1	MGF_360-18R	-0.794583
CASP1	E146L	0.770687
CASP1	I226R	0.501043
CASP1	E111R	0.545017
CASP1	QP383R	0.151834
CASP1	G1340L	0.0186021
CASP1	MGF_100-1R	0.293177
CASP1	NP1450L	-0.667904
CASP1	B354L	0.540644
CASP1	E248R	0.0462335
CASP1	L11L	0.70952
C5H12orf45	I196L	-0.712513
C5H12orf45	I267L	0.693714
C5H12orf45	D250R	0.632326
C5H12orf45	CP530R	-0.111575
C5H12orf45	M448R	-0.730061
C5H12orf45	ASFV_G_ACD_00300	-0.127487
C5H12orf45	I177L	-0.228054
C5H12orf45	D117L	-0.187426
C5H12orf45	ASFV_G_ACD_00330	-0.616928
C5H12orf45	MGF_360-2L	-0.0645046
C5H12orf45	C147L	0.853651
C5H12orf45	B407L	-0.308158
C5H12orf45	I243L	0.0742101
C5H12orf45	C122R	0.033376
C5H12orf45	E165R	0.0375895
C5H12orf45	D129L	-0.438169
C5H12orf45	A151R	0.619786
C5H12orf45	C315R	0.854132
C5H12orf45	I215L	0.284414
C5H12orf45	O61R	-0.478323
C5H12orf45	NP868R	0.0315616
C5H12orf45	MGF_505-3R	0.604212
C5H12orf45	CP123L	-0.486343
C5H12orf45	MGF_100-3L	0.63735
C5H12orf45	MGF_360-18R	0.474015
C5H12orf45	E146L	-0.284896
C5H12orf45	I226R	-0.101459
C5H12orf45	E111R	-0.113265
C5H12orf45	QP383R	-0.119018
C5H12orf45	G1340L	0.0276275
C5H12orf45	MGF_100-1R	0.461433
C5H12orf45	NP1450L	-0.450929
C5H12orf45	B354L	-0.0442471
C5H12orf45	E248R	-0.079117
C5H12orf45	L11L	-0.31009
BTG1	I196L	-0.904883
BTG1	I267L	0.947859
BTG1	D250R	0.969282
BTG1	CP530R	-0.658419
BTG1	M448R	-0.738453
BTG1	ASFV_G_ACD_00300	0.313299
BTG1	I177L	-0.571967
BTG1	D117L	-0.69826
BTG1	ASFV_G_ACD_00330	-0.92895
BTG1	MGF_360-2L	-0.509399
BTG1	C147L	0.925048
BTG1	B407L	-0.397983
BTG1	I243L	-0.166999
BTG1	C122R	-0.220226
BTG1	E165R	0.341709
BTG1	D129L	-0.592546
BTG1	A151R	0.284396
BTG1	C315R	0.862726
BTG1	I215L	0.740165
BTG1	O61R	-0.662651
BTG1	NP868R	0.196748
BTG1	MGF_505-3R	0.89124
BTG1	CP123L	-0.202907
BTG1	MGF_100-3L	0.409944
BTG1	MGF_360-18R	0.831056
BTG1	E146L	-0.774727
BTG1	I226R	-0.300118
BTG1	E111R	-0.507529
BTG1	QP383R	-0.27162
BTG1	G1340L	0.372353
BTG1	MGF_100-1R	0.560683
BTG1	NP1450L	-0.286866
BTG1	B354L	-0.462312
BTG1	E248R	0.137383
BTG1	L11L	-0.709744
DDX39B	I196L	-0.934094
DDX39B	I267L	0.825924
DDX39B	D250R	0.935622
DDX39B	CP530R	-0.790351
DDX39B	M448R	-0.505705
DDX39B	ASFV_G_ACD_00300	0.159142
DDX39B	I177L	-0.564104
DDX39B	D117L	-0.857999
DDX39B	ASFV_G_ACD_00330	-0.965656
DDX39B	MGF_360-2L	-0.730535
DDX39B	C147L	0.854038
DDX39B	B407L	-0.573835
DDX39B	I243L	0.123578
DDX39B	C122R	-0.0390085
DDX39B	E165R	0.186565
DDX39B	D129L	-0.677579
DDX39B	A151R	-0.0119404
DDX39B	C315R	0.766067
DDX39B	I215L	0.612408
DDX39B	O61R	-0.84894
DDX39B	NP868R	0.490089
DDX39B	MGF_505-3R	0.690301
DDX39B	CP123L	-0.309127
DDX39B	MGF_100-3L	0.0844562
DDX39B	MGF_360-18R	0.951013
DDX39B	E146L	-0.857671
DDX39B	I226R	-0.541811
DDX39B	E111R	-0.660592
DDX39B	QP383R	-0.0997881
DDX39B	G1340L	0.114333
DDX39B	MGF_100-1R	0.336438
DDX39B	NP1450L	0.0279453
DDX39B	B354L	-0.584156
DDX39B	E248R	-0.0694301
DDX39B	L11L	-0.843633
KRR1	I196L	-0.930798
KRR1	I267L	0.856813
KRR1	D250R	0.899389
KRR1	CP530R	-0.522342
KRR1	M448R	-0.675685
KRR1	ASFV_G_ACD_00300	0.0960804
KRR1	I177L	-0.599314
KRR1	D117L	-0.603404
KRR1	ASFV_G_ACD_00330	-0.877338
KRR1	MGF_360-2L	-0.354936
KRR1	C147L	0.916925
KRR1	B407L	-0.407448
KRR1	I243L	-0.0198344
KRR1	C122R	-0.20077
KRR1	E165R	0.100973
KRR1	D129L	-0.668845
KRR1	A151R	0.329191
KRR1	C315R	0.931101
KRR1	I215L	0.638236
KRR1	O61R	-0.623799
KRR1	NP868R	0.193461
KRR1	MGF_505-3R	0.793791
KRR1	CP123L	-0.426087
KRR1	MGF_100-3L	0.464557
KRR1	MGF_360-18R	0.825528
KRR1	E146L	-0.637836
KRR1	I226R	-0.170558
KRR1	E111R	-0.304665
KRR1	QP383R	-0.322243
KRR1	G1340L	0.279732
KRR1	MGF_100-1R	0.508231
KRR1	NP1450L	-0.229423
KRR1	B354L	-0.258258
KRR1	E248R	0.103641
KRR1	L11L	-0.605648
PML	I196L	-0.492103
PML	I267L	0.0987633
PML	D250R	0.392115
PML	CP530R	-0.737646
[truncated: 2,446 more rows]
