# Supplementary material for: Temporally integrated transcriptome analysis reveals ASFV pathology and host response dynamics
Source: Front Immunol. 2022 Dec 5;13:995998. doi: 10.3389/fimmu.2022.995998 (PMC9761332; doi:10.3389/fimmu.2022.995998)
Supplement: Supplementary Table 9 — Primers for real time-PCR validation. [file Table_9.xlsx]

## Sheet: Sheet2
Primer	Sequence（5‘→3’）
ASFV-CP530R-F	ACTAGCGGTCTGGATCATGGAGTC
ASFV-CP530R-R	GCGGAGTATACGGCGAGATATGC
ASFV-I226R-F	TTTTAGCGGTCAAGCGGGTCAG
ASFV-I226R-R	GTAGCGCACGGCAAACATCAAC
ASFV-E146-F	TCAGGGTTGCGTCACAGTTTTCC
ASFV-E146L-R	GTCTTACCGGGCGTAAATGATAGGG
ASFV-MGF_505-2R-F	ACGGCGAAAGGGAAAAAGTC
ASFV-MGF_505-2R-R	TTAAACCGTGCCACATCCAG
ASFV-D205R-F	AGGGCTCTTGCTCAAACAAC
ASFV-D205R-R	TCCTCAGCATCTTCGGAGAAC
ASFV-CP204L-F	TGCAAATTAGCGCGTCAGAC
ASFV-CP204L-R	GCCGCTCAATTTGCACAAAG
Swine-IL1B-F	AAACCTGGACCTTGGTTCTC
Swine-IL1B-R	AAACCTGGACCTTGGTTCTC
Swine-CCL4-F	ATGAAGCTCTGCGTGACTGT
Swine-CCL4-R	AGTCACGAAGTTGCGAGGAA
Swine-TNF-F	CCAGACCAAGGTCAACCTCC
Swine-TNF-R	TCCCAGGTAGATGGGTTCGT
Swine-CXCL8-F	AGCCCGTGTCAACATGACTT
Swine-CXCL8-R	TGGAAAGGTGTGGAATGCGT
Swine-CXCL10-F	ATAAGGATGGGCCGGAGAGA
Swine-CXCL10-R	GTGGGAGCAGCTAACTTGGT
Swine-TNFSF10-F	TTGTGGAGCTCTGCCTGATG
Swine-TNFSF10-R	ACCTTTCAGTGCTGCCCTTT
Swine-IL18-F	GACCTGGAATCGGATTACTT
Swine-IL18-R	AACAGTCAGAATCAGGCATA
Swine-IL10-F	ATCAAGGAGCACGTGAACTC
Swine-IL10-R	CCTCTCTTGGAGCTTGCTAAA
Swine_IL33-F	CTTCATGAGCAGCCCTCCAA
Swine-IL33-R	TCCGCAGCTTTCTGTCACAT
Swine-β-actin-F	CGACTACCTCATGAAGATCCTG
Swine-β-actin-R	CCATCTCCTGCTCGAAGTC
Swine IFIH1-F	AGCCACAGATCAGCCAAGTC
Swine IFIH1-R	TCCCATGGTGCCTGAATCAC
Swine IFIT2-F	GCACAGCAATCATGAGTGAGAC
Swine IFIT2-R	GGCCTGTATGTTGCACATCG
Swine MX1-F	TCTGCAAATGGAGTGCTGTG
Swine MX1-R	TTCACAAACCCTGGCAACTC
Swine STAT1-F	GCAGCTTGACTCCAAATTCCTG
Swine STAT1-R	AAAACGGATGGTGGCAAACG
Swine IFIT5-F	ATCACCAAATGGGACCTTGC
Swine IFIT5-R	TCCACGGCTGCTTTGAAATG
